# Supplementary material for: Characterisation of Ppy-lineage cells clarifies the functional heterogeneity of pancreatic beta cells in mice
Source: Diabetologia. 2021 Sep 9;64(12):2803–16. doi: 10.1007/s00125-021-05560-x (PMC8563568; doi:10.1007/s00125-021-05560-x)
Supplement: Supplementary file 2 — (XLSX 3656 kb) [file 125_2021_5560_MOESM2_ESM.xlsx]

## Sheet: Readme
ESM Table 2: Differentially expressed genes in each of the 16 islet cell clusters.
gene_symbol: The abbreviation of each gene.
avg.exp.cluster: Average expression levels of each gene in the cluster.
avg.exp.remaining: Average expression levels of each gene in the all other clusters.
avg.FC: (Avg.exp.cluster+1)/(avg.exp.remaining+1).
avg_logFC: log(avg_FC)
up or down: Upregulation or downregulation of average expression levels of each gene compared with the cells in the other clusters.
p_val: P value.
p_val_adj: Adjusted P value.
pct.1: The percentage of the cells in the cluster expressing each gene (0 - 1).
pct.2: The percentage of the cells in the all other clusters expressing each gene (0 - 1).
cluster: The name of each cluster.

## Sheet: cluster0(beta-1)
cluster0 (beta-1)
gene_symbol	avg.exp.cluster	avg.exp.remaining	avg_FC	avg_logFC	up_down	p_val	p_val_adj	pct.1	pct.2	cluster.num
Ins2	2442.68	419.549	5.81071	1.7597	up	0	0	1	0.993	0
Ins1	887.795	158.386	5.57636	1.71854	up	0	0	0.999	0.935	0
GFP	41.5655	9.38253	4.09973	1.41092	up	1.54469e-168	3.64702e-164	0.846	0.403	0
Mt2	11.9061	2.2188	4.0096	1.38869	up	7.98051e-289	1.8842e-284	0.91	0.333	0
Gm38070	7.00327	1.08037	3.84704	1.3473	up	0	0	0.911	0.317	0
Igf1r	4.89321	0.750974	3.36568	1.21363	up	0	0	0.928	0.364	0
B830017H08Rik	4.78145	0.745825	3.31159	1.19743	up	0	0	0.968	0.21	0
Mt1	40.1053	11.4776	3.29433	1.1922	up	9.65634e-260	2.27986e-255	0.983	0.617	0
Crybb3	7.02958	1.49344	3.22029	1.16947	up	1.1359e-153	2.68185e-149	0.729	0.27	0
Iapp	402.182	126.979	3.15038	1.14752	up	0	0	0.997	0.865	0
Prlr	2.91773	0.277971	3.06559	1.12024	up	0	0	0.937	0.128	0
Atf5	4.97751	0.962618	3.04568	1.11372	up	0	0	0.932	0.323	0
Glp1r	2.86746	0.32389	2.92128	1.07202	up	0	0	0.944	0.194	0
Atp2a2	8.50706	2.28265	2.89616	1.06338	up	0	0	0.979	0.623	0
Ddit3	5.61069	1.3089	2.86314	1.05192	up	3.1655e-231	7.47375e-227	0.877	0.37	0
G6pc2	2.59366	0.265126	2.84056	1.044	up	0	0	0.903	0.148	0
Syt4	3.82095	0.701531	2.8333	1.04144	up	0	0	0.909	0.361	0
Bace2	2.9476	0.462301	2.69958	0.993098	up	0	0	0.965	0.234	0
Enpp2	3.16591	0.601786	2.60079	0.955815	up	0	0	0.9	0.337	0
Zdhhc2	3.39635	0.693579	2.59589	0.953931	up	0	0	0.955	0.401	0
Gsdma	3.01036	0.574951	2.54634	0.934658	up	0	0	0.918	0.268	0
Mafa	2.20067	0.273555	2.51317	0.921547	up	0	0	0.82	0.109	0
Prss53	2.19647	0.283308	2.4908	0.912605	up	0	0	0.939	0.125	0
Ero1lb	2.6515	0.533732	2.38079	0.867433	up	0	0	0.961	0.323	0
Pcsk1	2.07326	0.341038	2.2917	0.829296	up	0	0	0.938	0.195	0
Sqstm1	5.32815	1.88913	2.19033	0.784054	up	6.71281e-217	1.5849e-212	0.961	0.589	0
Camk2n1	10.8598	4.4898	2.16033	0.770259	up	8.7258e-244	2.06016e-239	0.983	0.634	0
Papss2	1.64036	0.244803	2.12111	0.751938	up	0	0	0.925	0.195	0
Sytl4	1.38541	0.141877	2.08903	0.736699	up	0	0	0.883	0.109	0
Ppp1r1a	2.07822	0.485486	2.0722	0.728609	up	0	0	0.914	0.238	0
Fam151a	1.38738	0.156812	2.06376	0.724531	up	0	0	0.845	0.11	0
Chga	36.4534	17.1678	2.06152	0.723445	up	6.7731e-195	1.59913e-190	0.988	0.672	0
Nkx6-1	1.68936	0.321019	2.03582	0.7109	up	0	0	0.905	0.236	0
Gnai2	12.8333	5.80044	2.03417	0.710088	up	5.33908e-208	1.26056e-203	0.987	0.748	0
Neat1	3.35525	1.20817	1.97234	0.679219	up	7.47537e-216	1.76493e-211	0.921	0.433	0
Gng12	3.39004	1.24133	1.95867	0.672267	up	6.56854e-269	1.55083e-264	0.973	0.528	0
Hspa9	4.12983	1.62525	1.95403	0.669896	up	1.76663e-216	4.17102e-212	0.956	0.58	0
Eprs	4.25737	1.70003	1.94715	0.666369	up	9.46443e-206	2.23455e-201	0.958	0.591	0
Entpd3	1.49705	0.282668	1.94676	0.666166	up	0	0	0.869	0.218	0
Sars	3.53719	1.33753	1.94102	0.663211	up	1.54444e-251	3.64641e-247	0.964	0.56	0
Pclo	1.73507	0.428482	1.91467	0.649544	up	1.01695e-290	2.40102e-286	0.897	0.311	0
Cttnbp2	1.2501	0.181102	1.90508	0.644526	up	0	0	0.83	0.147	0
Hadh	2.50611	0.844746	1.90059	0.642165	up	0	0	0.953	0.338	0
Spock2	1.45468	0.296394	1.89347	0.638409	up	0	0	0.917	0.241	0
Gabbr2	1.09616	0.111408	1.88604	0.634479	up	0	0	0.769	0.116	0
Ghitm	3.01801	1.13104	1.88547	0.634179	up	6.18848e-241	1.4611e-236	0.951	0.512	0
Chchd10	3.67069	1.50726	1.86286	0.622115	up	2.83692e-192	6.69796e-188	0.944	0.512	0
Enho	1.94709	0.582542	1.86225	0.621787	up	0	0	0.944	0.278	0
Acly	9.35663	4.60757	1.8469	0.613508	up	2.75995e-171	6.51623e-167	0.978	0.631	0
Defb1	1.44724	0.326184	1.84533	0.612656	up	7.82273e-196	1.84695e-191	0.714	0.202	0
Avpi1	1.60298	0.418447	1.83509	0.607096	up	2.50591e-245	5.91645e-241	0.792	0.23	0
Cd164	6.5772	3.14602	1.82758	0.602995	up	2.1252e-193	5.0176e-189	0.975	0.649	0
Agap1	1.76343	0.529147	1.80717	0.591764	up	9.93983e-235	2.34679e-230	0.894	0.414	0
Asns	1.86658	0.602517	1.7888	0.581545	up	1.35112e-268	3.19e-264	0.919	0.368	0
Wnt4	5.88045	2.85236	1.78603	0.579997	up	4.07088e-187	9.61135e-183	0.954	0.499	0
Prnp	4.23147	1.9369	1.78129	0.577337	up	8.17796e-214	1.93082e-209	0.974	0.581	0
Lonp1	1.60062	0.465866	1.77412	0.573303	up	5.51288e-244	1.30159e-239	0.864	0.324	0
Trib3	1.04359	0.156179	1.76754	0.569587	up	2.52493e-285	5.96137e-281	0.681	0.1	0
Ccnd2	9.3363	4.86344	1.76284	0.566925	up	2.10402e-164	4.9676e-160	0.978	0.647	0
Ank2	1.70822	0.538513	1.76029	0.565476	up	3.38971e-232	8.00311e-228	0.894	0.365	0
Ttc28	1.30747	0.315299	1.75433	0.562086	up	1.9865e-260	4.69012e-256	0.821	0.243	0
Serpina10	3.2621	1.43796	1.74822	0.558601	up	4.20415e-175	9.92599e-171	0.931	0.499	0
Ucn3	0.905483	0.0902223	1.74779	0.558354	up	4.87352e-304	1.15064e-299	0.662	0.078	0
Aars	1.54355	0.471234	1.72885	0.547458	up	9.35976e-258	2.20984e-253	0.907	0.372	0
Cyb5r1	1.23586	0.299006	1.72121	0.543026	up	5.4538e-213	1.28764e-208	0.76	0.24	0
Scnn1b	1.92626	0.70502	1.71626	0.54015	up	9.82673e-243	2.32009e-238	0.926	0.38	0
Wls	1.76456	0.613959	1.71291	0.538192	up	5.48147e-256	1.29418e-251	0.935	0.406	0
Atf4	3.43463	1.58903	1.71285	0.538161	up	4.25417e-188	1.00441e-183	0.954	0.564	0
C2cd4b	2.03222	0.770302	1.71283	0.538145	up	4.56628e-146	1.0781e-141	0.754	0.3	0
Gch1	4.04955	1.9504	1.71148	0.53736	up	1.86419e-180	4.40136e-176	0.964	0.57	0
Glul	2.90365	1.28655	1.70722	0.534867	up	2.53409e-156	5.98299e-152	0.917	0.496	0
Dynll2	3.83164	1.83223	1.70595	0.534121	up	1.98107e-202	4.67731e-198	0.978	0.62	0
Ntrk2	1.01146	0.189751	1.69066	0.525117	up	0	0	0.845	0.175	0
Sqle	1.4593	0.459551	1.68497	0.521749	up	1.43331e-254	3.38405e-250	0.91	0.359	0
Esrp1	1.27022	0.348252	1.68383	0.521069	up	5.68855e-267	1.34307e-262	0.88	0.315	0
Wipi1	1.72433	0.626263	1.67521	0.515936	up	6.45495e-163	1.52401e-158	0.82	0.353	0
Fkbp1b	1.05753	0.232752	1.66906	0.512259	up	0	0	0.84	0.171	0
Insm1	2.44871	1.06672	1.66869	0.512041	up	3.11299e-200	7.34978e-196	0.933	0.449	0
Wars	1.3805	0.428138	1.66685	0.510937	up	1.13358e-248	2.67638e-244	0.881	0.33	0
Uap1l1	1.34754	0.408644	1.66653	0.510741	up	2.35936e-262	5.57044e-258	0.872	0.289	0
Mthfd2	1.40071	0.442602	1.66415	0.509316	up	9.52592e-245	2.24907e-240	0.859	0.293	0
Lrrc10b	1.14187	0.2919	1.65792	0.505564	up	9.26113e-249	2.18655e-244	0.822	0.25	0
Uqcrq	6.50205	3.53759	1.65331	0.50278	up	5.48457e-160	1.29491e-155	0.983	0.706	0
H1f2	2.52139	1.14157	1.6443	0.497315	up	6.38572e-195	1.50767e-190	0.908	0.42	0
Ddc	1.32379	0.421767	1.63444	0.491301	up	9.9349e-218	2.34563e-213	0.792	0.244	0
Rasgrf1	1.0758	0.271381	1.63271	0.490242	up	3.43924e-258	8.12006e-254	0.774	0.186	0
Tmem215	0.775633	0.0891909	1.63023	0.488722	up	0	0	0.789	0.087	0
Golga4	2.52467	1.16558	1.62758	0.487095	up	1.51657e-196	3.58062e-192	0.959	0.533	0
Mia3	2.59262	1.20926	1.62616	0.486223	up	5.10453e-194	1.20518e-189	0.965	0.568	0
Chka	1.96582	0.82488	1.62521	0.48564	up	1.06236e-160	2.50824e-156	0.904	0.473	0
Sel1l	1.46111	0.519406	1.61978	0.482291	up	1.22982e-226	2.9036e-222	0.911	0.409	0
Reep6	1.22369	0.381177	1.60999	0.47623	up	1.25152e-197	2.95484e-193	0.833	0.337	0
Fmo1	0.878996	0.167703	1.60914	0.475699	up	4.25659e-218	1.00498e-213	0.594	0.097	0
Mat2a	2.9332	1.44514	1.60858	0.475353	up	2.34677e-175	5.54071e-171	0.933	0.508	0
Disp2	1.56674	0.596306	1.60792	0.474944	up	7.05194e-210	1.66496e-205	0.906	0.42	0
Atp6v1a	1.84623	0.770983	1.60715	0.474461	up	1.97973e-196	4.67415e-192	0.926	0.475	0
Washc5	0.938958	0.210561	1.6017	0.471067	up	1.53897e-207	3.6335e-203	0.723	0.208	0
Ccdc47	1.84123	0.787207	1.58976	0.463581	up	7.29235e-181	1.72172e-176	0.913	0.464	0
Nfe2l1	2.16585	0.99585	1.58622	0.461352	up	9.31669e-191	2.19967e-186	0.955	0.535	0
mt-Nd4	27.6938	17.142	1.58162	0.45845	up	5.60332e-76	1.32294e-71	0.988	0.84	0
Ffar1	0.861324	0.178395	1.57954	0.457135	up	7.11761e-230	1.68047e-225	0.744	0.199	0
Mettl7a1	0.95107	0.235417	1.57928	0.45697	up	2.75921e-249	6.5145e-245	0.776	0.206	0
Ociad2	1.60423	0.649804	1.57851	0.45648	up	3.51854e-242	8.30727e-238	0.916	0.355	0
Cpeb1	1.02792	0.293983	1.56719	0.449283	up	5.76848e-243	1.36194e-238	0.854	0.297	0
Cyfip2	2.00091	0.923195	1.56038	0.444927	up	6.22235e-207	1.4691e-202	0.941	0.462	0
Pde5a	0.733147	0.111841	1.55881	0.443921	up	0	0	0.786	0.117	0
Gars	2.23861	1.08107	1.55622	0.442263	up	1.6859e-163	3.9804e-159	0.928	0.533	0
Nucb2	1.54656	0.636403	1.55619	0.442241	up	3.50819e-204	8.28285e-200	0.906	0.415	0
Grina	1.98505	0.918373	1.55603	0.44214	up	8.28895e-191	1.95702e-186	0.937	0.492	0
Jade1	1.69143	0.731723	1.55419	0.440955	up	5.64516e-201	1.33282e-196	0.908	0.409	0
Gfpt1	2.67273	1.36562	1.55254	0.439894	up	4.98175e-173	1.17619e-168	0.96	0.553	0
Wfs1	1.00128	0.289236	1.5523	0.439736	up	1.72675e-262	4.07685e-258	0.863	0.275	0
Syt7	2.27177	1.12951	1.5364	0.429441	up	2.76683e-162	6.53248e-158	0.93	0.499	0
Scg3	5.24279	3.07267	1.53285	0.427129	up	2.67749e-180	6.32156e-176	0.981	0.566	0
Smim10l1	2.12708	1.04062	1.53242	0.426845	up	1.37211e-154	3.23956e-150	0.935	0.548	0
Vldlr	0.836917	0.198874	1.5322	0.426706	up	1.29359e-266	3.05416e-262	0.773	0.177	0
Abhd17c	1.01918	0.31846	1.53147	0.426228	up	2.75298e-228	6.49978e-224	0.848	0.307	0
Slc7a14	2.09707	1.0293	1.52617	0.422763	up	2.82714e-189	6.67489e-185	0.938	0.471	0
Vegfa	2.19592	1.09607	1.52472	0.421812	up	8.63358e-187	2.03839e-182	0.955	0.517	0
Snx10	1.99058	0.963913	1.52277	0.42053	up	4.74619e-158	1.12057e-153	0.921	0.504	0
Fam174b	1.39697	0.578893	1.51813	0.41748	up	7.51023e-211	1.77317e-206	0.926	0.428	0
Ubr4	2.13547	1.06978	1.51488	0.415337	up	2.70791e-143	6.39338e-139	0.924	0.533	0
Slc2a2	0.587227	0.0477849	1.51484	0.41531	up	3.61179e-263	8.52743e-259	0.586	0.065	0
Sdk2	0.888714	0.24847	1.51282	0.413977	up	9.1935e-254	2.17059e-249	0.804	0.215	0
Scarb2	1.8039	0.856138	1.51061	0.412512	up	8.62857e-181	2.0372e-176	0.934	0.494	0
Rragd	0.798607	0.192405	1.50839	0.41104	up	2.97334e-239	7.02005e-235	0.784	0.222	0
Derl1	1.65709	0.764149	1.50616	0.409563	up	1.18735e-200	2.80334e-196	0.926	0.453	0
Tgoln1	3.8131	2.19978	1.5042	0.408259	up	1.02024e-145	2.40878e-141	0.971	0.631	0
Atp6v1b2	2.17385	1.11365	1.5016	0.40653	up	1.10772e-176	2.61532e-172	0.954	0.539	0
Eif3c	3.19118	1.7949	1.49958	0.405186	up	2.1683e-147	5.11935e-143	0.964	0.616	0
1810008I18Rik	0.992092	0.329774	1.49807	0.404176	up	2.56607e-182	6.0585e-178	0.78	0.278	0
Hspa5	10.16	6.45347	1.49728	0.403653	up	6.83319e-98	1.61332e-93	0.983	0.75	0
Epb41l3	1.39178	0.598129	1.49661	0.403206	up	2.30471e-197	5.44141e-193	0.914	0.42	0
Ptprf	2.45786	1.31169	1.49582	0.402672	up	3.69231e-146	8.71755e-142	0.937	0.543	0
Gpr45	0.649634	0.103609	1.49476	0.401967	up	2.65938e-292	6.27879e-288	0.742	0.134	0
Scg2	11.21	7.17786	1.49306	0.400825	up	2.37177e-175	5.59976e-171	0.981	0.589	0
Rcbtb1	0.95883	0.313272	1.49156	0.399825	up	3.86283e-238	9.12014e-234	0.867	0.308	0
Gns	2.10623	1.08305	1.49119	0.399576	up	3.30038e-178	7.7922e-174	0.946	0.523	0
Dnajb9	2.19048	1.14401	1.48809	0.397496	up	1.28805e-158	3.04108e-154	0.929	0.508	0
Atp2a3	1.13928	0.439802	1.48582	0.395966	up	8.67465e-229	2.04809e-224	0.884	0.335	0
Syt13	3.14296	1.79153	1.48412	0.39482	up	3.19751e-185	7.54932e-181	0.971	0.532	0
Angptl6	0.781344	0.200574	1.48374	0.394568	up	1.0247e-211	2.41932e-207	0.694	0.173	0
Madd	1.52092	0.699975	1.48292	0.394011	up	4.70877e-190	1.11174e-185	0.913	0.434	0
Creg1	3.32512	1.91713	1.48266	0.393838	up	5.33911e-179	1.26056e-174	0.964	0.574	0
Tor1b	1.39248	0.615433	1.48101	0.392727	up	2.33981e-184	5.52429e-180	0.912	0.443	0
Arfgef3	1.7035	0.826054	1.48051	0.392389	up	2.48869e-172	5.8758e-168	0.918	0.462	0
Ero1l	1.23337	0.510449	1.47862	0.391106	up	9.94059e-160	2.34697e-155	0.817	0.351	0
Prune2	0.920413	0.299889	1.47737	0.390261	up	6.7439e-221	1.59224e-216	0.848	0.303	0
H2bc4	2.99282	1.70296	1.47721	0.390152	up	8.70263e-164	2.05469e-159	0.947	0.534	0
Rundc3a	1.71703	0.840233	1.47646	0.389648	up	2.0532e-190	4.84759e-186	0.943	0.473	0
Ogdhl	0.837483	0.244686	1.47626	0.389513	up	5.81438e-216	1.37277e-211	0.736	0.197	0
Map1b	3.76885	2.2349	1.47419	0.388107	up	3.18907e-166	7.5294e-162	0.967	0.555	0
Fam135a	1.17456	0.477188	1.4721	0.386687	up	2.70106e-193	6.3772e-189	0.886	0.388	0
Gng4	1.37595	0.616811	1.46953	0.384943	up	1.63101e-196	3.85081e-192	0.906	0.407	0
Tmem65	1.19665	0.49536	1.46898	0.384567	up	5.14642e-213	1.21507e-208	0.904	0.382	0
Chgb	19.5915	13.0233	1.46838	0.384162	up	1.52155e-156	3.59238e-152	0.985	0.619	0
Syndig1l	0.820437	0.242456	1.46519	0.381986	up	1.74972e-224	4.13108e-220	0.742	0.192	0
Sh3pxd2a	0.779459	0.218918	1.45987	0.378346	up	1.62971e-305	3.84775e-301	0.804	0.167	0
Pdx1	0.911548	0.312187	1.45677	0.376218	up	5.57308e-229	1.3158e-224	0.815	0.252	0
Gm27168	0.602705	0.101445	1.45509	0.375069	up	2.04359e-149	4.82491e-145	0.43	0.065	0
Selenot	2.84755	1.64475	1.45479	0.374862	up	6.6092e-142	1.56043e-137	0.957	0.592	0
Arl8b	1.30757	0.59182	1.44965	0.371319	up	1.93707e-189	4.57342e-185	0.91	0.436	0
Atp6v1e1	2.57197	1.46449	1.44937	0.371131	up	1.92575e-162	4.54671e-158	0.967	0.589	0
Cyb5b	1.34282	0.619503	1.44663	0.369235	up	8.18451e-204	1.93236e-199	0.919	0.423	0
Tle3	0.870913	0.293888	1.44596	0.368775	up	4.71895e-216	1.11415e-211	0.818	0.272	0
Cln6	0.911258	0.322779	1.44488	0.368027	up	1.17257e-241	2.76844e-237	0.856	0.286	0
Atp2c1	1.1716	0.504885	1.44304	0.366749	up	1.05125e-206	2.48201e-202	0.899	0.389	0
Slc3a2	2.83179	1.65629	1.44254	0.366402	up	1.13764e-129	2.68596e-125	0.938	0.577	0
Bex2	3.84233	2.36034	1.44102	0.365353	up	8.84968e-175	2.08941e-170	0.972	0.552	0
Gpx2	1.77196	0.92409	1.44066	0.365103	up	4.50072e-149	1.06262e-144	0.878	0.438	0
Desi1	1.53166	0.757603	1.44041	0.364925	up	2.64725e-187	6.25016e-183	0.922	0.453	0
Cebpg	1.41864	0.679272	1.44029	0.364843	up	4.80553e-187	1.13459e-182	0.888	0.403	0
Nars	1.68276	0.865354	1.4382	0.363394	up	6.95045e-174	1.641e-169	0.921	0.473	0
Degs1	1.73204	0.906133	1.43329	0.359972	up	3.33925e-180	7.88397e-176	0.932	0.48	0
Syp	1.25338	0.572643	1.43286	0.359672	up	7.2152e-194	1.70351e-189	0.913	0.42	0
Gjd2	0.646279	0.150127	1.43139	0.358645	up	3.22982e-227	7.62561e-223	0.726	0.179	0
Svip	0.766161	0.239901	1.42444	0.353777	up	3.36193e-196	7.93753e-192	0.795	0.278	0
Herpud1	2.02864	1.127	1.4239	0.353402	up	8.43717e-147	1.99201e-142	0.913	0.505	0
Tshz1	1.52007	0.771025	1.42294	0.352727	up	8.11238e-166	1.91533e-161	0.921	0.477	0
Rab7	2.95144	1.77754	1.42264	0.352515	up	9.53236e-140	2.25059e-135	0.966	0.635	0
Agpat3	1.32749	0.637343	1.4215	0.351714	up	2.08252e-182	4.91683e-178	0.902	0.431	0
Nell1	0.609378	0.133824	1.41942	0.350252	up	2.87864e-285	6.79648e-281	0.775	0.162	0
Arpc5l	2.98544	1.81689	1.41484	0.347015	up	6.06764e-134	1.43257e-129	0.961	0.625	0
Gtpbp2	1.06875	0.46346	1.4136	0.34614	up	9.49363e-183	2.24145e-178	0.843	0.349	0
Trpm5	0.485401	0.0508015	1.41359	0.346131	up	1.22296e-218	2.8874e-214	0.531	0.065	0
Fuom	1.38937	0.690293	1.41358	0.346127	up	1.03849e-187	2.45187e-183	0.908	0.424	0
Krt7	2.32668	1.35736	1.41119	0.344434	up	1.96712e-167	4.64437e-163	0.949	0.516	0
Vstm2l	0.666606	0.182299	1.40963	0.343328	up	1.51483e-283	3.57652e-279	0.771	0.159	0
Arhgap5	2.25352	1.31035	1.40824	0.342341	up	5.51746e-147	1.30267e-142	0.954	0.57	0
Hdlbp	2.39826	1.41555	1.40683	0.341337	up	8.31401e-142	1.96294e-137	0.957	0.589	0
Lman1	2.58207	1.54655	1.40663	0.341199	up	6.18395e-143	1.46003e-138	0.958	0.584	0
Serp1	3.36115	2.1023	1.40578	0.340591	up	1.33009e-150	3.14035e-146	0.976	0.629	0
Kif1a	0.954	0.390728	1.40502	0.340052	up	3.35458e-183	7.92016e-179	0.868	0.373	0
Adi1	0.812878	0.291492	1.40371	0.339118	up	7.25595e-205	1.71313e-200	0.821	0.292	0
Slc4a7	1.3837	0.702495	1.40012	0.336557	up	5.39799e-169	1.27447e-164	0.887	0.418	0
Vapb	1.76816	0.978099	1.3994	0.336046	up	1.54648e-163	3.65125e-159	0.943	0.524	0
Scly	0.956823	0.399204	1.39853	0.335419	up	1.26753e-189	2.99264e-185	0.867	0.365	0
Klhl32	0.650388	0.180281	1.3983	0.335258	up	7.64883e-217	1.80589e-212	0.758	0.214	0
Igfals	0.594163	0.140794	1.39742	0.334624	up	1.66263e-236	3.92548e-232	0.728	0.171	0
Rab3d	0.7553	0.259367	1.3938	0.332031	up	8.98645e-195	2.1217e-190	0.804	0.287	0
Sorbs2	1.34934	0.685666	1.39372	0.331975	up	1.44679e-154	3.41588e-150	0.877	0.427	0
Prrc2b	1.93551	1.10818	1.39244	0.331057	up	1.8303e-146	4.32133e-142	0.943	0.553	0
Stat3	2.5502	1.55159	1.39137	0.330287	up	4.6295e-133	1.09302e-128	0.95	0.586	0
Kif5b	3.80449	2.45682	1.38986	0.329201	up	3.15721e-131	7.45417e-127	0.972	0.643	0
Yars	0.738288	0.250778	1.38976	0.329134	up	2.78589e-210	6.57748e-206	0.79	0.251	0
Tspyl4	0.894929	0.366285	1.38692	0.327086	up	6.81737e-165	1.60958e-160	0.807	0.332	0
Sez6l	1.5355	0.83243	1.38368	0.324748	up	8.58081e-239	2.02593e-234	0.858	0.303	0
Nectin3	1.02718	0.466357	1.38246	0.323866	up	1.55431e-181	3.66971e-177	0.863	0.368	0
Uqcc2	4.76511	3.18129	1.37879	0.321204	up	1.54961e-131	3.65862e-127	0.98	0.655	0
Isg20	2.47957	1.52564	1.3777	0.320415	up	1.6964e-157	4.00521e-153	0.953	0.542	0
Vdac1	1.78405	1.02082	1.37768	0.320401	up	1.61442e-129	3.81164e-125	0.912	0.533	0
Maob	0.923903	0.396897	1.37727	0.320103	up	2.05448e-208	4.85063e-204	0.826	0.29	0
Spcs3	1.57876	0.874232	1.3759	0.319108	up	5.78889e-168	1.36676e-163	0.93	0.494	0
Tcea1	1.38819	0.736751	1.37509	0.318521	up	3.45564e-136	8.15876e-132	0.873	0.464	0
Pkp4	1.08503	0.519437	1.37224	0.316441	up	1.38168e-162	3.26215e-158	0.863	0.398	0
Shc1	1.37342	0.73175	1.37053	0.315198	up	3.57082e-131	8.43072e-127	0.87	0.459	0
Eif4ebp1	1.23984	0.63693	1.36831	0.313579	up	9.73268e-188	2.29789e-183	0.797	0.286	0
Xpot	0.790562	0.308591	1.36831	0.313579	up	1.97101e-160	4.65356e-156	0.771	0.302	0
Insrr	0.514286	0.107872	1.36684	0.312503	up	1.55424e-199	3.66957e-195	0.611	0.123	0
A530058N18Rik.1	0.642141	0.202561	1.36554	0.311547	up	1.61431e-208	3.81138e-204	0.763	0.228	0
Pcx	0.518555	0.112198	1.36536	0.311421	up	3.20873e-260	7.57581e-256	0.707	0.133	0
Golgb1	2.54151	1.59554	1.36446	0.31076	up	8.85268e-126	2.09012e-121	0.938	0.574	0
Entpd2	0.430725	0.0508191	1.36153	0.308611	up	5.51441e-163	1.30195e-158	0.468	0.073	0
Ankrd10	0.920221	0.410389	1.36148	0.308575	up	1.55183e-158	3.66387e-154	0.821	0.354	0
mt-Cytb	48.127	35.1864	1.35761	0.305725	up	3.18702e-38	7.52455e-34	0.995	0.939	0
Phactr1	0.774017	0.307359	1.35695	0.305238	up	1.23354e-158	2.91239e-154	0.775	0.302	0
Pdyn	0.605454	0.183321	1.35674	0.305082	up	1.22471e-47	2.89154e-43	0.297	0.099	0
Tex264	0.919823	0.415594	1.3562	0.304683	up	2.03475e-154	4.80405e-150	0.781	0.317	0
Arhgef12	2.00664	1.22118	1.35362	0.302784	up	5.07819e-149	1.19896e-144	0.945	0.542	0
Hepacam2	1.06534	0.52883	1.35093	0.300793	up	4.87842e-144	1.15179e-139	0.836	0.393	0
Pip5k1b	0.589652	0.178784	1.34855	0.299032	up	6.55608e-203	1.54789e-198	0.725	0.201	0
Atf6	0.842818	0.366594	1.34848	0.298975	up	1.59205e-168	3.75882e-164	0.809	0.326	0
Rims3	0.42301	0.0558193	1.34778	0.298457	up	0	2.59369e-305	0.651	0.066	0
Slc2a5	1.33544	0.732849	1.34775	0.298434	up	2.95959e-173	6.98758e-169	0.901	0.431	0
Chac1	0.458227	0.0826058	1.34696	0.29785	up	7.1527e-212	1.68875e-207	0.564	0.084	0
Slc25a1	1.23043	0.657005	1.34606	0.297181	up	8.31203e-155	1.96247e-150	0.895	0.453	0
Tssc4	1.13443	0.585795	1.34597	0.297114	up	1.78621e-170	4.21724e-166	0.88	0.409	0
Rnf150	0.483289	0.102463	1.34543	0.296715	up	2.50949e-219	5.92489e-215	0.614	0.107	0
Galnt14	0.477679	0.0992086	1.34431	0.295882	up	3.29624e-220	7.78243e-216	0.633	0.118	0
Enpp5	0.829727	0.361702	1.34371	0.295431	up	1.42574e-217	3.36616e-213	0.857	0.311	0
Ivd	0.684591	0.255222	1.34207	0.294211	up	6.35987e-183	1.50157e-178	0.762	0.258	0
Tmbim6	4.12173	2.81962	1.3409	0.293341	up	3.86088e-111	9.11554e-107	0.975	0.686	0
Vps35	1.69961	1.01446	1.34011	0.292753	up	6.61701e-139	1.56228e-134	0.931	0.543	0
Dcaf12l1	0.496826	0.119519	1.33703	0.290448	up	8.38267e-167	1.97915e-162	0.611	0.157	0
Slc7a5	0.68662	0.262107	1.33635	0.289944	up	5.95063e-220	1.40494e-215	0.774	0.224	0
Lars	1.18939	0.639211	1.33564	0.289407	up	1.58266e-157	3.73667e-153	0.863	0.408	0
Cdh1	1.38624	0.788787	1.334	0.288181	up	1.10651e-182	2.61246e-178	0.926	0.454	0
Hpgds	0.585227	0.188898	1.33336	0.287701	up	2.16031e-172	5.1005e-168	0.617	0.152	0
Eif5	4.98215	3.48686	1.33326	0.287626	up	1.11303e-105	2.62786e-101	0.975	0.692	0
Smim1	0.685192	0.265396	1.33175	0.286494	up	1.61328e-188	3.80896e-184	0.768	0.256	0
Plk3	0.516037	0.138554	1.33155	0.286341	up	9.92025e-202	2.34217e-197	0.587	0.106	0
Ttyh1	0.537322	0.155081	1.33092	0.285872	up	1.90997e-99	4.50944e-95	0.487	0.15	0
Deptor	1.01848	0.518125	1.32958	0.284866	up	1.56202e-169	3.68793e-165	0.866	0.39	0
Slc24a2	0.667094	0.253924	1.3295	0.284804	up	3.19207e-175	7.53649e-171	0.774	0.278	0
Socs2	1.23867	0.684014	1.32937	0.284704	up	2.88105e-160	6.80217e-156	0.84	0.372	0
P4hb	2.74362	1.81614	1.32934	0.284684	up	1.10576e-137	2.61069e-133	0.973	0.619	0
Ndrg1	1.25019	0.693074	1.32906	0.28447	up	1.94645e-145	4.59558e-141	0.874	0.438	0
Tmem248	1.05075	0.543041	1.32903	0.284449	up	1.74178e-170	4.11235e-166	0.893	0.425	0
Tenm4	0.604884	0.207786	1.32878	0.284263	up	1.70544e-117	4.02656e-113	0.612	0.217	0
Wsb2	1.29063	0.725421	1.32758	0.283356	up	6.41102e-147	1.51364e-142	0.908	0.487	0
Prkcb	0.711088	0.289446	1.32699	0.282917	up	7.19979e-234	1.69987e-229	0.777	0.212	0
Ssbp3	1.19153	0.653131	1.32569	0.28193	up	9.7975e-158	2.31319e-153	0.908	0.466	0
2410021H03Rik	0.368054	0.0348448	1.32199	0.279138	up	3.27787e-235	7.73906e-231	0.523	0.051	0
Mapk14	1.14073	0.620445	1.32108	0.278448	up	2.54739e-155	6.0144e-151	0.876	0.424	0
Ina	0.454269	0.101911	1.31977	0.277457	up	4.75243e-210	1.12205e-205	0.654	0.14	0
Sv2a	0.754942	0.330159	1.31935	0.277137	up	1.50536e-167	3.55416e-163	0.803	0.318	0
Uggt1	0.918218	0.454212	1.31908	0.276932	up	8.44509e-174	1.99388e-169	0.862	0.377	0
Gga2	0.615591	0.224899	1.31896	0.276843	up	2.54585e-185	6.01075e-181	0.764	0.257	0
Sesn2	0.826541	0.384935	1.31886	0.276771	up	4.9345e-139	1.16504e-134	0.775	0.333	0
Pck2	0.766137	0.340533	1.31749	0.275728	up	6.97202e-157	1.64609e-152	0.812	0.344	0
Spc25	0.816416	0.379517	1.3167	0.275132	up	1.54453e-211	3.64662e-207	0.793	0.258	0
Nrtn	0.640054	0.245638	1.31664	0.275081	up	7.65893e-157	1.80827e-152	0.712	0.245	0
Gpr158	0.362752	0.0367649	1.31443	0.273401	up	6.98434e-292	1.649e-287	0.599	0.052	0
Atp8b1	1.03865	0.551324	1.31414	0.273179	up	4.07872e-149	9.62985e-145	0.868	0.424	0
Ss18l2	1.41196	0.836052	1.31366	0.272821	up	3.32279e-135	7.84511e-131	0.896	0.489	0
Matn2	0.423064	0.0841249	1.31264	0.272039	up	8.83506e-195	2.08596e-190	0.521	0.075	0
Rogdi	0.961161	0.494241	1.31248	0.271918	up	4.24395e-160	1.002e-155	0.852	0.386	0
Tmprss4	0.429323	0.0891598	1.31232	0.271794	up	1.89456e-233	4.47306e-229	0.639	0.111	0
Creb3	0.866269	0.422292	1.31216	0.271671	up	1.8836e-141	4.44717e-137	0.811	0.369	0
Pea15a	1.33447	0.77952	1.31185	0.271439	up	8.192e-169	1.93413e-164	0.903	0.44	0
Mlec	1.92949	1.2352	1.31062	0.270497	up	1.09176e-136	2.57766e-132	0.943	0.562	0
Tram1	2.46474	1.64721	1.30882	0.26913	up	5.69514e-137	1.34462e-132	0.963	0.603	0
Iars	0.668863	0.27568	1.30821	0.268663	up	1.9915e-168	4.70193e-164	0.76	0.274	0
Tmod2	1.05476	0.570914	1.308	0.268502	up	1.80378e-160	4.25874e-156	0.874	0.416	0
Zdhhc3	0.922307	0.469763	1.3079	0.268425	up	9.43979e-163	2.22873e-158	0.85	0.38	0
St3gal3	0.431601	0.0948913	1.30753	0.268138	up	5.17817e-189	1.22257e-184	0.621	0.139	0
Sowahc	1.15192	0.646324	1.3071	0.267814	up	9.97108e-146	2.35417e-141	0.822	0.374	0
Reps2	0.418861	0.0857369	1.30682	0.267595	up	1.57615e-170	3.72129e-166	0.585	0.135	0
Marchf5	1.4431	0.869639	1.30672	0.267524	up	4.82436e-147	1.13903e-142	0.921	0.506	0
Trp53inp2	1.17017	0.662512	1.30536	0.266477	up	1.14835e-132	2.71125e-128	0.874	0.46	0
Bnip3	0.80948	0.386487	1.30508	0.266267	up	1.8519e-98	4.37235e-94	0.674	0.3	0
Inpp5f	1.04094	0.564348	1.30466	0.265942	up	1.02262e-134	2.41441e-130	0.83	0.401	0
Slc25a51	1.1304	0.633967	1.30382	0.265299	up	5.84325e-151	1.37959e-146	0.894	0.458	0
Flrt1	0.411189	0.0828371	1.30323	0.264848	up	2.53334e-174	5.98122e-170	0.551	0.108	0
Tlcd4	0.592417	0.221902	1.30323	0.264845	up	1.06949e-180	2.52507e-176	0.738	0.238	0
Eps8	0.51915	0.16691	1.30186	0.263791	up	2.49006e-214	5.87904e-210	0.689	0.161	0
Cib2	0.50334	0.155512	1.30102	0.263146	up	8.61257e-207	2.03343e-202	0.707	0.182	0
Ap3b2	0.794536	0.381102	1.29935	0.261865	up	1.2388e-172	2.92481e-168	0.839	0.353	0
Edem1	0.874855	0.443426	1.29889	0.261512	up	9.40782e-231	2.22119e-226	0.806	0.243	0
Fam219a	0.617129	0.245181	1.29871	0.261371	up	7.10594e-153	1.67771e-148	0.735	0.272	0
Gaa	1.05948	0.588769	1.29627	0.259492	up	2.7173e-151	6.41555e-147	0.874	0.428	0
Cd63	10.1315	7.58738	1.29626	0.25948	up	3.73093e-112	8.80873e-108	0.986	0.71	0
Gm17767	0.339195	0.0337998	1.29541	0.258828	up	6.41092e-208	1.51362e-203	0.487	0.052	0
Emb	2.31804	1.5622	1.295	0.258507	up	1.24534e-164	2.94024e-160	0.956	0.536	0
Phf10	0.775078	0.371725	1.29405	0.257776	up	1.38809e-126	3.27728e-122	0.754	0.333	0
Efcab1	0.835044	0.419078	1.29312	0.257061	up	5.26506e-137	1.24308e-132	0.817	0.382	0
Vegfb	0.648286	0.274914	1.29286	0.256857	up	2.89721e-156	6.84032e-152	0.761	0.292	0
Hint3	0.965504	0.520411	1.29275	0.256768	up	1.31047e-157	3.09401e-153	0.847	0.384	0
Cldn7	2.58078	1.77043	1.2925	0.25658	up	1.9898e-164	4.69793e-160	0.946	0.52	0
Kcnip1	0.464789	0.133549	1.29221	0.256358	up	2.12827e-212	5.02485e-208	0.66	0.143	0
Sorl1	0.695851	0.313528	1.29107	0.255468	up	5.44419e-206	1.28537e-201	0.701	0.181	0
Ghr	0.909021	0.479328	1.29047	0.255003	up	4.44495e-175	1.04945e-170	0.866	0.384	0
Gmpr	0.969417	0.527858	1.28901	0.253871	up	3.70753e-161	8.75348e-157	0.861	0.4	0
Ddx3x	2.33671	1.58877	1.28892	0.253801	up	1.66806e-125	3.9383e-121	0.949	0.592	0
Zyg11b	0.732475	0.345676	1.28744	0.252655	up	1.66288e-133	3.92606e-129	0.762	0.328	0
Selenom	3.68141	2.63703	1.28715	0.252433	up	4.20826e-145	9.93569e-141	0.98	0.622	0
Dennd4c	0.737232	0.351334	1.28557	0.251201	up	1.14191e-144	2.69606e-140	0.782	0.331	0
Mlxipl	0.5603	0.21482	1.28439	0.250282	up	4.11459e-95	9.71456e-91	0.539	0.192	0
Fnip2	0.684049	0.311471	1.28409	0.250052	up	4.17159e-156	9.84913e-152	0.756	0.287	0
Leprotl1	2.10534	1.41837	1.28407	0.250031	up	2.54802e-143	6.01588e-139	0.923	0.526	0
Tsc22d4	0.497984	0.926589	-1.28612	-0.251631	down	4.43387e-81	1.04684e-76	0.701	0.502	0
Psmb10	0.945268	1.50202	-1.28621	-0.2517	down	1.16983e-95	2.76196e-91	0.813	0.57	0
Rps27l	2.89032	4.008	-1.2873	-0.252544	down	1.45821e-160	3.44284e-156	0.967	0.706	0
Amotl1	0.173186	0.510429	-1.28746	-0.252671	down	1.72444e-38	4.0714e-34	0.298	0.353	0
Eloc	0.88718	1.43055	-1.28793	-0.253033	down	1.36169e-122	3.21494e-118	0.853	0.601	0
Snx3	1.30921	1.97445	-1.28808	-0.253155	down	1.70407e-153	4.02331e-149	0.932	0.647	0
Ptpn6	0.196146	0.541555	-1.28877	-0.253687	down	2.67501e-49	6.3157e-45	0.402	0.222	0
Klf13	0.447081	0.867735	-1.29069	-0.255178	down	9.72498e-70	2.29607e-65	0.639	0.423	0
Samd9l	0.30889	0.68954	-1.29082	-0.255277	down	1.22278e-33	2.88698e-29	0.47	0.351	0
Ace2	0.0273938	0.326941	-1.29156	-0.255851	down	4.56031e-48	1.07669e-43	0.063	0.226	0
Ranbp1	1.17276	1.80731	-1.29205	-0.25623	down	6.48891e-132	1.53203e-127	0.891	0.622	0
Mylip	0.125345	0.454111	-1.29215	-0.256306	down	2.73266e-22	6.45182e-18	0.234	0.21	0
Paip2	1.32572	2.00793	-1.29333	-0.257221	down	1.46623e-140	3.46176e-136	0.919	0.649	0
Rbm8a	0.773298	1.29435	-1.29383	-0.25761	down	8.59391e-123	2.02902e-118	0.838	0.575	0
Eif1b	1.45489	2.17833	-1.29469	-0.258275	down	2.38803e-174	5.63813e-170	0.92	0.639	0
Snhg8	0.695058	1.19716	-1.29621	-0.259447	down	7.36369e-108	1.73857e-103	0.78	0.535	0
Ndfip1	2.3367	3.32508	-1.29622	-0.25945	down	6.62991e-156	1.56532e-151	0.968	0.71	0
Gnb2	2.59798	3.66393	-1.29626	-0.259487	down	2.68088e-239	6.32956e-235	0.969	0.695	0
Satb1	0.196811	0.551724	-1.29655	-0.259706	down	8.039e-54	1.89801e-49	0.381	0.195	0
Rasgrf2	0.0602335	0.374958	-1.29684	-0.259934	down	1.72394e-45	4.07023e-41	0.116	0.279	0
Atp5k	1.30881	1.99449	-1.29698	-0.26004	down	3.61366e-167	8.53185e-163	0.928	0.639	0
Cenpx	0.490344	0.934165	-1.2978	-0.260669	down	5.1869e-75	1.22463e-70	0.698	0.484	0
Tsc22d3	0.270079	0.648425	-1.29789	-0.260741	down	3.92847e-49	9.27513e-45	0.388	0.207	0
Frg1	0.241107	0.611685	-1.29859	-0.261277	down	2.81825e-37	6.65389e-33	0.475	0.389	0
Svbp	0.147717	0.490778	-1.29891	-0.261524	down	1.47544e-33	3.48352e-29	0.336	0.262	0
Glud1	0.725127	1.24277	-1.30006	-0.262409	down	1.92141e-122	4.53645e-118	0.792	0.566	0
Tmod3	0.23617	0.60804	-1.30083	-0.262999	down	2.88529e-41	6.81216e-37	0.429	0.326	0
Csk	0.229386	0.599614	-1.30115	-0.263248	down	9.22148e-41	2.17719e-36	0.468	0.343	0
Sptbn1	0.983527	1.58149	-1.30147	-0.263492	down	1.15225e-129	2.72047e-125	0.847	0.563	0
Arid5b	0.120725	0.458865	-1.30172	-0.263683	down	8.37675e-26	1.97775e-21	0.227	0.299	0
Arid4a	0.218632	0.587844	-1.30297	-0.264648	down	2.83184e-36	6.68596e-32	0.399	0.364	0
Rpl4	4.77074	6.52123	-1.30334	-0.264929	down	9.92237e-124	2.34267e-119	0.986	0.795	0
Selenof	1.7825	2.63026	-1.30468	-0.265957	down	5.89369e-161	1.3915e-156	0.944	0.68	0
Ier5	0.392447	0.817051	-1.30493	-0.266152	down	1.65956e-71	3.91822e-67	0.479	0.257	0
Serf2	2.02277	2.94639	-1.30555	-0.266626	down	3.89197e-149	9.18893e-145	0.962	0.701	0
Ctsb	4.188	5.77694	-1.30627	-0.267177	down	1.8829e-91	4.44554e-87	0.969	0.716	0
Ehd4	0.120135	0.463212	-1.30628	-0.267185	down	2.33336e-29	5.50907e-25	0.28	0.232	0
Kmt2e	1.13254	1.78866	-1.30767	-0.268248	down	1.30442e-162	3.07974e-158	0.885	0.6	0
Myl12b	0.409165	0.844176	-1.3087	-0.269036	down	1.31856e-68	3.11312e-64	0.61	0.472	0
Pnp	0.446782	0.893769	-1.30895	-0.269227	down	1.60947e-78	3.79996e-74	0.664	0.434	0
Wdr83os	0.922566	1.51665	-1.309	-0.269267	down	7.1098e-130	1.67862e-125	0.864	0.602	0
Wnk3	0.0834522	0.418397	-1.30915	-0.269375	down	1.45478e-38	3.43474e-34	0.163	0.272	0
Mrpl33	0.877846	1.45896	-1.30946	-0.269613	down	1.59248e-111	3.75984e-107	0.839	0.589	0
Ubald2	0.20039	0.572291	-1.30982	-0.269887	down	3.58938e-29	8.47452e-25	0.379	0.309	0
Ndufb11	2.09399	3.05258	-1.30982	-0.269893	down	4.96777e-182	1.17289e-177	0.956	0.688	0
Arpc4	0.308261	0.71412	-1.31023	-0.270201	down	4.52726e-52	1.06889e-47	0.52	0.372	0
Psma3	2.09282	3.05828	-1.31216	-0.271677	down	1.81996e-170	4.29693e-166	0.958	0.692	0
Polr1d	1.51166	2.29577	-1.31219	-0.271697	down	5.80327e-127	1.37015e-122	0.934	0.665	0
Calb1	0.0564039	0.386237	-1.31222	-0.271722	down	1.47359e-45	3.47914e-41	0.121	0.281	0
Ifih1	0.2052	0.582006	-1.31265	-0.272048	down	2.71008e-41	6.3985e-37	0.356	0.366	0
Irx1	0.0207401	0.340206	-1.31297	-0.272295	down	3.44453e-64	8.13252e-60	0.043	0.244	0
Ppp1r12a	0.582027	1.0781	-1.31357	-0.272749	down	1.01553e-79	2.39767e-75	0.725	0.515	0
Il10rb	0.100808	0.446341	-1.31389	-0.272992	down	9.49396e-22	2.24152e-17	0.252	0.222	0
Cdc42se1	0.241543	0.631847	-1.31437	-0.273357	down	1.82505e-46	4.30894e-42	0.477	0.373	0
Slc38a5	0.023821	0.345716	-1.31441	-0.273385	down	1.56117e-60	3.68593e-56	0.051	0.25	0
Tap1	0.132966	0.489477	-1.31467	-0.273586	down	2.08315e-21	4.91832e-17	0.26	0.22	0
Coq10b	0.248951	0.64307	-1.31556	-0.274262	down	2.63947e-54	6.23179e-50	0.488	0.348	0
Eif5a	3.3739	4.75577	-1.31593	-0.274547	down	7.13688e-128	1.68502e-123	0.977	0.738	0
Elf1	0.449004	0.907875	-1.31668	-0.275114	down	1.0684e-68	2.52248e-64	0.654	0.434	0
Psma5	0.717661	1.26274	-1.31734	-0.275614	down	6.51753e-106	1.53879e-101	0.796	0.557	0
Sarnp	0.571768	1.07277	-1.31875	-0.276685	down	1.17122e-103	2.76525e-99	0.764	0.536	0
Rtp4	0.20495	0.589668	-1.31928	-0.277087	down	4.21152e-28	9.94339e-24	0.307	0.303	0
Nudt4	0.341221	0.770314	-1.31993	-0.277576	down	7.16546e-75	1.69177e-70	0.599	0.394	0
Mrpl52	1.19348	1.89674	-1.32062	-0.278098	down	2.22875e-142	5.26209e-138	0.908	0.639	0
Trim12a	0.0649319	0.40714	-1.32134	-0.278648	down	3.01213e-19	7.11163e-15	0.125	0.221	0
Ndufb5	1.23666	1.95841	-1.32269	-0.279669	down	1.01184e-132	2.38896e-128	0.906	0.641	0
Ypel3	0.859935	1.46047	-1.32288	-0.27981	down	4.28985e-113	1.01283e-108	0.82	0.567	0
Cflar	0.3813	0.827303	-1.32289	-0.279816	down	3.39776e-66	8.0221e-62	0.617	0.474	0
Nedd9	0.151938	0.524625	-1.32353	-0.280303	down	9.03279e-49	2.13264e-44	0.284	0.148	0
Bcl2l11	0.0987522	0.454329	-1.32362	-0.28037	down	5.66693e-24	1.33796e-19	0.221	0.27	0
Pttg1	0.123423	0.487076	-1.3237	-0.280432	down	4.03654e-24	9.53028e-20	0.296	0.272	0
Sgce	0.0148482	0.343391	-1.32374	-0.280458	down	7.73011e-97	1.82508e-92	0.042	0.314	0
Pold4	0.359591	0.8009	-1.32459	-0.281103	down	1.05552e-72	2.49208e-68	0.615	0.414	0
Akr1a1	1.70013	2.57721	-1.32483	-0.281283	down	7.62855e-145	1.8011e-140	0.948	0.678	0
Tmem59l	0.0445186	0.385899	-1.32683	-0.282793	down	1.4204e-68	3.35358e-64	0.099	0.324	0
Tmem50a	0.864918	1.47513	-1.32721	-0.283077	down	5.24793e-115	1.23904e-110	0.856	0.586	0
Mef2a	0.405837	0.865921	-1.32727	-0.283122	down	2.37241e-63	5.60126e-59	0.615	0.428	0
Folr1	0.121389	0.490195	-1.32888	-0.284339	down	2.59813e-28	6.13417e-24	0.19	0.268	0
Ppt1	0.265003	0.681258	-1.32905	-0.284468	down	7.35981e-45	1.73765e-40	0.5	0.353	0
Arf5	2.85286	4.12492	-1.33016	-0.285298	down	1.11688e-172	2.63695e-168	0.977	0.736	0
Irf7	0.783865	1.37317	-1.33036	-0.285446	down	6.35847e-23	1.50124e-18	0.493	0.369	0
Atp5mpl	0.867528	1.4845	-1.33037	-0.285455	down	5.60348e-131	1.32298e-126	0.86	0.593	0
Septin7	1.0561	1.73591	-1.33063	-0.28565	down	3.92749e-132	9.2728e-128	0.892	0.611	0
Nsa2	0.89267	1.51852	-1.33067	-0.285685	down	1.07122e-107	2.52916e-103	0.85	0.584	0
Cd151	0.162281	0.548239	-1.33207	-0.286733	down	1.95996e-43	4.62747e-39	0.35	0.369	0
Irf2	0.340322	0.785612	-1.33223	-0.286851	down	5.80271e-58	1.37002e-53	0.575	0.44	0
Atp5l	0.514085	1.01847	-1.33313	-0.287526	down	3.84326e-101	9.07393e-97	0.731	0.534	0
Sh3bgrl	0.514736	1.02466	-1.33664	-0.290161	down	8.95998e-83	2.11545e-78	0.705	0.532	0
Ndufb3	0.902428	1.545	-1.33776	-0.291	down	2.72451e-147	6.43258e-143	0.862	0.589	0
Arl6ip1	1.26022	2.02505	-1.33838	-0.291463	down	1.53697e-113	3.62878e-109	0.902	0.62	0
Pole4	0.188934	0.591703	-1.33877	-0.291748	down	1.7432e-41	4.1157e-37	0.381	0.293	0
Tma7	2.22424	3.31746	-1.33906	-0.291969	down	1.67253e-167	3.94885e-163	0.964	0.709	0
Csnk2b	0.442697	0.93222	-1.33931	-0.292155	down	1.1466e-72	2.70713e-68	0.673	0.476	0
Vdac2	1.23174	1.9893	-1.33945	-0.29226	down	1.1572e-144	2.73216e-140	0.91	0.638	0
Cpq	0.513223	1.02829	-1.34038	-0.292951	down	6.76203e-161	1.59651e-156	0.731	0.502	0
Sptssa	0.551269	1.07976	-1.34069	-0.293181	down	1.79169e-82	4.23018e-78	0.732	0.49	0
Tomm22	0.796064	1.40989	-1.34176	-0.293982	down	3.39867e-108	8.02425e-104	0.83	0.584	0
Bax	1.60009	2.48888	-1.34183	-0.294036	down	2.19888e-152	5.19155e-148	0.926	0.661	0
Sf3b1	1.14845	1.88435	-1.34252	-0.294552	down	1.28012e-134	3.02237e-130	0.895	0.634	0
Rps8	13.1486	17.9958	-1.34259	-0.294602	down	2.86451e-68	6.7631e-64	0.993	0.912	0
Pbx1	0.659621	1.22822	-1.34261	-0.294613	down	2.53871e-170	5.9939e-166	0.746	0.533	0
Tm4sf4	1.86942	2.85437	-1.34326	-0.295096	down	0	0	0.94	0.551	0
Ube2n	0.732132	1.32776	-1.34387	-0.295553	down	3.1975e-124	7.5493e-120	0.828	0.568	0
Atp5j2	2.4573	3.64731	-1.3442	-0.295801	down	4.91038e-165	1.15934e-160	0.967	0.724	0
Psma7	2.52105	3.73419	-1.34454	-0.296051	down	7.27279e-156	1.71711e-151	0.969	0.719	0
Capza2	1.11123	1.84091	-1.34562	-0.296853	down	3.39155e-123	8.00744e-119	0.9	0.632	0
Tnfrsf12a	0.234636	0.662573	-1.34661	-0.29759	down	6.90053e-26	1.62922e-21	0.345	0.367	0
Ccnd3	0.277821	0.721641	-1.34733	-0.298121	down	2.10378e-56	4.96703e-52	0.519	0.321	0
Hmox1	0.827824	1.46315	-1.34758	-0.298313	down	3.30648e-145	7.8066e-141	0.62	0.209	0
Rpl13a	1.1313	1.87255	-1.34779	-0.298467	down	3.52272e-171	8.31713e-167	0.906	0.633	0
Tspan12	0.00952686	0.362232	-1.34938	-0.299643	down	4.58082e-92	1.08153e-87	0.023	0.277	0
Lpar6	0.112969	0.502945	-1.35039	-0.300395	down	1.14709e-20	2.70829e-16	0.244	0.254	0
Ifnar2	0.14487	0.546538	-1.35084	-0.300728	down	4.35212e-31	1.02754e-26	0.312	0.348	0
Ndufb1-ps	1.63437	2.55891	-1.35095	-0.300811	down	2.32112e-193	5.48018e-189	0.942	0.667	0
Sem1	2.33392	3.50399	-1.35096	-0.300816	down	6.13752e-168	1.44907e-163	0.964	0.718	0
Rabac1	2.34711	3.52896	-1.3531	-0.302397	down	9.86373e-193	2.32883e-188	0.964	0.704	0
Ddx5	5.49425	7.78766	-1.35314	-0.302431	down	7.74339e-176	1.82821e-171	0.985	0.788	0
Malat1	125.409	170.132	-1.35379	-0.302911	down	2.74483e-31	6.48054e-27	0.991	0.909	0
Gpx1	2.3001	3.46855	-1.35407	-0.303112	down	3.27056e-109	7.7218e-105	0.938	0.634	0
Top1	1.30629	2.12291	-1.35408	-0.303125	down	4.44341e-167	1.04909e-162	0.921	0.642	0
Tmem258	1.07893	1.81626	-1.35467	-0.303555	down	2.65154e-141	6.26028e-137	0.867	0.614	0
Ndufb7	1.59004	2.51277	-1.35626	-0.304732	down	3.01108e-172	7.10917e-168	0.951	0.672	0
Evl	0.164927	0.581095	-1.35725	-0.305459	down	2.53375e-28	5.98219e-24	0.352	0.301	0
Sema6d	0.0527372	0.429899	-1.35827	-0.30621	down	7.07268e-24	1.66986e-19	0.116	0.211	0
Dek	0.448186	0.969256	-1.35981	-0.307344	down	5.11566e-65	1.20781e-60	0.622	0.512	0
Fkbp3	0.602985	1.18364	-1.36223	-0.309126	down	1.14692e-92	2.70787e-88	0.758	0.526	0
Wasf2	0.461086	0.993221	-1.36421	-0.310572	down	1.11198e-76	2.62538e-72	0.652	0.463	0
Isl1	1.19409	1.99366	-1.36442	-0.31073	down	1.56531e-233	3.6957e-229	0.834	0.517	0
Hnrnpf	1.8582	2.90126	-1.36493	-0.311106	down	5.54898e-128	1.31011e-123	0.943	0.685	0
Ssb	1.09979	1.86685	-1.36531	-0.311378	down	2.37251e-161	5.60149e-157	0.903	0.628	0
Atp5md	1.38484	2.25829	-1.36625	-0.31207	down	3.28156e-185	7.74775e-181	0.919	0.649	0
Tmem14c	0.762194	1.41082	-1.36808	-0.313407	down	3.51558e-93	8.30028e-89	0.795	0.572	0
Castor2	1.04479	1.7977	-1.36821	-0.313501	down	1.9237e-177	4.54185e-173	0.776	0.519	0
Top2b	0.470761	1.01259	-1.3684	-0.313642	down	2.87987e-93	6.79937e-89	0.659	0.517	0
Spint2	2.30375	3.52594	-1.36994	-0.314767	down	0	0	0.967	0.598	0
Slc7a2	0.514171	1.0757	-1.37085	-0.315428	down	4.0766e-149	9.62484e-145	0.634	0.376	0
Bnip2	0.145105	0.570976	-1.37191	-0.316201	down	6.04869e-45	1.42809e-40	0.317	0.242	0
Fnbp1	0.0866356	0.491523	-1.37261	-0.316712	down	1.15154e-16	2.71878e-12	0.188	0.213	0
Marcksl1	0.0580842	0.45267	-1.37292	-0.316943	down	6.54157e-35	1.54446e-30	0.085	0.231	0
Vasp	0.312959	0.803123	-1.37333	-0.317237	down	8.42326e-49	1.98873e-44	0.52	0.386	0
Fxyd3	0.207423	0.659653	-1.37454	-0.31812	down	6.55549e-27	1.54775e-22	0.239	0.317	0
Klf4	0.10853	0.524112	-1.3749	-0.318377	down	3.27488e-17	7.732e-13	0.178	0.224	0
Auts2	0.557775	1.14353	-1.37602	-0.319193	down	1.34218e-134	3.16888e-130	0.674	0.455	0
Msrb1	0.244015	0.712893	-1.37691	-0.319839	down	3.66238e-44	8.64688e-40	0.448	0.303	0
Apobec3	0.41429	0.948089	-1.37743	-0.320221	down	1.03769e-40	2.45e-36	0.533	0.412	0
Raly	0.468494	1.02283	-1.37748	-0.320258	down	6.57174e-90	1.55159e-85	0.713	0.497	0
Celf2	0.417869	0.953489	-1.37776	-0.320462	down	2.85996e-67	6.75237e-63	0.63	0.428	0
Bambi	0.134863	0.564559	-1.37863	-0.321092	down	3.62264e-46	8.55306e-42	0.257	0.364	0
Snrpb	1.30084	2.17325	-1.37917	-0.321483	down	1.56837e-143	3.70293e-139	0.916	0.646	0
Oat	0.0301113	0.420924	-1.37939	-0.321641	down	3.1557e-49	7.4506e-45	0.054	0.23	0
Gadd45b	0.580229	1.18031	-1.37974	-0.321896	down	4.14541e-31	9.78732e-27	0.48	0.346	0
Snrpd1	0.775568	1.45207	-1.381	-0.322811	down	4.35962e-110	1.02931e-105	0.807	0.58	0
Cd200	0.419336	0.960251	-1.3811	-0.322883	down	2.90611e-72	6.86133e-68	0.596	0.461	0
Psma4	0.93204	1.66857	-1.38122	-0.322968	down	2.93551e-116	6.93075e-112	0.844	0.614	0
Ppp1ca	1.39962	2.31467	-1.38133	-0.323047	down	3.00974e-162	7.10599e-158	0.942	0.662	0
Camk2d	0.323927	0.828827	-1.38137	-0.323073	down	1.22866e-55	2.90086e-51	0.5	0.463	0
Pitpna	0.686078	1.33169	-1.38291	-0.324187	down	6.95498e-109	1.64207e-104	0.796	0.503	0
Arx	0.0236102	0.415747	-1.38309	-0.324322	down	3.1164e-81	7.35781e-77	0.039	0.278	0
Jup	0.227498	0.698419	-1.38364	-0.32472	down	6.98884e-50	1.65007e-45	0.391	0.427	0
Map4k4	0.580837	1.18796	-1.38405	-0.325015	down	6.47892e-107	1.52967e-102	0.741	0.486	0
Zdbf2	0.438253	0.995415	-1.38739	-0.327423	down	2.5125e-130	5.93201e-126	0.608	0.448	0
H2-Q6	0.141664	0.584004	-1.38745	-0.327469	down	8.27341e-18	1.95335e-13	0.203	0.169	0
Timp2	0.0611295	0.473814	-1.38891	-0.32852	down	2.42661e-32	5.72922e-28	0.138	0.285	0
Ocrl	0.434038	0.992254	-1.38926	-0.328772	down	8.68667e-138	2.05092e-133	0.629	0.491	0
Cox7b	1.43245	2.38109	-1.39	-0.329302	down	6.7331e-157	1.58969e-152	0.916	0.657	0
Tomm7	1.37601	2.3036	-1.3904	-0.32959	down	6.76506e-167	1.59723e-162	0.929	0.658	0
Cd47	1.74115	2.81259	-1.39087	-0.32993	down	7.85137e-139	1.85371e-134	0.933	0.672	0
Arf4	1.16947	2.01907	-1.39162	-0.330467	down	2.48869e-163	5.87579e-159	0.906	0.646	0
Limd2	0.343478	0.870031	-1.39193	-0.330693	down	2.17544e-41	5.13621e-37	0.52	0.378	0
Psme2	1.62272	2.65177	-1.39236	-0.330997	down	6.18332e-129	1.45988e-124	0.921	0.658	0
S100a13	0.455571	1.02673	-1.39239	-0.331025	down	1.9559e-77	4.61788e-73	0.661	0.448	0
Ptms	2.80782	4.30376	-1.39286	-0.33136	down	3.88547e-251	9.1736e-247	0.964	0.686	0
Upp1	0.491544	1.0789	-1.39379	-0.332029	down	3.16976e-102	7.48381e-98	0.614	0.466	0
Tmem176a	1.71589	2.78664	-1.39425	-0.33236	down	6.10298e-234	1.44091e-229	0.938	0.622	0
Atpif1	2.44277	3.80177	-1.39474	-0.332709	down	9.35742e-230	2.20929e-225	0.97	0.705	0
Cox5b	2.23307	3.51009	-1.39499	-0.332884	down	9.98707e-184	2.35795e-179	0.959	0.711	0
Calm2	2.7843	4.28038	-1.39534	-0.333139	down	2.24221e-242	5.29385e-238	0.965	0.709	0
Ctsl	3.19682	4.85883	-1.39602	-0.333623	down	3.45609e-169	8.15982e-165	0.967	0.687	0
Lrrfip1	0.134781	0.585078	-1.39681	-0.334194	down	1.04027e-45	2.45607e-41	0.254	0.168	0
Smarca1	0.173309	0.642985	-1.4003	-0.336687	down	7.25576e-69	1.71309e-64	0.324	0.405	0
Eef1a1	22.0287	31.272	-1.40138	-0.337457	down	6.73402e-64	1.5899e-59	0.997	0.957	0
Nedd8	1.68161	2.75986	-1.40209	-0.337963	down	4.45528e-157	1.05189e-152	0.939	0.692	0
Ehf	0.10612	0.551716	-1.40285	-0.338503	down	1.50053e-47	3.54275e-43	0.17	0.331	0
Uchl1	0.109417	0.557184	-1.40361	-0.339044	down	1.92354e-40	4.54148e-36	0.198	0.362	0
Ube2i	0.899286	1.66723	-1.40433	-0.339562	down	1.22977e-136	2.90349e-132	0.873	0.604	0
Rpl31	2.03532	3.26657	-1.40564	-0.340494	down	2.25699e-183	5.32876e-179	0.964	0.707	0
Tpm1	0.732431	1.43623	-1.40625	-0.340926	down	1.11699e-112	2.63722e-108	0.762	0.564	0
Uqcrb	2.05352	3.29847	-1.40771	-0.341964	down	1.61402e-175	3.81069e-171	0.953	0.701	0
Rps6	3.85836	5.83926	-1.40773	-0.341979	down	6.57123e-159	1.55147e-154	0.982	0.776	0
Ndufa13	2.03917	3.28482	-1.40986	-0.343493	down	1.74729e-178	4.12534e-174	0.964	0.72	0
Itpr1	0.42076	1.00678	-1.41247	-0.345338	down	4.61147e-96	1.08877e-91	0.564	0.484	0
Snrpf	0.464457	1.07063	-1.41392	-0.346369	down	4.40035e-84	1.03892e-79	0.676	0.518	0
Prdx4	0.167905	0.653468	-1.41576	-0.347664	down	1.69414e-56	3.99986e-52	0.336	0.44	0
Ccdc12	1.02344	1.86632	-1.41656	-0.348233	down	3.03995e-130	7.17733e-126	0.899	0.629	0
H2az2	0.709672	1.42433	-1.41801	-0.349253	down	3.10268e-94	7.32543e-90	0.746	0.578	0
Ppdpf	0.413627	1.00669	-1.41953	-0.350326	down	3.96754e-74	9.36735e-70	0.647	0.519	0
Fyn	0.0976277	0.559746	-1.42102	-0.351372	down	3.64729e-22	8.61125e-18	0.217	0.192	0
Eif3h	1.39501	2.40448	-1.42149	-0.351704	down	1.01607e-139	2.39895e-135	0.935	0.673	0
Cdk2ap2	0.748333	1.49125	-1.42493	-0.35412	down	2.08677e-102	4.92687e-98	0.801	0.532	0
Eif3i	0.964274	1.7998	-1.42536	-0.354426	down	2.44363e-158	5.76941e-154	0.899	0.624	0
Ugt2b34	0.529924	1.18137	-1.4258	-0.354736	down	2.92706e-110	6.91079e-106	0.569	0.401	0
Irx2	0.0408711	0.484782	-1.42648	-0.35521	down	4.0089e-71	9.46502e-67	0.071	0.296	0
Foxp1	0.893009	1.70518	-1.42903	-0.356999	down	2.78872e-172	6.58418e-168	0.817	0.571	0
Rap1b	1.48249	2.55118	-1.43049	-0.358017	down	1.69472e-145	4.00123e-141	0.921	0.668	0
Qk	0.219017	0.747238	-1.43332	-0.359992	down	2.02041e-41	4.77019e-37	0.387	0.345	0
Pcsk2	12.274	18.027	-1.43341	-0.360056	down	4.25532e-296	1.00468e-291	0.985	0.625	0
Hes1	0.115793	0.601082	-1.43493	-0.361114	down	7.77448e-25	1.83555e-20	0.252	0.266	0
Alox5ap	0.195371	0.71625	-1.43575	-0.361685	down	9.30495e-54	2.1969e-49	0.268	0.125	0
Psmb6	1.52547	2.62836	-1.4367	-0.362352	down	4.17469e-168	9.85643e-164	0.938	0.67	0
Ybx1	3.36839	5.28342	-1.43838	-0.363519	down	3.17464e-179	7.49532e-175	0.971	0.747	0
Tshz2	0.468155	1.11222	-1.43869	-0.363732	down	4.64708e-79	1.09717e-74	0.548	0.522	0
Cox6b1	2.44595	3.96819	-1.44175	-0.365856	down	6.22126e-190	1.46884e-185	0.969	0.739	0
Btf3	4.47699	6.89894	-1.4422	-0.366173	down	2.37461e-109	5.60646e-105	0.982	0.819	0
Aplp2	0.430836	1.06846	-1.44563	-0.368544	down	9.28553e-87	2.19231e-82	0.66	0.497	0
Plin2	0.202924	0.741124	-1.44741	-0.369776	down	1.07588e-25	2.54015e-21	0.312	0.26	0
5330417C22Rik	0.71492	1.48298	-1.44787	-0.370095	down	1.58952e-284	3.75285e-280	0.774	0.516	0
Sfr1	0.709049	1.47834	-1.45013	-0.371651	down	5.44722e-132	1.28609e-127	0.805	0.584	0
Psma2	1.52625	2.67712	-1.45556	-0.375392	down	5.11002e-162	1.20648e-157	0.924	0.676	0
Rbm3	2.05619	3.45161	-1.45658	-0.376095	down	2.34493e-126	5.53638e-122	0.949	0.694	0
Myh9	0.974191	1.87647	-1.45704	-0.376405	down	2.33751e-119	5.51887e-115	0.819	0.597	0
Srsf7	1.27849	2.32184	-1.45792	-0.377008	down	4.96746e-169	1.17282e-164	0.903	0.655	0
Itgb1	0.85039	1.70867	-1.46384	-0.381063	down	3.36818e-143	7.95226e-139	0.847	0.606	0
Pycard	0.24453	0.822638	-1.46452	-0.381527	down	4.50554e-38	1.06376e-33	0.373	0.249	0
Rps28	2.85171	4.64114	-1.46458	-0.38157	down	1.34912e-122	3.18528e-118	0.97	0.77	0
Pnrc1	0.954332	1.86282	-1.46486	-0.38176	down	1.4209e-76	3.35474e-72	0.77	0.578	0
Eef1d	1.7013	2.95746	-1.46502	-0.381867	down	8.40164e-133	1.98363e-128	0.956	0.705	0
Trp53i11	0.12821	0.653309	-1.46543	-0.382146	down	8.44446e-22	1.99374e-17	0.254	0.306	0
Rps10	1.41103	2.53823	-1.46752	-0.383574	down	1.81408e-171	4.28304e-167	0.931	0.674	0
Unc93b1	0.191187	0.750896	-1.46987	-0.385177	down	3.72717e-33	8.79984e-29	0.384	0.312	0
Samhd1	0.160349	0.709355	-1.47314	-0.387395	down	2.39861e-30	5.66313e-26	0.327	0.296	0
Tpm4	0.698889	1.51222	-1.47874	-0.391191	down	4.36731e-103	1.03112e-98	0.736	0.476	0
Tln1	0.50586	1.23302	-1.48289	-0.393992	down	2.05053e-75	4.84131e-71	0.679	0.494	0
App	1.14819	2.18749	-1.4838	-0.394606	down	4.57475e-209	1.0801e-204	0.879	0.62	0
Pim1	0.111365	0.651544	-1.48605	-0.396121	down	2.05279e-22	4.84663e-18	0.244	0.232	0
Aldh2	0.0986225	0.633092	-1.48649	-0.396418	down	5.05296e-29	1.19301e-24	0.216	0.257	0
Eif3f	1.72368	3.0512	-1.4874	-0.397029	down	7.66288e-129	1.80921e-124	0.951	0.71	0
Oaz1	5.37495	8.48382	-1.48767	-0.397212	down	1.95685e-201	4.62012e-197	0.985	0.827	0
Hsp90ab1	9.45774	14.5787	-1.48968	-0.398559	down	1.43174e-135	3.38034e-131	0.99	0.874	0
Cox7c	2.15805	3.70595	-1.49014	-0.398873	down	1.25608e-207	2.96561e-203	0.963	0.725	0
Anxa5	1.94015	3.3844	-1.49121	-0.399591	down	1.93216e-197	4.56183e-193	0.955	0.685	0
Smad7	0.214652	0.811796	-1.49162	-0.39986	down	2.59292e-41	6.12188e-37	0.362	0.398	0
Pcsk1n	9.82728	15.156	-1.49216	-0.400224	down	8.99473e-237	2.12366e-232	0.985	0.658	0
Psmb1	1.60157	2.89375	-1.49669	-0.403258	down	6.47164e-168	1.52795e-163	0.934	0.699	0
Sumo2	3.17112	5.24779	-1.49787	-0.404043	down	6.07134e-226	1.43344e-221	0.973	0.751	0
Bsg	4.14678	6.71127	-1.49827	-0.404312	down	0	0	0.978	0.717	0
Pitpnc1	0.248092	0.870562	-1.49874	-0.404623	down	9.22256e-53	2.17745e-48	0.429	0.453	0
Ppib	1.48692	2.72833	-1.49918	-0.404915	down	2.29921e-152	5.42843e-148	0.929	0.683	0
Hnrnpa0	1.13323	2.20213	-1.50107	-0.406177	down	8.1727e-161	1.92958e-156	0.902	0.65	0
Cotl1	0.415205	1.12606	-1.5023	-0.406995	down	1.81578e-54	4.28707e-50	0.566	0.417	0
Actr3	1.17059	2.26481	-1.50411	-0.408205	down	7.28937e-107	1.72102e-102	0.879	0.64	0
Rpl15	2.30409	3.97253	-1.50496	-0.408767	down	4.04844e-202	9.55837e-198	0.967	0.727	0
Ndufa4	2.45571	4.20211	-1.50536	-0.409035	down	2.03104e-181	4.7953e-177	0.955	0.724	0
Rpl23a	1.15529	2.24609	-1.50611	-0.409528	down	1.24513e-168	2.93976e-164	0.895	0.651	0
Prdx2	1.86728	3.32776	-1.50936	-0.411686	down	2.41248e-273	5.69587e-269	0.956	0.694	0
Serping1	1.0459	2.08883	-1.50976	-0.411954	down	2.02963e-142	4.79195e-138	0.721	0.549	0
Sub1	1.91231	3.40551	-1.51272	-0.413909	down	5.6554e-140	1.33524e-135	0.956	0.714	0
Snrpg	0.654878	1.50354	-1.51283	-0.413979	down	1.55225e-107	3.66487e-103	0.787	0.568	0
Cox5a	1.77253	3.19701	-1.51378	-0.414612	down	8.04372e-108	1.89912e-103	0.929	0.662	0
Ckb	0.387465	1.10381	-1.5163	-0.416274	down	2.02592e-50	4.7832e-46	0.423	0.241	0
Smpdl3a	0.22291	0.854445	-1.51642	-0.416352	down	1.689e-46	3.98774e-42	0.42	0.291	0
Bcap31	0.531859	1.32299	-1.51645	-0.416372	down	3.54533e-106	8.37053e-102	0.76	0.533	0
Pomp	2.29978	4.00426	-1.51654	-0.416433	down	1.9579e-177	4.62259e-173	0.967	0.736	0
Pak3	0.605904	1.4366	-1.51728	-0.416916	down	1.06197e-105	2.50731e-101	0.578	0.466	0
Dnajc12	0.551922	1.36033	-1.52091	-0.419307	down	1.22486e-173	2.89188e-169	0.711	0.52	0
Egr1	0.580702	1.40527	-1.52164	-0.419792	down	2.95296e-39	6.97194e-35	0.457	0.465	0
Slc25a5	2.28882	4.0068	-1.52237	-0.420268	down	1.10976e-189	2.62014e-185	0.969	0.724	0
Dbi	0.838366	1.80104	-1.52366	-0.421115	down	8.37959e-136	1.97842e-131	0.829	0.594	0
Rpl29	5.28919	8.59201	-1.52516	-0.422097	down	4.12132e-170	9.73044e-166	0.985	0.826	0
Ppp1r14b	1.34524	2.57783	-1.52557	-0.422368	down	4.93828e-172	1.16593e-167	0.901	0.653	0
Supt4a	0.42515	1.17593	-1.52681	-0.423179	down	3.21061e-73	7.58025e-69	0.653	0.44	0
Rpl10	12.9893	20.376	-1.52802	-0.423975	down	9.88304e-134	2.33339e-129	0.994	0.931	0
Cd44	0.162331	0.777562	-1.52931	-0.424815	down	1.73336e-22	4.09246e-18	0.175	0.213	0
Plaat3	0.299982	0.988689	-1.52978	-0.425126	down	1.74222e-42	4.11339e-38	0.49	0.438	0
Pappa2	0.0600164	0.622654	-1.53078	-0.425779	down	3.5489e-70	8.37895e-66	0.098	0.318	0
S100a16	0.0118641	0.550173	-1.532	-0.426572	down	4.79357e-62	1.13176e-57	0.025	0.213	0
Hnrnpa2b1	2.19796	3.90254	-1.53302	-0.427241	down	3.11087e-204	7.34475e-200	0.943	0.71	0
Pfdn5	3.91605	6.53773	-1.53329	-0.427415	down	1.8206e-170	4.29845e-166	0.982	0.81	0
Fam49b	0.451804	1.23177	-1.53724	-0.429986	down	3.42503e-79	8.0865e-75	0.678	0.485	0
Rhoa	2.45432	4.33345	-1.54399	-0.434373	down	1.96298e-188	4.6346e-184	0.969	0.75	0
Sfrp5	0.0382527	0.604566	-1.54545	-0.435314	down	3.31483e-88	7.82631e-84	0.064	0.333	0
Epcam	2.38701	4.24538	-1.54867	-0.437399	down	0	0	0.969	0.575	0
Anp32a	0.888588	1.92685	-1.54976	-0.438097	down	3.23031e-153	7.62676e-149	0.848	0.625	0
Efhd2	0.304282	1.02351	-1.55143	-0.439178	down	5.04279e-62	1.1906e-57	0.529	0.406	0
Rps17	4.00803	6.77864	-1.55323	-0.440339	down	1.97992e-213	4.67458e-209	0.978	0.788	0
Aplp1	1.23299	2.46873	-1.5534	-0.440446	down	0	0	0.91	0.564	0
Ptp4a3	0.502637	1.33931	-1.5568	-0.442635	down	4.04458e-77	9.54925e-73	0.68	0.421	0
Cadm1	0.0713531	0.671598	-1.56027	-0.444857	down	5.32281e-67	1.25672e-62	0.152	0.364	0
Cd68	0.103019	0.722103	-1.56126	-0.445495	down	9.94023e-44	2.34689e-39	0.204	0.115	0
Atp5j	2.09429	3.83891	-1.56382	-0.447133	down	3.04914e-272	7.19902e-268	0.958	0.714	0
mt-Rnr1	6.25604	10.3526	-1.56457	-0.447613	down	1.6329e-47	3.85528e-43	0.968	0.85	0
Rbms1	0.272536	0.991419	-1.56492	-0.447836	down	5.81308e-52	1.37247e-47	0.465	0.397	0
Tesc	0.0730361	0.682596	-1.56807	-0.449846	down	2.15174e-50	5.08026e-46	0.14	0.331	0
Eif3k	1.23711	2.51164	-1.56973	-0.450901	down	5.00875e-152	1.18257e-147	0.924	0.683	0
Cxcl16	0.212243	0.903111	-1.56991	-0.451018	down	3.74124e-77	8.83308e-73	0.33	0.159	0
Mcl1	0.763087	1.78315	-1.57857	-0.456517	down	7.6092e-102	1.79653e-97	0.784	0.57	0
Cox6c	2.24704	4.1368	-1.582	-0.458688	down	3.34956e-251	7.90832e-247	0.964	0.716	0
Gria2	0.0849179	0.718083	-1.58361	-0.459705	down	1.33038e-85	3.14102e-81	0.156	0.389	0
Rnaseh2c	0.330476	1.11286	-1.58805	-0.462504	down	1.1441e-48	2.70121e-44	0.551	0.473	0
Rps15	5.20395	8.85545	-1.58858	-0.462838	down	1.6428e-209	3.87866e-205	0.987	0.805	0
Gls	0.643195	1.61124	-1.58912	-0.463182	down	2.8099e-145	6.63416e-141	0.733	0.548	0
Serpinh1	0.0186726	0.622439	-1.5927	-0.46543	down	3.18e-54	7.50797e-50	0.049	0.231	0
Sat1	0.850578	1.94931	-1.59372	-0.466074	down	1.23043e-108	2.90505e-104	0.717	0.399	0
Cox4i1	3.52949	6.22243	-1.59453	-0.466581	down	3.1019e-217	7.32359e-213	0.984	0.799	0
Capzb	1.00036	2.19193	-1.59568	-0.467298	down	1.04545e-130	2.4683e-126	0.882	0.635	0
Kctd12	0.164706	0.867435	-1.60335	-0.472098	down	3.31107e-25	7.81743e-21	0.28	0.339	0
Eef1a2	0.0566775	0.695469	-1.60453	-0.47283	down	5.31068e-93	1.25385e-88	0.075	0.357	0
Alcam	0.559977	1.50534	-1.60601	-0.473752	down	1.36161e-174	3.21477e-170	0.645	0.532	0
Snrpe	0.806834	1.90649	-1.60861	-0.475369	down	1.72819e-127	4.08025e-123	0.827	0.623	0
Psmb3	0.933089	2.12164	-1.61485	-0.47924	down	8.34353e-134	1.96991e-129	0.861	0.638	0
Sri	0.764436	1.84963	-1.61504	-0.479357	down	4.43306e-116	1.04665e-111	0.818	0.602	0
Gng2	0.0835537	0.763638	-1.62764	-0.487133	down	1.8225e-33	4.30293e-29	0.196	0.303	0
Rpl3	7.80158	13.3404	-1.6293	-0.488148	down	6.91257e-136	1.63206e-131	0.992	0.893	0
Calm1	8.30229	14.167	-1.63045	-0.488858	down	1.63453e-168	3.85914e-164	0.988	0.859	0
Rpl28	8.33339	14.2182	-1.63051	-0.488895	down	7.34531e-165	1.73423e-160	0.993	0.887	0
Arpc2	2.45057	4.63098	-1.6319	-0.489744	down	5.94031e-158	1.40251e-153	0.968	0.755	0
Tpm3	0.923411	2.14033	-1.63269	-0.490229	down	1.23986e-130	2.9273e-126	0.859	0.603	0
Btg2	1.29426	2.7474	-1.63338	-0.490651	down	8.11811e-121	1.91669e-116	0.861	0.595	0
Ubl5	1.70888	3.4372	-1.63802	-0.493489	down	3.12148e-233	7.3698e-229	0.953	0.721	0
Hmgb2	0.459527	1.40195	-1.6457	-0.498167	down	3.54443e-39	8.3684e-35	0.468	0.352	0
Jpt1	0.344132	1.21583	-1.64852	-0.499879	down	5.16806e-48	1.22018e-43	0.502	0.469	0
Ostf1	0.350066	1.22874	-1.65084	-0.501282	down	3.72512e-59	8.79501e-55	0.552	0.448	0
H2bu2	0.194502	0.972435	-1.65126	-0.50154	down	5.04059e-75	1.19008e-70	0.257	0.448	0
Atp5e	4.26821	7.70411	-1.65219	-0.502104	down	3.29947e-222	7.79004e-218	0.978	0.798	0
Mafb	1.63891	3.39253	-1.66452	-0.509537	down	4.89973e-123	1.15683e-118	0.63	0.427	0
Tubb5	1.00335	2.33876	-1.66658	-0.510776	down	3.37338e-119	7.96455e-115	0.8	0.606	0
Shisa5	1.01206	2.35851	-1.66919	-0.512336	down	1.12542e-97	2.65713e-93	0.821	0.576	0
Ier2	0.204384	1.02218	-1.67901	-0.518206	down	6.48336e-40	1.53072e-35	0.309	0.398	0
Naca	4.75646	8.67426	-1.68059	-0.519146	down	1.73741e-145	4.10202e-141	0.986	0.841	0
Uba52	0.616112	1.72411	-1.68559	-0.522117	down	9.67758e-110	2.28488e-105	0.766	0.579	0
Tcf4	0.777657	1.99711	-1.68599	-0.522353	down	1.07434e-102	2.53651e-98	0.775	0.512	0
Psme1	1.45	3.13156	-1.68635	-0.522568	down	8.69263e-162	2.05233e-157	0.912	0.69	0
Hnrnpa1	0.722325	1.90547	-1.68695	-0.522921	down	1.87933e-142	4.43711e-138	0.791	0.62	0
Rps19	4.3312	8.05184	-1.6979	-0.529392	down	1.10207e-180	2.60199e-176	0.982	0.826	0
Hhex	0.0138673	0.726419	-1.70281	-0.532277	down	5.61742e-79	1.32627e-74	0.026	0.245	0
Serinc3	0.654338	1.82348	-1.70671	-0.534568	down	1.70644e-111	4.0289e-107	0.781	0.49	0
Ifi30	0.499388	1.57207	-1.71541	-0.539653	down	2.17731e-104	5.14063e-100	0.659	0.355	0
Uqcrh	2.44312	4.90911	-1.71621	-0.540118	down	3.41188e-216	8.05544e-212	0.973	0.775	0
Psmb9	0.369164	1.35426	-1.71949	-0.542026	down	1.83496e-49	4.33234e-45	0.511	0.373	0
Cstb	1.46196	3.24161	-1.72286	-0.543985	down	6.90484e-117	1.63023e-112	0.894	0.601	0
Rpl27	1.39007	3.11785	-1.7229	-0.544009	down	5.05994e-155	1.19465e-150	0.926	0.708	0
Rpl21	8.616	15.6108	-1.72741	-0.546624	down	2.61382e-176	6.17123e-172	0.994	0.901	0
Rpl36	6.31288	11.6343	-1.72768	-0.546782	down	5.37162e-125	1.26824e-120	0.992	0.885	0
Rps2	12.9852	23.1815	-1.72908	-0.54759	down	4.34932e-146	1.02688e-141	0.991	0.909	0
Ifngr1	0.218188	1.1119	-1.73364	-0.550224	down	3.86359e-40	9.12193e-36	0.312	0.247	0
Rpl17	8.81098	16.0207	-1.73487	-0.55093	down	1.32491e-158	3.12812e-154	0.991	0.91	0
Gm2a	0.183919	1.05434	-1.7352	-0.551125	down	5.10592e-37	1.20551e-32	0.406	0.357	0
Sox4	0.379069	1.39894	-1.73954	-0.553618	down	6.07082e-49	1.43332e-44	0.47	0.411	0
Nfkbia	0.872994	2.2621	-1.74165	-0.554834	down	6.12793e-44	1.44681e-39	0.559	0.457	0
Rpl27a	3.44917	6.75339	-1.74266	-0.555412	down	2.31316e-218	5.46138e-214	0.978	0.802	0
H2-K1	7.94442	14.5989	-1.74399	-0.556173	down	8.58519e-114	2.02696e-109	0.988	0.876	0
Rpl26	10.1201	18.3951	-1.74415	-0.556267	down	3.61286e-179	8.52996e-175	0.993	0.917	0
Gstp1	0.504758	1.63409	-1.75051	-0.559906	down	8.83152e-82	2.08512e-77	0.563	0.54	0
Cdc42	1.95805	4.1938	-1.75582	-0.562934	down	6.03718e-160	1.42538e-155	0.96	0.747	0
Rpl37	7.5406	14.0121	-1.75773	-0.564024	down	1.75224e-133	4.13703e-129	0.989	0.899	0
Rpl14	5.92996	11.1986	-1.76028	-0.565471	down	9.36523e-194	2.21113e-189	0.983	0.867	0
Npm1	3.21902	6.43701	-1.76273	-0.566865	down	1.23575e-150	2.9176e-146	0.969	0.794	0
Tmsb15b2	0.274942	1.24778	-1.76304	-0.567042	down	1.60926e-84	3.79946e-80	0.357	0.361	0
Rpl6	5.8623	11.1321	-1.76793	-0.569808	down	1.87167e-231	4.41902e-227	0.991	0.862	0
Cryba2	0.1299	1.01098	-1.77979	-0.576493	down	2.95676e-79	6.98091e-75	0.236	0.42	0
Txnip	0.318636	1.37242	-1.79915	-0.587314	down	1.34717e-40	3.18067e-36	0.305	0.47	0
Rps14	13.0836	24.3608	-1.80073	-0.588193	down	1.09873e-130	2.59409e-126	0.993	0.951	0
Srsf3	1.48892	3.49777	-1.80711	-0.591732	down	2.15711e-208	5.09294e-204	0.91	0.71	0
Rpl7a	3.4881	7.11719	-1.8086	-0.592554	down	3.47526e-209	8.20508e-205	0.982	0.817	0
Resp18	8.19257	15.6552	-1.81181	-0.594328	down	3.47277e-297	8.19921e-293	0.964	0.633	0
Rpl38	5.48477	10.7732	-1.81551	-0.596366	down	1.09163e-192	2.57734e-188	0.991	0.869	0
Taldo1	1.28533	3.15099	-1.81637	-0.596837	down	2.89141e-147	6.82661e-143	0.91	0.66	0
Zfp36l2	0.579478	1.87044	-1.81734	-0.597372	down	4.80762e-78	1.13508e-73	0.665	0.42	0
Rpl30	5.14864	10.1749	-1.81746	-0.597442	down	2.25848e-192	5.33227e-188	0.983	0.859	0
Rhob	0.160408	1.12005	-1.82699	-0.602669	down	1.90652e-37	4.5013e-33	0.31	0.349	0
Lars2	1.01373	2.69297	-1.8339	-0.606444	down	8.20328e-102	1.93679e-97	0.848	0.616	0
Prdx5	1.23173	3.11227	-1.84263	-0.611196	down	5.68839e-166	1.34303e-161	0.914	0.676	0
Actg1	6.29009	12.4348	-1.84288	-0.611329	down	5.96507e-188	1.40835e-183	0.982	0.847	0
Rpl8	12.3118	23.5405	-1.84351	-0.61167	down	2.50841e-161	5.92237e-157	0.994	0.941	0
Clec2d	0.0330719	0.907727	-1.84665	-0.613376	down	2.03402e-65	4.80232e-61	0.046	0.257	0
Atp5h	2.55992	5.58013	-1.84839	-0.614317	down	2.4885e-270	5.87534e-266	0.975	0.775	0
Tpt1	24.3345	45.8629	-1.84977	-0.61506	down	5.98704e-155	1.41354e-150	0.994	0.981	0
Ucp2	1.67646	3.95263	-1.85044	-0.615425	down	1.28512e-214	3.03418e-210	0.899	0.673	0
Rpl35	3.68662	7.67546	-1.85111	-0.615787	down	1.30281e-188	3.07594e-184	0.982	0.828	0
Myl6	3.76262	7.83332	-1.85472	-0.617734	down	7.79771e-211	1.84104e-206	0.983	0.822	0
Gpx3	4.20211	8.68459	-1.86166	-0.621471	down	4.65714e-196	1.09955e-191	0.81	0.616	0
H2-T23	0.852572	2.45512	-1.86504	-0.623282	down	4.23629e-96	1.00019e-91	0.726	0.605	0
1700086L19Rik	0.540418	1.87946	-1.86927	-0.62555	down	8.81028e-202	2.08011e-197	0.624	0.504	0
Kcnk3	0.0641839	0.990849	-1.87078	-0.626353	down	4.08402e-120	9.64238e-116	0.076	0.416	0
Rps27	7.88334	15.6454	-1.87378	-0.627958	down	2.69747e-134	6.36872e-130	0.99	0.912	0
Rps26	4.54566	9.42071	-1.87907	-0.630779	down	3.25705e-186	7.6899e-182	0.984	0.85	0
Lgmn	0.177399	1.22261	-1.88773	-0.635376	down	7.95599e-25	1.87841e-20	0.334	0.331	0
Rack1	5.49406	11.2747	-1.89015	-0.636655	down	1.23443e-180	2.9145e-176	0.987	0.869	0
Zfp36	0.193048	1.2562	-1.89113	-0.637173	down	6.27433e-25	1.48137e-20	0.253	0.325	0
Rpl12	8.28205	16.5961	-1.89571	-0.639593	down	2.0029e-131	4.72885e-127	0.989	0.892	0
Rps25	2.9506	6.53075	-1.90623	-0.645128	down	4.2801e-288	1.01053e-283	0.968	0.793	0
Rpsa	9.15663	18.4224	-1.91229	-0.648299	down	1.98982e-180	4.69797e-176	0.99	0.906	0
Ptma	8.48821	17.2338	-1.92173	-0.653226	down	5.28859e-198	1.24864e-193	0.987	0.883	0
Npc2	1.9528	4.67759	-1.92278	-0.653771	down	4.21139e-193	9.94308e-189	0.964	0.728	0
Rpl32	13.447	26.7977	-1.92411	-0.654463	down	6.8149e-116	1.609e-111	0.993	0.949	0
Klf6	0.212797	1.34691	-1.93512	-0.660171	down	1.17818e-34	2.78168e-30	0.358	0.348	0
Dbpht2	0.379721	1.67153	-1.93628	-0.660768	down	1.24179e-137	2.93187e-133	0.499	0.485	0
Rplp1	14.1325	28.4647	-1.9471	-0.666344	down	6.32055e-190	1.49228e-185	0.995	0.944	0
Rps7	4.99863	10.7357	-1.9564	-0.671106	down	3.46419e-207	8.17896e-203	0.989	0.862	0
S100a11	1.90878	4.69105	-1.95651	-0.671162	down	6.46063e-258	1.52535e-253	0.935	0.707	0
Rps27a	10.5827	21.6939	-1.9593	-0.672586	down	2.41936e-209	5.7121e-205	0.993	0.938	0
Rps20	11.3796	23.3663	-1.96827	-0.677155	down	2.34949e-149	5.54714e-145	0.996	0.943	0
Mbnl1	0.938623	2.82801	-1.9746	-0.680367	down	8.28201e-108	1.95538e-103	0.853	0.588	0
Arg1	0.0636949	1.10367	-1.9777	-0.681937	down	4.76437e-89	1.12487e-84	0.112	0.374	0
Rpl19	15.2852	31.2478	-1.98019	-0.683191	down	1.35131e-174	3.19043e-170	0.994	0.965	0
Rps3a1	12.4665	25.6858	-1.98165	-0.683929	down	5.0774e-185	1.19877e-180	0.993	0.94	0
Rpl7	3.80746	8.53117	-1.98258	-0.684399	down	6.79492e-244	1.60428e-239	0.98	0.823	0
Rpl11	8.60172	18.0561	-1.98466	-0.685447	down	9.26191e-215	2.18674e-210	0.993	0.926	0
Rpl35a	5.99803	12.8951	-1.98557	-0.685907	down	4.77015e-238	1.12623e-233	0.983	0.88	0
Myl12a	0.469305	1.92182	-1.98858	-0.687419	down	5.24501e-92	1.23835e-87	0.645	0.567	0
Bst2	1.11602	3.20949	-1.98934	-0.687804	down	2.2095e-45	5.21664e-41	0.622	0.505	0
Rhoc	0.10744	1.2046	-1.99072	-0.688496	down	3.51548e-50	8.30004e-46	0.226	0.387	0
Esd	1.8708	4.72238	-1.99331	-0.689796	down	3.67092e-151	8.66705e-147	0.939	0.677	0
Rps21	8.21102	17.3723	-1.9946	-0.690444	down	1.53534e-219	3.62493e-215	0.989	0.917	0
Tspan8	0.255754	1.5056	-1.9953	-0.690793	down	2.40388e-76	5.67557e-72	0.303	0.348	0
Rpl10a	3.231	7.45356	-1.99801	-0.692149	down	3.66411e-215	8.65097e-211	0.983	0.826	0
Cfl1	2.90913	6.81527	-1.99924	-0.692765	down	7.72179e-176	1.82311e-171	0.975	0.802	0
Rpl18	5.70869	12.4145	-1.99958	-0.692936	down	3.80329e-231	8.97958e-227	0.989	0.88	0
Clic1	1.63851	4.29746	-2.00774	-0.697011	down	2.26242e-179	5.34158e-175	0.933	0.732	0
Btg1	1.16395	3.34946	-2.00996	-0.698116	down	3.51528e-121	8.29957e-117	0.836	0.573	0
Cd9	0.047971	1.10753	-2.01106	-0.698662	down	2.06122e-102	4.86654e-98	0.059	0.355	0
Mir6236	0.841706	2.72428	-2.02219	-0.70418	down	2.39486e-80	5.65427e-76	0.734	0.578	0
Blvrb	0.177904	1.3832	-2.02325	-0.704707	down	1.12574e-33	2.65788e-29	0.291	0.315	0
Rpl34	6.40007	14.0576	-2.0348	-0.710395	down	3.08717e-200	7.28882e-196	0.992	0.9	0
Gc	0.177061	1.41051	-2.0479	-0.716817	down	9.33086e-124	2.20302e-119	0.252	0.48	0
Jun	1.33925	3.79254	-2.04875	-0.717232	down	3.36614e-62	7.94747e-58	0.717	0.578	0
Psmb8	1.21963	3.55862	-2.05377	-0.719679	down	1.64776e-87	3.89036e-83	0.809	0.637	0
Junb	1.37052	3.86958	-2.05422	-0.719898	down	1.00085e-109	2.36302e-105	0.79	0.621	0
Rpl9	12.4428	26.6727	-2.05855	-0.722003	down	6.09297e-165	1.43855e-160	0.993	0.953	0
Bcl2	0.0262225	1.12534	-2.07103	-0.728046	down	6.51424e-79	1.53801e-74	0.06	0.314	0
Rps13	6.85459	15.2813	-2.07284	-0.728919	down	2.51814e-207	5.94532e-203	0.989	0.912	0
H3f3a	5.19527	11.8448	-2.07333	-0.729155	down	0	0	0.989	0.843	0
Cd81	1.03693	3.2335	-2.07837	-0.731584	down	5.14469e-90	1.21466e-85	0.503	0.668	0
S100a10	1.01543	3.19097	-2.07944	-0.732099	down	9.00023e-132	2.12495e-127	0.775	0.483	0
Ppia	6.42953	14.6044	-2.10032	-0.742091	down	1.27873e-170	3.01908e-166	0.991	0.895	0
Rpl37a	9.03707	20.0853	-2.10075	-0.742293	down	1.36397e-175	3.22034e-171	0.994	0.928	0
Cltrn	2.70456	6.80511	-2.10689	-0.745213	down	0	0	0.95	0.588	0
Rps23	7.58463	17.1896	-2.11886	-0.750876	down	6.74072e-236	1.59148e-231	0.989	0.919	0
Spp1	2.53248	6.51555	-2.12756	-0.754975	down	3.78175e-31	8.92872e-27	0.451	0.472	0
Rpl13	12.6304	28.0069	-2.1281	-0.755231	down	2.43493e-246	5.74887e-242	0.99	0.934	0
Rplp0	9.23709	20.79	-2.12854	-0.755435	down	4.13689e-178	9.7672e-174	0.99	0.923	0
Fabp5	0.207454	1.57958	-2.13638	-0.759112	down	1.61163e-27	3.80507e-23	0.282	0.318	0
Dynll1	0.851296	2.95548	-2.1366	-0.759216	down	4.37648e-166	1.03329e-161	0.818	0.675	0
Rps18	9.72717	21.9792	-2.14215	-0.761811	down	1.00966e-191	2.38381e-187	0.993	0.927	0
Higd1a	0.0956011	1.3532	-2.14786	-0.764474	down	4.26858e-119	1.00781e-114	0.11	0.44	0
Igfbp5	1.02298	3.35001	-2.1503	-0.765606	down	9.50817e-83	2.24488e-78	0.417	0.139	0
Isg15	0.239425	1.67132	-2.15529	-0.767927	down	5.9364e-19	1.40158e-14	0.197	0.233	0
Prdx1	3.59814	8.95296	-2.16456	-0.772219	down	3.52533e-154	8.3233e-150	0.972	0.757	0
Arpc3	1.27786	4.06355	-2.22295	-0.798833	down	8.30487e-152	1.96078e-147	0.906	0.73	0
Rpl23	10.2858	24.2287	-2.23545	-0.804442	down	9.02366e-197	2.13049e-192	0.991	0.94	0
Rpl36a	2.12334	5.99021	-2.23806	-0.805608	down	1.38563e-259	3.27148e-255	0.955	0.795	0
Cald1	0.182009	1.66141	-2.2516	-0.811639	down	4.45384e-39	1.05155e-34	0.267	0.379	0
Rps15a	5.74868	14.2224	-2.2556	-0.813418	down	8.6484e-203	2.04189e-198	0.987	0.898	0
Rplp2	5.78439	14.3478	-2.26223	-0.816351	down	0	1.43795e-305	0.99	0.891	0
Rpl22	3.23842	8.6029	-2.26568	-0.817875	down	5.54882e-169	1.31008e-164	0.978	0.849	0
Cd24a	0.0569824	1.40182	-2.27234	-0.820809	down	3.14658e-88	7.42907e-84	0.065	0.301	0
Rps12	7.43319	18.1792	-2.27426	-0.821654	down	2.90358e-253	6.85534e-249	0.99	0.911	0
Rps24	16.3599	38.8713	-2.29675	-0.831494	down	4.43512e-178	1.04713e-173	0.993	0.973	0
Id1	0.0481938	1.41402	-2.30303	-0.834225	down	3.11109e-88	7.34528e-84	0.054	0.318	0
Fau	10.5142	25.5873	-2.3091	-0.836856	down	2.92689e-161	6.91038e-157	0.996	0.949	0
H3f3b	5.77671	14.6488	-2.3092	-0.836903	down	9.42771e-283	2.22588e-278	0.986	0.872	0
Rpl18a	7.68478	19.0978	-2.31414	-0.839037	down	3.34569e-146	7.89917e-142	0.992	0.926	0
Ier3	0.282963	1.97836	-2.32147	-0.8422	down	1.59152e-31	3.75758e-27	0.333	0.296	0
Pmepa1	0.118466	1.61086	-2.33432	-0.847721	down	3.37492e-46	7.9682e-42	0.222	0.235	0
Rps29	10.6051	26.208	-2.34449	-0.852066	down	1.18695e-235	2.80238e-231	0.992	0.951	0
Ldha	0.0814614	1.53724	-2.34612	-0.852765	down	9.69038e-58	2.2879e-53	0.051	0.235	0
Id2	0.811103	3.26836	-2.35677	-0.857294	down	2.54312e-53	6.00431e-49	0.485	0.538	0
Rpl39	6.11156	15.9006	-2.3765	-0.865627	down	3.63732e-160	8.58772e-156	0.989	0.906	0
Rps11	7.83482	20.0538	-2.38304	-0.868379	down	1.30995e-123	3.0928e-119	0.99	0.931	0
Eef1b2	3.33432	9.37141	-2.39286	-0.872488	down	2.77428e-244	6.55008e-240	0.972	0.844	0
Rps3	7.53209	19.7667	-2.43395	-0.889517	down	5.52875e-197	1.30534e-192	0.99	0.915	0
CT010467.1	23.444	58.9164	-2.45117	-0.896564	down	2.59951e-95	6.13744e-91	0.998	0.97	0
Arpc1b	0.810408	3.52162	-2.49757	-0.915318	down	2.87491e-117	6.78765e-113	0.782	0.626	0
Itm2b	4.62623	13.1243	-2.51044	-0.920457	down	0	0	0.987	0.848	0
Ifitm2	0.226577	2.09529	-2.52352	-0.925654	down	9.55271e-111	2.2554e-106	0.345	0.565	0
Rps9	7.11754	19.6251	-2.5408	-0.93248	down	2.51783e-217	5.94459e-213	0.99	0.919	0
Rps4x	7.70494	21.1217	-2.54129	-0.93267	down	6.65858e-240	1.57209e-235	0.992	0.921	0
Dusp1	0.182975	2.0075	-2.54232	-0.933078	down	2.10934e-37	4.98015e-33	0.272	0.248	0
Fos	0.480701	2.77972	-2.55266	-0.937135	down	2.02085e-36	4.77122e-32	0.454	0.432	0
Etv1	0.179082	2.04812	-2.58516	-0.949788	down	8.74429e-153	2.06453e-148	0.181	0.505	0
Basp1	0.0860198	1.81242	-2.58965	-0.951524	down	1.01379e-154	2.39355e-150	0.063	0.466	0
Msn	0.0170782	1.64777	-2.60331	-0.956782	down	1.66409e-68	3.92892e-64	0.018	0.201	0
Ly6e	1.7176	6.08565	-2.60732	-0.958321	down	1.2734e-147	3.0065e-143	0.797	0.732	0
H2-D1	4.23019	12.9966	-2.67611	-0.984364	down	3.74178e-221	8.83434e-217	0.98	0.878	0
Fxyd5	0.125627	2.04743	-2.70732	-0.995958	down	1.5699e-63	3.70654e-59	0.057	0.232	0
Tspo	0.3903	2.7736	-2.71423	-0.99851	down	1.13104e-80	2.67038e-76	0.558	0.554	0
Txn1	1.62351	6.19981	-2.74434	-1.00954	down	1.30931e-199	3.09127e-195	0.915	0.745	0
Rps16	7.04593	21.2817	-2.76931	-1.0186	down	1.98862e-263	4.69514e-259	0.989	0.927	0
H2-Q7	0.328846	2.70037	-2.78465	-1.02412	down	9.0913e-44	2.14646e-39	0.297	0.356	0
Crip1	0.233438	2.45372	-2.80008	-1.02965	down	6.88461e-50	1.62546e-45	0.39	0.431	0
Pfn1	2.62751	9.36435	-2.85716	-1.04983	down	1.13835e-204	2.68765e-200	0.971	0.824	0
Rps5	7.47348	23.3526	-2.87398	-1.0557	down	1.53805e-190	3.63135e-186	0.991	0.929	0
C1qa	0.375479	3.24785	-3.08827	-1.12761	down	6.95195e-57	1.64135e-52	0.526	0.348	0
Id3	0.323438	3.20292	-3.17576	-1.15555	down	5.5632e-80	1.31347e-75	0.225	0.452	0
Ctsz	0.846582	5.06292	-3.28332	-1.18885	down	2.09021e-215	4.93499e-211	0.73	0.664	0
B2m	2.51319	10.961	-3.4046	-1.22513	down	1.013e-105	2.39168e-101	0.845	0.792	0
Gnas	7.72922	28.9275	-3.42842	-1.2321	down	0	0	0.99	0.833	0
Igfbp7	0.592014	4.59904	-3.51695	-1.25759	down	3.20266e-142	7.56147e-138	0.675	0.586	0
Cst3	5.94429	25.0502	-3.75131	-1.32211	down	6.56839e-289	1.5508e-284	0.987	0.82	0
Clu	1.64791	9.15703	-3.83586	-1.34439	down	7.69983e-228	1.81793e-223	0.868	0.577	0
Actb	7.03486	32.6729	-4.19084	-1.4329	down	1.21172e-215	2.86088e-211	0.99	0.923	0
Srgn	0.233234	4.21168	-4.22603	-1.44126	down	4.67758e-80	1.10438e-75	0.023	0.245	0
Sh3bgrl3	0.765736	6.8865	-4.46641	-1.49658	down	3.93588e-106	9.29261e-102	0.728	0.68	0
Cyba	0.139566	4.61805	-4.92999	-1.59534	down	2.0136e-106	4.75411e-102	0.046	0.33	0
AW112010	0.279353	5.4324	-5.02785	-1.61499	down	1.14393e-49	2.70082e-45	0.132	0.281	0
Fth1	12.4616	71.4434	-5.38149	-1.68297	down	4.25718e-100	1.00512e-95	0.993	0.941	0
Rbp4	1.1006	10.554	-5.50036	-1.70481	down	1.66632e-255	3.93419e-251	0.617	0.583	0
Tmsb10	1.01026	10.4175	-5.67964	-1.73689	down	2.99254e-165	7.06539e-161	0.769	0.78	0
Ifitm3	0.155422	5.97557	-6.03724	-1.79795	down	1.21915e-80	2.87841e-76	0.12	0.348	0
Cd52	0.197235	6.92572	-6.62002	-1.8901	down	7.74642e-88	1.82893e-83	0.021	0.249	0
Try5	0.115157	8.34964	-8.38415	-2.12634	down	3.3417e-19	7.88976e-15	0.203	0.179	0
Ccl5	1.15478	19.2464	-9.396	-2.24028	down	4.7133e-47	1.11281e-42	0.147	0.233	0
Cela1	0.148487	10.85	-10.3179	-2.33388	down	2.45762e-24	5.80244e-20	0.234	0.269	0
Ttr	3.41944	47.069	-10.8767	-2.38663	down	0	0	0.899	0.634	0
Apoe	0.179973	14.243	-12.9181	-2.55863	down	2.83809e-34	6.70072e-30	0.143	0.225	0
Ppy	7.53536	111.284	-13.1552	-2.57681	down	1.04876e-196	2.47612e-192	0.969	0.77	0
Try4	0.178947	14.8341	-13.4307	-2.59754	down	3.8341e-25	9.05231e-21	0.274	0.237	0
Cd74	0.877121	25.0548	-13.8802	-2.63046	down	9.79176e-53	2.31183e-48	0.18	0.257	0
Tmsb4x	5.5603	92.3087	-14.2232	-2.65488	down	4.62316e-257	1.09153e-252	0.962	0.924	0
Prss2	0.185612	15.9938	-14.3334	-2.66259	down	3.19564e-26	7.5449e-22	0.288	0.26	0
Pyy	19.4029	297.217	-14.6164	-2.68215	down	2.95936e-280	6.98704e-276	0.99	0.871	0
Gcg	35.5217	650.422	-17.8366	-2.88125	down	1.20843e-202	2.85311e-198	0.997	0.906	0
Ctrb1	0.557676	36.9457	-24.3605	-3.19296	down	9.2245e-71	2.17791e-66	0.583	0.411	0
Sst	4.41214	170.199	-31.6324	-3.45418	down	3.80482e-188	8.98318e-184	0.935	0.716	0

## Sheet: cluster1(alpha)
cluster1 (alpha)
gene_symbol	avg.exp.cluster	avg.exp.remaining	avg_FC	avg_logFC	up_down	p_val	p_val_adj	pct.1	pct.2	cluster.num
Gcg	2067.72	169.621	12.1246	2.49524	up	0	0	1	0.917	1
Ttr	144.665	13.5367	10.0205	2.30463	up	0	0	1	0.648	1
Gnas	68.1817	14.2588	4.53388	1.51158	up	0	0	1	0.851	1
Mafb	9.22456	1.66604	3.83511	1.3442	up	0	1.03714e-307	0.971	0.385	1
Tmsb15b2	4.13649	0.358802	3.78016	1.32977	up	0	0	0.91	0.251	1
Gpx3	20.0913	4.96631	3.53506	1.26273	up	1.6304e-294	3.84937e-290	0.998	0.603	1
Slc7a2	3.74715	0.363283	3.48214	1.24765	up	0	0	0.959	0.344	1
Pcsk2	40.5805	11.6841	3.27815	1.18728	up	0	0	1	0.668	1
Etv1	4.96359	0.863074	3.20094	1.16344	up	0	0	0.971	0.307	1
Cryba2	3.14232	0.302097	3.18127	1.15728	up	0	0	0.914	0.262	1
Dbpht2	4.40167	0.710539	3.15787	1.1499	up	6.81467e-299	1.60894e-294	0.953	0.397	1
Slc30a8	5.08479	0.959933	3.10459	1.13288	up	0	6.59976e-306	0.951	0.448	1
Pcsk1n	32.6735	9.9503	3.07512	1.12334	up	1.96085e-285	4.62956e-281	1	0.697	1
Kcnk3	2.91884	0.307538	2.99711	1.09765	up	0	0	0.927	0.204	1
Castor2	4.56718	1.00374	2.7784	1.02187	up	9.39013e-308	2.21701e-303	0.966	0.514	1
1700086L19Rik	4.34478	0.955712	2.73291	1.00537	up	8.6707e-244	2.04715e-239	0.943	0.456	1
Cltrn	13.1864	4.20818	2.72388	1.00206	up	1.71147e-233	4.04079e-229	1	0.624	1
Slc38a4	3.16071	0.531472	2.71681	0.999457	up	0	0	0.954	0.419	1
Higd1a	3.22609	0.573461	2.68586	0.988	up	0	0	0.951	0.232	1
Eef1a2	2.19178	0.191234	2.67939	0.985588	up	0	0	0.887	0.16	1
Ugt2b34	3.17766	0.573794	2.65451	0.976261	up	1.172e-246	2.76708e-242	0.898	0.357	1
Il1r1	4.93797	1.29377	2.58874	0.951172	up	8.39886e-247	1.98297e-242	0.966	0.552	1
Gls	3.8126	0.860242	2.58708	0.95053	up	1.7914e-274	4.22949e-270	0.957	0.527	1
Lpl	5.20554	1.41048	2.5744	0.945615	up	1.82149e-210	4.30054e-206	0.948	0.45	1
Pak3	3.50279	0.756993	2.56278	0.941094	up	1.37374e-225	3.2434e-221	0.927	0.411	1
Aplp1	5.35686	1.49457	2.54828	0.935417	up	6.72482e-292	1.58773e-287	0.985	0.592	1
Pappa2	1.95071	0.176521	2.50799	0.919484	up	7.23684e-305	1.70862e-300	0.836	0.144	1
Rgs4	8.15022	2.72189	2.45849	0.899546	up	2.12913e-147	5.02688e-143	0.951	0.551	1
Irx2	1.69201	0.10115	2.44473	0.893934	up	0	0	0.846	0.114	1
Upp1	2.78262	0.550189	2.4401	0.89204	up	7.90923e-268	1.86737e-263	0.922	0.423	1
Peg3	13.1604	4.83561	2.42655	0.886469	up	1.56839e-190	3.70296e-186	0.991	0.599	1
Meg3	17.6141	6.73672	2.40595	0.877943	up	1.58733e-171	3.74769e-167	0.986	0.603	1
Resp18	27.1525	10.9521	2.35545	0.85673	up	1.01106e-182	2.38711e-178	1	0.668	1
Neurod1	4.71868	1.44825	2.33582	0.848364	up	4.52114e-201	1.06744e-196	0.968	0.548	1
Dst	5.83636	1.93901	2.32608	0.844183	up	4.95591e-215	1.17009e-210	0.986	0.613	1
Zdbf2	2.46991	0.521993	2.27984	0.824107	up	8.01726e-235	1.89288e-230	0.92	0.406	1
Sfrp5	1.72822	0.19781	2.27768	0.823156	up	3.07378e-294	7.25718e-290	0.833	0.146	1
Sphkap	3.17123	0.838243	2.26914	0.8194	up	1.32162e-225	3.12035e-221	0.951	0.503	1
Wnk3	1.4731	0.10039	2.24748	0.809808	up	1.4838e-269	3.50325e-265	0.732	0.145	1
Fbp1	2.15175	0.407419	2.23938	0.8062	up	2.62075e-151	6.18759e-147	0.754	0.307	1
Dnajc12	2.95339	0.781863	2.21868	0.796913	up	5.9151e-222	1.39655e-217	0.933	0.5	1
Cpe	18.2229	7.66645	2.21808	0.796641	up	2.06116e-211	4.8664e-207	1	0.683	1
Tm4sf4	5.57679	1.99447	2.19632	0.786781	up	2.53731e-191	5.9906e-187	0.983	0.592	1
Ank	2.37821	0.544072	2.18786	0.782923	up	4.63231e-225	1.09369e-220	0.899	0.484	1
Rnase4	4.64251	1.58006	2.18697	0.782517	up	8.71416e-162	2.05741e-157	0.959	0.561	1
Ctsz	7.97607	3.1168	2.18035	0.779487	up	2.11782e-177	5.00017e-173	0.977	0.623	1
Ncam1	2.54784	0.639631	2.16381	0.771869	up	2.01518e-235	4.75784e-231	0.934	0.474	1
Mbnl2	4.31336	1.46032	2.15962	0.769932	up	1.09939e-236	2.59566e-232	0.983	0.639	1
Tmed3	7.33536	2.87176	2.15286	0.766798	up	7.10523e-201	1.67754e-196	0.988	0.689	1
Zcchc18	2.52641	0.644862	2.14389	0.762623	up	3.44997e-189	8.14537e-185	0.898	0.475	1
Irx1	1.24036	0.0578952	2.11776	0.750357	up	0	0	0.768	0.075	1
Gria2	1.73912	0.310006	2.09092	0.737605	up	1.23243e-211	2.90978e-207	0.826	0.227	1
Arx	1.30318	0.112385	2.07049	0.727786	up	6.35926e-296	1.50142e-291	0.786	0.1	1
Serping1	3.90534	1.38992	2.05251	0.719063	up	8.86485e-180	2.09299e-175	0.966	0.522	1
Trim35	2.87214	0.917657	2.0192	0.702702	up	6.52958e-215	1.54163e-210	0.969	0.577	1
mt-Nd1	32.3303	15.5856	2.00959	0.697932	up	8.75506e-115	2.06707e-110	0.998	0.84	1
5330417C22Rik	2.9049	0.951574	2.0009	0.693597	up	4.24308e-202	1.00179e-197	0.968	0.51	1
Tmsb15b1	1.26555	0.134609	1.99677	0.691532	up	1.67059e-253	3.94427e-249	0.766	0.177	1
H2bu2	2.01864	0.512396	1.99594	0.691113	up	1.20003e-188	2.83327e-184	0.862	0.304	1
Nav2	2.58475	0.809497	1.98107	0.683639	up	1.24401e-160	2.9371e-156	0.919	0.511	1
Gc	2.52883	0.788373	1.97321	0.67966	up	1.50198e-198	3.54618e-194	0.914	0.32	1
Zbtb20	7.59933	3.37362	1.96618	0.676093	up	7.9104e-145	1.86765e-140	0.985	0.653	1
Itpr1	2.12547	0.594615	1.96001	0.672951	up	1.41162e-179	3.33284e-175	0.899	0.428	1
Slc7a8	1.80473	0.444751	1.94133	0.663371	up	7.52712e-205	1.77715e-200	0.869	0.393	1
Alcam	2.77656	0.946317	1.94036	0.662874	up	5.36599e-166	1.26691e-161	0.945	0.486	1
Gnai1	1.34551	0.209182	1.93975	0.662557	up	1.87481e-216	4.42643e-212	0.787	0.24	1
Pnmal2	3.01742	1.08523	1.9266	0.655759	up	3.18569e-171	7.5214e-167	0.957	0.533	1
Id1	2.40002	0.775201	1.91529	0.649868	up	5.46438e-109	1.29014e-104	0.613	0.174	1
Ifih1	1.45899	0.285694	1.91258	0.648451	up	1.36332e-169	3.2188e-165	0.754	0.286	1
Fgb	1.72166	0.430475	1.90263	0.643236	up	5.97181e-40	1.40994e-35	0.333	0.127	1
Rasgrf2	1.12602	0.123778	1.89185	0.637557	up	1.71752e-214	4.05506e-210	0.708	0.141	1
Ang	2.00643	0.599986	1.87904	0.630759	up	1.62027e-155	3.82546e-151	0.872	0.461	1
Slc38a5	1.05299	0.100903	1.86482	0.623165	up	4.32831e-215	1.02191e-210	0.659	0.104	1
Cystm1	4.56946	1.99794	1.85776	0.619374	up	3.00871e-154	7.10357e-150	0.983	0.641	1
Pbx1	2.36084	0.818942	1.84769	0.613935	up	1.63423e-167	3.85841e-163	0.942	0.521	1
Isl1	3.47649	1.43994	1.83467	0.606867	up	7.19287e-134	1.69824e-129	0.946	0.534	1
Map3k15	1.27974	0.244921	1.83123	0.604989	up	2.40171e-199	5.67044e-195	0.795	0.31	1
Gria3	1.13126	0.170422	1.82093	0.599348	up	3.97171e-179	9.37721e-175	0.7	0.202	1
Scg5	11.0035	5.61955	1.81335	0.595174	up	3.2489e-143	7.67066e-139	0.997	0.651	1
Zfp704	1.51661	0.388426	1.81256	0.594743	up	1.9227e-172	4.5395e-168	0.833	0.421	1
Maged1	6.21909	2.98718	1.81057	0.593644	up	3.29261e-146	7.77384e-142	0.992	0.657	1
Pim2	1.17537	0.205804	1.80408	0.590053	up	1.85458e-171	4.37867e-167	0.709	0.252	1
Tspan7	2.55619	0.974017	1.8015	0.58862	up	3.57382e-157	8.43778e-153	0.95	0.559	1
Gadd45g	5.48117	2.60888	1.7959	0.585504	up	4.55809e-92	1.07617e-87	0.948	0.61	1
Pam	7.6349	3.82735	1.78875	0.581515	up	1.51357e-143	3.57353e-139	0.998	0.655	1
Lgals3bp	6.61709	3.28548	1.77742	0.575162	up	6.31669e-124	1.49137e-119	0.985	0.665	1
Grb10	1.37576	0.336888	1.77708	0.574973	up	1.27151e-144	3.00204e-140	0.775	0.354	1
Oxtr	0.897544	0.0688647	1.77529	0.573963	up	2.45691e-186	5.80076e-182	0.583	0.1	1
Nfasc	1.81343	0.589356	1.77017	0.571076	up	9.30744e-148	2.19749e-143	0.867	0.481	1
Ptprd	1.04169	0.153914	1.76936	0.570619	up	4.6981e-195	1.10922e-190	0.728	0.233	1
Zfp516	1.69695	0.524415	1.76917	0.570509	up	9.44139e-161	2.22911e-156	0.878	0.483	1
Wnt4	6.30153	3.15017	1.75933	0.564935	up	4.03824e-96	9.53429e-92	0.934	0.56	1
Smarca1	1.36792	0.346721	1.75828	0.564338	up	2.28262e-139	5.38927e-135	0.775	0.305	1
Atp5e	11.1261	5.91018	1.75482	0.562366	up	4.54055e-144	1.07202e-139	0.994	0.817	1
Ppm1l	1.7897	0.59835	1.74536	0.556962	up	3.17067e-138	7.48595e-134	0.878	0.498	1
Kif21a	2.23961	0.857401	1.74416	0.556275	up	8.57948e-141	2.02562e-136	0.925	0.535	1
Pdk4	0.828608	0.0489854	1.74322	0.555732	up	7.06599e-231	1.66828e-226	0.598	0.052	1
Pura	4.37479	2.08451	1.74251	0.555325	up	1.79417e-139	4.23603e-135	0.982	0.667	1
Mageh1	1.87029	0.649457	1.74014	0.553967	up	3.55202e-130	8.38633e-126	0.861	0.498	1
Prox1	1.63931	0.520032	1.73635	0.551787	up	1.45874e-144	3.44409e-140	0.859	0.445	1
Cnot6l	2.92673	1.26621	1.73273	0.5497	up	7.52393e-135	1.7764e-130	0.957	0.605	1
Nap1l5	1.11856	0.225707	1.72844	0.54722	up	3.4469e-148	8.13812e-144	0.706	0.247	1
Atp1a1	5.90856	3.00527	1.72487	0.545151	up	7.45379e-112	1.75984e-107	0.986	0.683	1
Edn3	0.839533	0.0709579	1.71765	0.540958	up	6.50724e-182	1.53636e-177	0.557	0.069	1
Pcbd1	2.68993	1.15471	1.71249	0.53795	up	2.31354e-135	5.46227e-131	0.942	0.574	1
Ddx6	3.34446	1.55788	1.69846	0.529722	up	4.7887e-130	1.13061e-125	0.963	0.636	1
Msi2	2.50961	1.07381	1.69235	0.526119	up	1.57532e-121	3.71934e-117	0.936	0.583	1
Tmsb15l	0.821522	0.0768396	1.69154	0.525642	up	2.21204e-205	5.22262e-201	0.628	0.107	1
Ocrl	1.7918	0.652455	1.68949	0.524425	up	5.43899e-127	1.28414e-122	0.873	0.46	1
Slc16a10	1.52021	0.494148	1.68672	0.522784	up	3.71198e-138	8.76398e-134	0.847	0.436	1
Bend7	1.29861	0.362962	1.68648	0.522645	up	9.23545e-146	2.18049e-141	0.8	0.385	1
Gm45159	0.907976	0.132909	1.68414	0.521255	up	1.95553e-108	4.61701e-104	0.515	0.131	1
Syt11	1.6978	0.604314	1.68159	0.519741	up	5.07075e-127	1.1972e-122	0.865	0.487	1
Ndst4	0.787938	0.0730056	1.66629	0.510599	up	1.07634e-195	2.54124e-191	0.624	0.104	1
Usp9x	3.13091	1.4792	1.66622	0.510561	up	1.90865e-120	4.50632e-116	0.965	0.631	1
Tnr	0.841189	0.110171	1.65847	0.505898	up	2.43707e-199	5.75392e-195	0.691	0.163	1
Camk2d	1.53043	0.525767	1.65846	0.505891	up	1.42362e-114	3.36116e-110	0.8	0.408	1
Unc80	1.81814	0.699899	1.65783	0.505507	up	7.10094e-130	1.67653e-125	0.914	0.503	1
Mapk15	1.14941	0.299753	1.6537	0.503018	up	9.50497e-134	2.24412e-129	0.752	0.309	1
Tox3	1.35989	0.428364	1.65216	0.502084	up	1.77408e-127	4.18859e-123	0.81	0.409	1
Spint2	5.24967	2.78729	1.65017	0.500878	up	1.24582e-127	2.94138e-123	0.991	0.639	1
Gnao1	2.13755	0.901489	1.65005	0.500806	up	1.20952e-125	2.85569e-121	0.933	0.541	1
Cplx2	3.4167	1.67675	1.65002	0.50079	up	1.33822e-113	3.15954e-109	0.954	0.568	1
Gpd2	1.30129	0.395061	1.6496	0.500531	up	4.23007e-134	9.9872e-130	0.795	0.39	1
Cadps	1.25136	0.365949	1.6482	0.499683	up	4.84622e-123	1.14419e-118	0.763	0.371	1
Shroom3	1.00453	0.219279	1.64403	0.497149	up	5.82587e-130	1.37549e-125	0.674	0.292	1
Pax6	3.46477	1.7187	1.64225	0.496065	up	9.76248e-115	2.30492e-110	0.963	0.573	1
Kmt2a	2.45813	1.10644	1.6417	0.49573	up	3.5219e-111	8.31521e-107	0.917	0.581	1
Zfp395	1.09005	0.273584	1.64108	0.495354	up	4.72601e-150	1.11581e-145	0.771	0.334	1
Hs6st1	1.41532	0.472625	1.64015	0.494787	up	2.02078e-127	4.77106e-123	0.826	0.427	1
Samd5	0.720655	0.0502929	1.63826	0.493636	up	1.37211e-188	3.23955e-184	0.552	0.071	1
Ptprn	5.40416	2.91034	1.63775	0.493322	up	2.13651e-114	5.0443e-110	0.982	0.603	1
Hdac6	1.21316	0.352414	1.63645	0.492529	up	5.94095e-141	1.40266e-136	0.798	0.392	1
Ptprt	1.0968	0.281774	1.63586	0.492167	up	1.26078e-122	2.97671e-118	0.725	0.311	1
Scgn	2.43049	1.09903	1.63433	0.491231	up	3.94956e-110	9.32492e-106	0.924	0.537	1
Kcnq1ot1	3.38764	1.6868	1.63303	0.49044	up	5.15865e-86	1.21796e-81	0.919	0.575	1
Eif1b	3.39805	1.70153	1.62798	0.487341	up	1.6724e-109	3.94854e-105	0.965	0.666	1
Ubqln2	1.61322	0.605325	1.62784	0.487257	up	1.73386e-120	4.09365e-116	0.852	0.517	1
Robo2	1.22891	0.369556	1.62747	0.487025	up	9.412e-119	2.22217e-114	0.766	0.404	1
Rbbp7	3.29137	1.64153	1.62457	0.485246	up	1.28825e-109	3.04156e-105	0.956	0.642	1
Map1b	4.37003	2.30878	1.62297	0.484255	up	5.636e-108	1.33066e-103	0.971	0.606	1
Basp1	2.444	1.12696	1.61921	0.481939	up	1.1262e-125	2.65897e-121	0.772	0.274	1
Lamp2	4.4288	2.36517	1.61323	0.478239	up	7.02583e-111	1.6588e-106	0.985	0.682	1
Pbxip1	2.442	1.13616	1.61131	0.477045	up	4.77246e-96	1.12678e-91	0.901	0.565	1
Slc43a2	1.54711	0.581501	1.61056	0.476584	up	7.23775e-101	1.70883e-96	0.824	0.469	1
Cpn1	1.11306	0.312477	1.60998	0.47622	up	2.64691e-149	6.24935e-145	0.806	0.376	1
Mamld1	0.685076	0.0475717	1.60855	0.475336	up	1.92148e-211	4.53662e-207	0.606	0.084	1
Dnpep	1.1754	0.353458	1.60729	0.474552	up	4.572e-136	1.07945e-131	0.797	0.377	1
Egr1	2.18642	0.982706	1.60711	0.474436	up	6.38253e-91	1.50692e-86	0.8	0.396	1
Nisch	3.15273	1.5963	1.59948	0.469679	up	6.22578e-114	1.46991e-109	0.971	0.649	1
S100a11	6.1769	3.49348	1.59718	0.468241	up	5.14449e-120	1.21461e-115	0.985	0.726	1
Nudt11	0.752892	0.103466	1.58853	0.462811	up	8.78129e-170	2.07326e-165	0.638	0.153	1
Ptov1	2.13001	0.97357	1.58596	0.461193	up	3.68004e-117	8.68857e-113	0.94	0.591	1
Nbea	1.53255	0.599179	1.58366	0.459736	up	1.18908e-116	2.80742e-112	0.865	0.498	1
Phip	2.54809	1.24162	1.58282	0.459211	up	6.30262e-102	1.48805e-97	0.928	0.582	1
Ap1s2	2.01303	0.911511	1.57626	0.455053	up	3.08667e-95	7.28763e-91	0.879	0.544	1
Mat1a	0.874681	0.195235	1.56846	0.450096	up	2.28572e-124	5.39658e-120	0.665	0.277	1
Rhou	0.91553	0.221456	1.56823	0.449951	up	1.5618e-110	3.68741e-106	0.647	0.254	1
mt-Nd3	2.6705	1.34944	1.56229	0.446152	up	6.01537e-95	1.42023e-90	0.919	0.557	1
Fam20c	1.37505	0.52191	1.56057	0.445054	up	1.78443e-107	4.21304e-103	0.841	0.49	1
Ptpn1	2.4927	1.23921	1.55979	0.444552	up	1.00017e-83	2.3614e-79	0.893	0.585	1
Rflna	0.823227	0.169737	1.55866	0.443829	up	1.27978e-120	3.02156e-116	0.616	0.192	1
Ubn2	2.19117	1.04803	1.55816	0.443508	up	2.09195e-102	4.93909e-98	0.927	0.586	1
C130089K02Rik	1.10491	0.352255	1.55659	0.442497	up	6.82823e-98	1.61215e-93	0.72	0.375	1
Camk2b	1.82398	0.816936	1.55426	0.440996	up	2.5245e-101	5.96035e-97	0.899	0.523	1
Myt1l	1.05703	0.325065	1.5524	0.439802	up	4.38688e-107	1.03574e-102	0.728	0.375	1
Zwint	2.34086	1.15212	1.55236	0.439773	up	1.68866e-102	3.98694e-98	0.936	0.611	1
Slc41a2	0.671029	0.0776899	1.55057	0.43862	up	2.69671e-184	6.36694e-180	0.63	0.132	1
Ldlr	1.52019	0.626541	1.54941	0.437877	up	4.02932e-89	9.51323e-85	0.81	0.464	1
Bbx	1.88605	0.864147	1.54819	0.437083	up	2.52753e-108	5.96749e-104	0.911	0.558	1
Mid1ip1	1.81018	0.815506	1.54788	0.436885	up	5.18531e-100	1.22425e-95	0.887	0.531	1
Amotl1	1.01162	0.301539	1.54557	0.435395	up	1.51878e-112	3.58584e-108	0.708	0.265	1
Tuba1a	2.65697	1.37421	1.54029	0.43197	up	1.1688e-96	2.75953e-92	0.934	0.6	1
Cox6c	5.53847	3.2455	1.54009	0.431843	up	8.71589e-97	2.05782e-92	0.986	0.743	1
Glud1	1.97135	0.930217	1.53939	0.431385	up	5.77933e-110	1.3645e-105	0.917	0.57	1
Rian	2.13199	1.04316	1.53291	0.42717	up	7.30425e-83	1.72453e-78	0.884	0.528	1
mt-Nd4	28.5538	18.3003	1.53126	0.426092	up	2.30116e-76	5.43304e-72	0.998	0.857	1
Prdx2	4.52137	2.61702	1.5265	0.422975	up	3.1161e-104	7.35711e-100	0.983	0.721	1
Gfra3	0.648339	0.0803056	1.52581	0.422524	up	1.42809e-174	3.37172e-170	0.587	0.096	1
H1f10	1.07874	0.363918	1.5241	0.421402	up	9.43469e-89	2.22753e-84	0.717	0.357	1
Ctxn2	0.658492	0.0883504	1.52386	0.421246	up	3.76029e-178	8.87805e-174	0.624	0.108	1
mt-Nd2	24.9617	16.0524	1.52247	0.420331	up	2.02764e-69	4.78725e-65	0.998	0.847	1
Cpq	1.64418	0.738941	1.52057	0.419087	up	3.66356e-101	8.64967e-97	0.869	0.503	1
Pla2g12a	1.50082	0.646172	1.51917	0.418165	up	1.42108e-101	3.35516e-97	0.855	0.504	1
Cyb5r3	2.85623	1.53937	1.51858	0.417777	up	7.09748e-97	1.67572e-92	0.957	0.644	1
Chic1	2.10309	1.04408	1.51808	0.417448	up	1.88421e-75	4.44861e-71	0.881	0.547	1
Nktr	3.45034	1.93206	1.51782	0.417274	up	7.34513e-90	1.73418e-85	0.962	0.641	1
Socs3	1.30218	0.517688	1.5169	0.416669	up	8.90083e-74	2.10149e-69	0.729	0.408	1
Gata6	0.855624	0.223429	1.51674	0.416564	up	6.04363e-121	1.4269e-116	0.697	0.292	1
Foxa2	1.28194	0.508433	1.51279	0.413956	up	9.01365e-94	2.12812e-89	0.81	0.464	1
Sinhcaf	0.917949	0.268193	1.51235	0.413664	up	3.02375e-107	7.13907e-103	0.679	0.297	1
Nenf	3.74024	2.13888	1.51017	0.412223	up	1.1751e-95	2.77441e-91	0.972	0.67	1
Rpsa-ps10	5.26383	3.15273	1.50836	0.411026	up	1.80749e-101	4.26748e-97	0.989	0.714	1
Tia1	1.68703	0.781649	1.50817	0.410897	up	5.81831e-86	1.3737e-81	0.853	0.542	1
Lpp	2.2966	1.1899	1.50537	0.409038	up	1.36052e-83	3.21218e-79	0.914	0.592	1
2900027M19Rik	0.975819	0.313778	1.50392	0.408076	up	5.50501e-98	1.29973e-93	0.714	0.37	1
Map3k2	1.27742	0.516509	1.50175	0.406632	up	9.6327e-99	2.27428e-94	0.817	0.476	1
Lsm6	3.37029	1.91026	1.50168	0.406587	up	2.13827e-98	5.04846e-94	0.968	0.671	1
Sesn3	1.44273	0.627213	1.50117	0.406247	up	3.5046e-101	8.27436e-97	0.844	0.477	1
Cenpv	1.51135	0.674044	1.50017	0.40558	up	1.70417e-98	4.02354e-94	0.858	0.515	1
Map2	1.44768	0.635589	1.49651	0.403136	up	9.02128e-83	2.12992e-78	0.83	0.499	1
C1galt1	1.33532	0.561622	1.49545	0.402426	up	9.07294e-94	2.14212e-89	0.813	0.487	1
Rnf130	2.2326	1.16369	1.49402	0.401471	up	1.27252e-98	3.00443e-94	0.937	0.611	1
Klhl13	0.557192	0.0459562	1.48877	0.397953	up	3.77021e-178	8.90148e-174	0.546	0.078	1
Bsg	8.65317	5.49383	1.48651	0.396433	up	1.26736e-92	2.99223e-88	0.997	0.746	1
Fmn2	0.782967	0.200169	1.4856	0.395816	up	1.45369e-117	3.43215e-113	0.624	0.325	1
Sez6l2	2.21009	1.16086	1.48556	0.395793	up	2.8471e-101	6.722e-97	0.946	0.574	1
Anxa6	1.76912	0.86416	1.48545	0.39572	up	3.03328e-100	7.16157e-96	0.896	0.529	1
Tut7	1.77277	0.868976	1.48358	0.394458	up	8.90828e-80	2.10325e-75	0.858	0.549	1
Myo1b	1.03722	0.375241	1.48136	0.392958	up	2.12438e-105	5.01566e-101	0.781	0.365	1
Nucb1	1.88799	0.950397	1.48072	0.392528	up	2.41799e-94	5.70888e-90	0.916	0.604	1
Ddb1	2.03895	1.05374	1.47971	0.391847	up	9.52478e-96	2.2488e-91	0.942	0.608	1
Abcc8	4.18347	2.50581	1.47854	0.391053	up	6.17818e-97	1.45867e-92	0.965	0.598	1
Dnmt3a	1.49472	0.688023	1.47789	0.390618	up	9.18824e-83	2.16934e-78	0.838	0.52	1
Celf4	1.29685	0.556843	1.47532	0.388877	up	6.09709e-81	1.43952e-76	0.806	0.469	1
Ptms	5.69722	3.54185	1.47456	0.388358	up	6.42282e-85	1.51643e-80	0.979	0.718	1
Wnk1	3.31224	1.92696	1.47328	0.387493	up	2.38117e-87	5.62195e-83	0.962	0.663	1
Baz2a	1.32401	0.57751	1.47321	0.387446	up	4.14221e-96	9.77977e-92	0.853	0.493	1
Tbl1x	1.80108	0.902583	1.47225	0.386793	up	1.41047e-76	3.33012e-72	0.881	0.582	1
Usp34	1.9915	1.03297	1.47149	0.386276	up	4.28329e-93	1.01129e-88	0.924	0.588	1
Syt13	3.30892	1.9288	1.47122	0.386095	up	2.24548e-105	5.30158e-101	0.972	0.587	1
C1qtnf4	1.70393	0.838641	1.47061	0.38568	up	4.40999e-84	1.0412e-79	0.872	0.533	1
Maob	1.09799	0.42872	1.46844	0.384201	up	1.89567e-75	4.47567e-71	0.716	0.38	1
Ndn	1.26777	0.546805	1.4661	0.382606	up	1.48616e-84	3.50882e-80	0.795	0.445	1
Tmod2	1.31269	0.58066	1.46311	0.380566	up	3.56299e-82	8.41221e-78	0.83	0.482	1
St18	1.3602	0.613376	1.4629	0.380418	up	3.33909e-71	7.8836e-67	0.804	0.476	1
Foxp1	2.37499	1.30874	1.46183	0.379691	up	9.12076e-90	2.15341e-85	0.92	0.581	1
Itfg1	1.29575	0.572935	1.45953	0.378117	up	1.91274e-87	4.51598e-83	0.839	0.511	1
2900026A02Rik	1.07046	0.419069	1.45903	0.377771	up	5.90195e-87	1.39345e-82	0.765	0.413	1
Selenoi	0.803358	0.236388	1.45857	0.377456	up	4.46704e-102	1.05467e-97	0.673	0.322	1
Nedd4	2.89126	1.66857	1.45818	0.37719	up	1.4382e-86	3.3956e-82	0.956	0.634	1
Sytl5	0.596212	0.095402	1.45719	0.376512	up	2.32466e-145	5.48853e-141	0.595	0.168	1
Mkln1	1.60505	0.789075	1.45609	0.375755	up	5.49397e-81	1.29713e-76	0.87	0.555	1
Ubap2l	1.98035	1.04686	1.45606	0.375734	up	2.36551e-85	5.58497e-81	0.91	0.607	1
Rtn3	2.13666	1.15815	1.4534	0.373908	up	2.80218e-99	6.61594e-95	0.954	0.624	1
Nkx2-2	1.06604	0.423025	1.45187	0.37285	up	8.4733e-81	2.00055e-76	0.763	0.431	1
Ro60	1.22816	0.535549	1.45105	0.372288	up	3.84396e-78	9.07559e-74	0.798	0.5	1
Rgs17	1.49162	0.718193	1.45014	0.371659	up	4.36256e-59	1.03e-54	0.763	0.45	1
Tmx4	1.67594	0.84678	1.44898	0.370859	up	1.51147e-80	3.56859e-76	0.885	0.559	1
Rragb	0.574445	0.0877764	1.4474	0.369767	up	1.90289e-127	4.49272e-123	0.535	0.15	1
Glo1	1.6386	0.825578	1.44535	0.368351	up	1.999e-88	4.71963e-84	0.894	0.569	1
Fam183b	1.75169	0.904778	1.44463	0.36785	up	3.51482e-82	8.2985e-78	0.879	0.525	1
Ctdspl	1.07551	0.439112	1.44222	0.366182	up	1.54686e-88	3.65214e-84	0.791	0.443	1
Usp29	0.925203	0.337291	1.43963	0.364386	up	8.7523e-82	2.06642e-77	0.711	0.345	1
Slc16a12	0.96949	0.368719	1.43893	0.363899	up	2.15551e-82	5.08916e-78	0.706	0.409	1
Ptprn2	0.91455	0.332985	1.43629	0.362062	up	6.78538e-83	1.60203e-78	0.716	0.381	1
Hmgn3	2.42142	1.38345	1.43549	0.361507	up	3.242e-84	7.65437e-80	0.928	0.586	1
Nav1	1.49993	0.742718	1.4345	0.360815	up	9.59701e-70	2.26585e-65	0.824	0.512	1
Meis2	3.14355	1.88854	1.43448	0.360801	up	7.77149e-92	1.83485e-87	0.959	0.602	1
Ubl3	3.68699	2.27005	1.43331	0.359985	up	4.97532e-82	1.17467e-77	0.971	0.673	1
Tnrc6a	1.78866	0.945901	1.4331	0.359838	up	1.34603e-74	3.17797e-70	0.879	0.575	1
Scd2	1.41732	0.687283	1.43267	0.359538	up	1.59343e-54	3.7621e-50	0.74	0.44	1
Gstz1	1.0158	0.407734	1.43195	0.359036	up	1.64586e-88	3.88587e-84	0.778	0.435	1
Akap17b	0.625971	0.140031	1.42625	0.35505	up	3.82741e-92	9.03652e-88	0.537	0.201	1
Rims2	0.962476	0.376858	1.42533	0.354403	up	8.01467e-84	1.89226e-79	0.729	0.407	1
Snap25	1.36813	0.665611	1.42178	0.351911	up	2.12915e-65	5.02692e-61	0.807	0.505	1
Smarca4	1.80286	0.971789	1.42148	0.3517	up	7.21158e-80	1.70265e-75	0.905	0.59	1
Arpc1a	3.05535	1.85383	1.42102	0.351376	up	1.41509e-81	3.34103e-77	0.957	0.68	1
Tnrc6b	1.77672	0.954734	1.42051	0.351017	up	1.63794e-85	3.86718e-81	0.878	0.535	1
Ppp1cb	2.40047	1.39847	1.41776	0.349081	up	1.86376e-88	4.40034e-84	0.957	0.636	1
Ncor1	3.52999	2.19685	1.41702	0.348553	up	5.72049e-89	1.35061e-84	0.972	0.675	1
Fgl2	2.54178	1.5006	1.41637	0.3481	up	1.94569e-50	4.59378e-46	0.8	0.508	1
C8b	0.505119	0.0633925	1.41539	0.347408	up	7.8202e-134	1.84635e-129	0.512	0.11	1
Gse1	1.2705	0.604792	1.41482	0.347005	up	2.24562e-72	5.30192e-68	0.804	0.507	1
Gnaq	1.53966	0.796201	1.4139	0.346355	up	5.24854e-77	1.23918e-72	0.884	0.564	1
Gpr119	0.48326	0.0500803	1.41252	0.345376	up	1.39598e-124	3.29592e-120	0.454	0.089	1
Appbp2	1.12123	0.503936	1.41045	0.343908	up	2.01094e-78	4.74783e-74	0.797	0.495	1
Pja2	1.65573	0.885429	1.40856	0.342566	up	4.67186e-80	1.10303e-75	0.905	0.571	1
Gpc4	0.933274	0.373034	1.40803	0.342192	up	2.20772e-81	5.21244e-77	0.74	0.412	1
Rrbp1	3.92377	2.49731	1.40787	0.34208	up	9.99771e-74	2.36046e-69	0.969	0.694	1
Slc37a1	0.755605	0.247184	1.40765	0.341925	up	3.21548e-85	7.59175e-81	0.664	0.333	1
Rpl13a	2.52159	1.50324	1.40681	0.341327	up	1.19083e-90	2.81155e-86	0.956	0.658	1
Avpr1b	0.446285	0.0285677	1.40612	0.340831	up	8.68238e-138	2.04991e-133	0.407	0.041	1
Cit	0.542076	0.0967912	1.40599	0.340741	up	5.05901e-90	1.19443e-85	0.45	0.117	1
Sgms1	0.808176	0.286364	1.40565	0.340499	up	7.58711e-73	1.79132e-68	0.63	0.348	1
Top2b	1.45742	0.748511	1.40543	0.340346	up	1.62635e-86	3.83981e-82	0.855	0.496	1
Hnrnpr	1.74901	0.956292	1.40522	0.340191	up	7.22319e-74	1.70539e-69	0.885	0.581	1
Bicd1	1.16362	0.539801	1.40513	0.340129	up	6.33235e-65	1.49507e-60	0.78	0.478	1
Airn	0.596256	0.136336	1.40474	0.339852	up	3.05574e-99	7.21461e-95	0.544	0.219	1
Pgrmc1	2.17525	1.26049	1.40468	0.339806	up	7.22272e-75	1.70528e-70	0.922	0.616	1
Nxph1	0.436623	0.0232626	1.40396	0.339299	up	1.03933e-154	2.45386e-150	0.434	0.044	1
Picalm	2.17696	1.26314	1.40378	0.33917	up	8.61539e-78	2.03409e-73	0.911	0.608	1
Maco1	1.32826	0.658815	1.40357	0.339019	up	4.05938e-74	9.5842e-70	0.85	0.541	1
Exoc4	1.02228	0.441284	1.40311	0.338689	up	1.73244e-73	4.0903e-69	0.742	0.438	1
Gbf1	1.23198	0.591094	1.4028	0.338467	up	2.56377e-71	6.05305e-67	0.82	0.524	1
Hapln1	0.457464	0.0394451	1.40216	0.338011	up	3.97749e-139	9.39086e-135	0.437	0.05	1
H2-Q2	1.11532	0.508851	1.40194	0.337859	up	5.66202e-74	1.3368e-69	0.787	0.461	1
Fxyd6	1.35165	0.67802	1.40144	0.337503	up	1.11049e-70	2.62186e-66	0.789	0.428	1
Wdr6	1.08031	0.484531	1.40133	0.33742	up	7.35708e-79	1.73701e-74	0.797	0.455	1
Zim1	0.641689	0.172044	1.40071	0.336977	up	4.33034e-83	1.02239e-78	0.557	0.206	1
Celf1	1.96889	1.12146	1.39946	0.336084	up	2.08593e-74	4.92488e-70	0.913	0.604	1
Mctp2	0.524234	0.0900043	1.39837	0.33531	up	4.40593e-166	1.04024e-161	0.538	0.066	1
Tnrc6c	1.48791	0.780336	1.39744	0.334641	up	1.55685e-72	3.67572e-68	0.853	0.544	1
Tead1	0.898592	0.358679	1.39738	0.3346	up	3.56521e-74	8.41747e-70	0.706	0.411	1
Ociad2	1.49761	0.791175	1.3944	0.332461	up	4.23132e-68	9.99015e-64	0.806	0.447	1
Sdc4	1.67732	0.920581	1.39402	0.332189	up	2.11069e-69	4.98334e-65	0.859	0.531	1
Pde4d	0.639388	0.177001	1.39285	0.331353	up	1.02558e-91	2.4214e-87	0.57	0.181	1
Mrfap1	8.78837	6.02773	1.39282	0.331331	up	5.40489e-75	1.27609e-70	0.994	0.753	1
Lrpprc	1.11215	0.516629	1.39266	0.331218	up	3.84393e-60	9.07552e-56	0.734	0.447	1
Calb1	0.695239	0.217897	1.39194	0.330698	up	4.35987e-84	1.02937e-79	0.552	0.175	1
Pbrm1	2.30496	1.37621	1.39085	0.329917	up	2.34721e-73	5.54176e-69	0.933	0.635	1
Swi5	3.91781	2.53602	1.39078	0.329861	up	6.75491e-76	1.59483e-71	0.969	0.713	1
Il6st	1.20589	0.587529	1.38951	0.328951	up	2.2382e-70	5.28438e-66	0.821	0.511	1
Akap9	1.88037	1.07389	1.38887	0.328491	up	2.88017e-71	6.80009e-67	0.908	0.594	1
Vgf	0.863327	0.341625	1.38886	0.328482	up	1.60251e-36	3.78352e-32	0.512	0.299	1
Nefm	0.6247	0.170034	1.38859	0.328291	up	7.90112e-63	1.86545e-58	0.472	0.18	1
Vps37a	1.54712	0.83586	1.38742	0.327449	up	2.47063e-59	5.83317e-55	0.846	0.564	1
Syt7	2.17952	1.29168	1.38742	0.327444	up	4.27086e-84	1.00835e-79	0.924	0.554	1
Atxn10	1.84777	1.0532	1.38699	0.327138	up	5.13334e-75	1.21198e-70	0.908	0.602	1
Btrc	0.787108	0.288786	1.38666	0.326898	up	4.99997e-81	1.18049e-76	0.668	0.375	1
Cxxc5	1.37879	0.715917	1.38631	0.326643	up	2.6604e-69	6.2812e-65	0.853	0.532	1
Ash1l	2.30654	1.38574	1.38596	0.32639	up	8.89693e-78	2.10057e-73	0.937	0.623	1
Gdi1	1.53847	0.832741	1.38507	0.32575	up	1.89071e-75	4.46397e-71	0.89	0.57	1
Gm37859	0.515013	0.0939612	1.38489	0.325619	up	8.36701e-111	1.97545e-106	0.523	0.153	1
Sgce	0.630851	0.179746	1.38237	0.323803	up	1.04293e-92	2.46236e-88	0.572	0.175	1
Brd8	1.25163	0.629464	1.38182	0.323402	up	1.35742e-74	3.20486e-70	0.835	0.514	1
Zbtb4	1.06574	0.495498	1.38131	0.323031	up	2.13152e-68	5.03252e-64	0.765	0.459	1
Calm2	5.33313	3.58605	1.38095	0.322774	up	4.33215e-75	1.02282e-70	0.982	0.738	1
Gclm	2.92115	1.84274	1.37936	0.321616	up	1.21494e-69	2.86848e-65	0.94	0.652	1
Ttc39b	1.20377	0.598584	1.37857	0.32105	up	4.4322e-68	1.04644e-63	0.789	0.496	1
Dpysl2	1.28788	0.659716	1.37848	0.320979	up	5.78524e-76	1.36589e-71	0.841	0.513	1
Pde1c	0.76863	0.283296	1.37819	0.320773	up	1.44433e-57	3.41006e-53	0.575	0.338	1
Wnk4	0.587502	0.154208	1.3754	0.318748	up	4.71371e-97	1.11291e-92	0.586	0.247	1
Chd9	1.30065	0.672945	1.37521	0.318604	up	1.04538e-68	2.46814e-64	0.829	0.508	1
Gnb2	4.66196	3.12001	1.37426	0.317916	up	3.26656e-83	7.71234e-79	0.989	0.726	1
Pabpn1	0.849039	0.345832	1.3739	0.317654	up	2.38073e-76	5.62091e-72	0.729	0.415	1
Cbfa2t3	1.30576	0.67931	1.37304	0.317028	up	6.77723e-53	1.6001e-48	0.769	0.488	1
Fryl	1.1048	0.533282	1.37274	0.316812	up	5.11292e-82	1.20716e-77	0.794	0.441	1
Rangap1	1.18494	0.591664	1.37274	0.316807	up	2.03579e-71	4.80649e-67	0.817	0.494	1
Mical3	0.74802	0.273855	1.37223	0.316436	up	3.14619e-82	7.42816e-78	0.693	0.357	1
Sdk1	0.475144	0.0750509	1.37216	0.316387	up	1.26862e-106	2.99521e-102	0.483	0.137	1
Nbdy	1.16998	0.582631	1.37112	0.315628	up	6.26256e-69	1.47859e-64	0.786	0.484	1
Ywhae	5.5378	3.7693	1.37081	0.3154	up	2.58191e-73	6.09589e-69	0.983	0.734	1
Nfyb	0.810196	0.321222	1.37009	0.314878	up	7.23451e-69	1.70807e-64	0.664	0.356	1
Plekha1	1.15244	0.5716	1.36958	0.314507	up	6.57971e-62	1.55347e-57	0.784	0.495	1
Ptprf	2.38178	1.47115	1.36851	0.313721	up	1.04449e-94	2.46603e-90	0.96	0.588	1
Sim1	0.619835	0.184318	1.36774	0.313157	up	2.21684e-86	5.23396e-82	0.567	0.187	1
Cbx6	1.26942	0.660352	1.36683	0.312495	up	1.98907e-63	4.6962e-59	0.82	0.521	1
Pou6f2	0.418774	0.0388749	1.36568	0.311655	up	4.01811e-124	9.48677e-120	0.424	0.057	1
Hmgcs1	1.06543	0.514823	1.36348	0.31004	up	1.12828e-38	2.66388e-34	0.631	0.431	1
Tmed8	0.893874	0.389406	1.36308	0.309748	up	1.10199e-69	2.60181e-65	0.735	0.423	1
Bmpr1a	1.00516	0.471413	1.36274	0.309499	up	1.60657e-64	3.79312e-60	0.768	0.472	1
Atpif1	4.69543	3.18349	1.36141	0.308518	up	1.12613e-71	2.6588e-67	0.977	0.737	1
Idi1	0.565264	0.150765	1.36019	0.307627	up	2.04236e-58	4.82201e-54	0.44	0.197	1
Srebf2	1.0279	0.49129	1.35983	0.307358	up	1.3035e-61	3.07756e-57	0.754	0.473	1
Vwa5b2	0.672283	0.230226	1.35933	0.306992	up	9.846e-68	2.32464e-63	0.601	0.283	1
Lasp1	1.2662	0.667953	1.35867	0.306509	up	2.49317e-71	5.88637e-67	0.83	0.516	1
Enah	1.18918	0.611322	1.35862	0.306471	up	1.05454e-55	2.48977e-51	0.8	0.518	1
Lrba	0.845123	0.358096	1.35861	0.306462	up	7.1083e-70	1.67827e-65	0.717	0.4	1
Zfhx2	1.42074	0.783602	1.35722	0.305439	up	1.18831e-63	2.8056e-59	0.844	0.516	1
Hnrnpa2b1	4.68931	3.19336	1.35674	0.305086	up	1.37042e-83	3.23555e-79	0.986	0.731	1
AW551984	0.507134	0.110961	1.3566	0.304985	up	1.92455e-83	4.54385e-79	0.483	0.143	1
Zfp148	1.36537	0.744642	1.35579	0.304386	up	6.8088e-69	1.60756e-64	0.841	0.539	1
Hmgn5	0.665822	0.23063	1.35363	0.302793	up	6.41903e-69	1.51553e-64	0.578	0.274	1
4632427E13Rik	1.42984	0.795156	1.35356	0.302735	up	1.10959e-54	2.61974e-50	0.815	0.534	1
Gm38157	0.499919	0.108342	1.3533	0.302546	up	5.11674e-82	1.20806e-77	0.468	0.173	1
St8sia3	0.576617	0.165034	1.35328	0.302531	up	5.50491e-76	1.29971e-71	0.566	0.232	1
Rab12	1.1201	0.567726	1.35234	0.30184	up	5.42263e-68	1.28028e-63	0.806	0.497	1
Cbx5	1.19659	0.624787	1.35193	0.301531	up	3.28712e-66	7.76088e-62	0.82	0.503	1
Ei24	1.19951	0.626994	1.35188	0.301498	up	4.48551e-67	1.05903e-62	0.823	0.532	1
Helz	1.06041	0.524576	1.35146	0.301188	up	9.0065e-63	2.12644e-58	0.757	0.463	1
Fndc3a	2.3729	1.49654	1.35103	0.300868	up	9.47147e-65	2.23621e-60	0.928	0.632	1
Aatk	0.45008	0.0736124	1.35066	0.30059	up	6.18246e-116	1.45968e-111	0.511	0.119	1
Mxd4	1.39408	0.77284	1.35042	0.300417	up	3.26507e-79	7.70882e-75	0.864	0.511	1
Zbtb7a	1.85221	1.11213	1.3504	0.3004	up	1.5289e-64	3.60974e-60	0.904	0.606	1
Ids	1.72584	1.01915	1.34999	0.3001	up	7.6956e-64	1.81693e-59	0.881	0.564	1
Ankrd17	1.51704	0.864695	1.34984	0.299985	up	4.1774e-59	9.86283e-55	0.85	0.57	1
Pnmal1	1.00755	0.487401	1.34971	0.299886	up	2.90991e-53	6.8703e-49	0.719	0.44	1
Camk2n2	1.35307	0.744273	1.34902	0.299382	up	6.23286e-62	1.47158e-57	0.838	0.532	1
Klhl7	0.719075	0.27506	1.34823	0.298793	up	9.49896e-79	2.24271e-74	0.685	0.351	1
Gm42992	0.610302	0.194656	1.34792	0.298563	up	2.60609e-63	6.15299e-59	0.538	0.22	1
B4galt6	1.14415	0.591662	1.34711	0.297964	up	6.95357e-60	1.64174e-55	0.798	0.492	1
Ank3	0.771348	0.315159	1.34687	0.297783	up	9.45171e-61	2.23155e-56	0.667	0.386	1
Fam120a	1.68741	0.997689	1.34526	0.296587	up	6.40054e-66	1.51117e-61	0.89	0.599	1
Plekha6	0.87969	0.397902	1.34465	0.296134	up	2.09946e-60	4.95683e-56	0.711	0.435	1
Creb3l2	1.28636	0.701539	1.3437	0.295429	up	2.50384e-61	5.91157e-57	0.818	0.511	1
Dync2h1	0.683708	0.253353	1.34336	0.295177	up	2.82299e-67	6.66507e-63	0.633	0.334	1
Fads2	0.484363	0.106515	1.34148	0.29377	up	1.38235e-95	3.26374e-91	0.502	0.141	1
Itm2c	2.9794	1.9667	1.34136	0.293681	up	2.10765e-74	4.97617e-70	0.966	0.673	1
Chd3	1.62039	0.954738	1.34053	0.293065	up	3.93712e-65	9.29555e-61	0.858	0.551	1
Etl4	0.695126	0.265208	1.3398	0.29252	up	8.32464e-65	1.96545e-60	0.624	0.336	1
Zmynd8	1.82059	1.10665	1.3389	0.291847	up	1.66209e-60	3.9242e-56	0.887	0.585	1
Mtss1	0.849011	0.382022	1.3379	0.291103	up	2.60433e-57	6.14883e-53	0.69	0.428	1
Tcaf1	0.917588	0.434464	1.3368	0.290277	up	3.3035e-62	7.79955e-58	0.748	0.451	1
Neo1	0.655056	0.238108	1.33676	0.29025	up	5.17546e-81	1.22193e-76	0.664	0.34	1
Selenot	2.76061	1.81349	1.33663	0.290153	up	6.135e-65	1.44847e-60	0.936	0.642	1
Rimbp2	0.850186	0.384728	1.33614	0.289782	up	2.47115e-57	5.83438e-53	0.697	0.42	1
Kcnc3	0.568065	0.173785	1.3359	0.289608	up	8.88272e-78	2.09721e-73	0.573	0.252	1
Cacna2d1	1.3173	0.735331	1.33536	0.289203	up	1.23662e-57	2.91967e-53	0.832	0.528	1
Rcn1	0.643261	0.230832	1.33508	0.288992	up	5.26992e-85	1.24423e-80	0.622	0.239	1
Tshz2	1.45093	0.836036	1.3349	0.28886	up	1.10128e-78	2.60012e-74	0.847	0.466	1
Rps17	7.8888	5.65942	1.33477	0.288761	up	4.70873e-70	1.11173e-65	0.991	0.809	1
Adgrl1	0.768875	0.326504	1.33349	0.287797	up	5.06541e-66	1.19594e-61	0.677	0.362	1
Gm45178	0.404701	0.0541183	1.33258	0.28712	up	7.98722e-77	1.88578e-72	0.356	0.083	1
5330434G04Rik	0.560751	0.171372	1.33241	0.286991	up	7.37904e-61	1.74219e-56	0.505	0.228	1
Zfp871	1.24426	0.685231	1.33172	0.286472	up	1.09494e-58	2.58517e-54	0.812	0.525	1
Rph3al	1.16332	0.625164	1.33114	0.286034	up	7.03859e-56	1.66181e-51	0.801	0.492	1
Vat1l	0.628545	0.223671	1.33087	0.285832	up	5.59417e-70	1.32078e-65	0.606	0.298	1
Rap1gap	0.81743	0.365991	1.33048	0.285543	up	2.43396e-50	5.74659e-46	0.642	0.384	1
Rnf138rt1	0.560547	0.173371	1.32997	0.285155	up	1.00254e-61	2.367e-57	0.492	0.226	1
Sobp	0.757879	0.322404	1.32931	0.284657	up	6.61396e-54	1.56156e-49	0.651	0.397	1
Mapk8ip2	0.860944	0.400864	1.32843	0.283994	up	1.74006e-58	4.10827e-54	0.719	0.438	1
Baz2b	1.36437	0.779837	1.32842	0.283988	up	6.953e-65	1.6416e-60	0.847	0.534	1
Rbm5	1.61766	0.970871	1.32818	0.283806	up	2.95777e-63	6.98328e-59	0.878	0.582	1
Impad1	1.23475	0.684097	1.32697	0.282898	up	3.59316e-58	8.48346e-54	0.821	0.544	1
Kcnk16	1.71988	1.04985	1.32687	0.282822	up	2.30839e-62	5.4501e-58	0.843	0.503	1
Tle1	0.63675	0.234454	1.32589	0.282084	up	1.27406e-55	3.00806e-51	0.56	0.3	1
Ltbp3	0.580918	0.192587	1.32562	0.281881	up	3.81593e-74	9.00942e-70	0.587	0.263	1
Nfat5	1.53166	0.912	1.32409	0.280726	up	2.01632e-53	4.76054e-49	0.836	0.559	1
Nsd1	1.69053	1.03205	1.32404	0.280691	up	4.22102e-68	9.96583e-64	0.891	0.581	1
Cacna1a	0.855868	0.401815	1.3239	0.280585	up	5.52711e-42	1.30495e-37	0.641	0.404	1
Spc25	0.881762	0.421574	1.32372	0.280444	up	2.72945e-43	6.44423e-39	0.625	0.358	1
Nlgn2	0.496306	0.13086	1.32316	0.280021	up	2.85646e-89	6.74411e-85	0.557	0.207	1
Eml5	0.938808	0.467205	1.32143	0.278714	up	6.35307e-48	1.49996e-43	0.709	0.437	1
Kdm2a	1.32932	0.762787	1.32138	0.27868	up	3.33149e-57	7.86565e-53	0.836	0.551	1
Atp5md	2.79108	1.86917	1.32131	0.278627	up	7.94273e-67	1.87528e-62	0.94	0.679	1
Uqcr11	3.44121	2.36226	1.3209	0.278312	up	8.74022e-74	2.06357e-69	0.976	0.699	1
Kmt2c	1.40852	0.824198	1.32032	0.277871	up	2.02149e-59	4.77274e-55	0.849	0.549	1
Hnrnpu	3.64693	2.52064	1.31991	0.277563	up	4.81345e-75	1.13646e-70	0.977	0.707	1
Gcn1	0.854348	0.40505	1.31977	0.27746	up	3.1248e-54	7.37765e-50	0.7	0.46	1
Gm20342	0.548958	0.173767	1.31965	0.277364	up	2.87732e-65	6.79335e-61	0.514	0.23	1
Acat1	1.09535	0.58832	1.31922	0.277042	up	3.93298e-67	9.28576e-63	0.797	0.464	1
Chd4	2.72479	1.82385	1.31905	0.276911	up	7.90981e-58	1.86751e-53	0.927	0.65	1
Kmt2e	2.27094	1.48008	1.31889	0.276789	up	1.97255e-66	4.6572e-62	0.917	0.63	1
Zcchc7	1.09007	0.585916	1.31789	0.276034	up	6.44082e-54	1.52068e-49	0.755	0.477	1
Maml3	0.865163	0.416835	1.31643	0.274923	up	6.88178e-44	1.62479e-39	0.654	0.433	1
Sytl2	0.490811	0.132771	1.31607	0.274653	up	2.90411e-116	6.8566e-112	0.42	0.055	1
Lrp11	1.16369	0.645049	1.31527	0.274044	up	2.33811e-57	5.52027e-53	0.817	0.506	1
Rab27a	1.22699	0.693184	1.31527	0.274039	up	1.90155e-56	4.48955e-52	0.803	0.501	1
Ccnt2	1.01016	0.529124	1.31458	0.273518	up	1.6248e-63	3.83616e-59	0.769	0.468	1
Kras	1.53625	0.929535	1.31444	0.273407	up	1.11925e-69	2.64254e-65	0.891	0.569	1
Tasor	1.08102	0.583968	1.3138	0.272926	up	2.01537e-60	4.75828e-56	0.78	0.476	1
Klf10	0.575591	0.200261	1.31271	0.272091	up	2.55247e-59	6.02639e-55	0.528	0.254	1
Il6ra	0.770807	0.349339	1.31235	0.27182	up	1.25599e-47	2.96539e-43	0.624	0.369	1
Mapk3	1.51133	0.914329	1.31186	0.271444	up	5.49905e-58	1.29833e-53	0.876	0.598	1
Pgap1	0.538012	0.172409	1.31184	0.27143	up	2.18862e-68	5.16732e-64	0.514	0.28	1
Bclaf1	1.9286	1.23365	1.31113	0.270886	up	1.06084e-55	2.50464e-51	0.894	0.62	1
Apbb1	0.592095	0.217019	1.30819	0.268646	up	3.6717e-63	8.66887e-59	0.58	0.312	1
Thra	0.656169	0.266894	1.30727	0.267939	up	7.54858e-65	1.78222e-60	0.636	0.314	1
Adamts18	0.343223	0.0276874	1.30703	0.267761	up	3.59486e-112	8.48747e-108	0.372	0.055	1
Rapgef4	0.767565	0.353192	1.30622	0.267137	up	2.65415e-53	6.26646e-49	0.677	0.398	1
Ivns1abp	1.83852	1.17328	1.3061	0.267044	up	8.9119e-50	2.1041e-45	0.861	0.592	1
Cnot7	0.959556	0.500559	1.30588	0.26688	up	5.21424e-56	1.23108e-51	0.749	0.48	1
Gm48582	0.509978	0.156339	1.30583	0.266836	up	1.41558e-59	3.34219e-55	0.492	0.212	1
Dicer1	1.10689	0.613576	1.30573	0.266761	up	2.32556e-50	5.49066e-46	0.786	0.515	1
Gm45182	0.359021	0.0411416	1.30532	0.266447	up	1.49999e-80	3.54147e-76	0.346	0.075	1
Hnrnph1	1.96819	1.27479	1.30482	0.266065	up	3.25993e-71	7.69669e-67	0.933	0.634	1
Tmem107	0.81281	0.389354	1.30479	0.26604	up	2.81673e-55	6.6503e-51	0.713	0.429	1
Sdc2	0.675129	0.283939	1.30468	0.265957	up	7.27905e-59	1.71858e-54	0.639	0.341	1
Matr3	1.9135	1.23448	1.30388	0.265348	up	2.45202e-69	5.78923e-65	0.931	0.627	1
Zfp266	0.803669	0.38371	1.3035	0.265054	up	3.83869e-62	9.06315e-58	0.709	0.397	1
Pdap1	2.27331	1.51192	1.30311	0.264755	up	6.46615e-59	1.52666e-54	0.916	0.643	1
Neurl1a	0.524202	0.170094	1.30263	0.264387	up	6.17643e-64	1.45826e-59	0.541	0.242	1
Dstn	3.05271	2.11187	1.30234	0.264163	up	7.14605e-74	1.68718e-69	0.971	0.675	1
Rap1gap2	1.39346	0.83792	1.30226	0.264105	up	1.6703e-57	3.94358e-53	0.853	0.543	1
Rcn3	0.458171	0.119838	1.30213	0.263999	up	9.46517e-75	2.23473e-70	0.456	0.127	1
Rps15	9.9956	7.44449	1.3021	0.263981	up	1.28783e-67	3.04057e-63	0.997	0.826	1
Id3	3.24492	2.26039	1.30197	0.263876	up	1.11509e-93	2.63274e-89	0.752	0.319	1
Arl3	1.6414	1.02879	1.30195	0.263866	up	2.95345e-62	6.97308e-58	0.894	0.597	1
Zcrb1	2.8919	1.99054	1.3014	0.263444	up	3.10772e-63	7.33732e-59	0.951	0.682	1
Hmgn1	3.04809	2.11091	1.30125	0.263328	up	6.44719e-69	1.52218e-64	0.962	0.683	1
Copb2	2.14161	1.41457	1.3011	0.263212	up	3.29962e-57	7.7904e-53	0.916	0.642	1
2900097C17Rik	2.07601	1.36636	1.29989	0.262277	up	6.14951e-60	1.4519e-55	0.924	0.632	1
Selenon	0.549723	0.192214	1.29987	0.262264	up	1.88013e-69	4.43899e-65	0.59	0.273	1
Pebp1	6.16752	4.51637	1.29932	0.261839	up	6.35778e-70	1.50107e-65	0.991	0.739	1
Cacna1d	0.979406	0.523689	1.29909	0.261662	up	1.61774e-42	3.8195e-38	0.719	0.465	1
Nbeal1	1.13233	0.641666	1.29888	0.261502	up	1.31811e-48	3.11206e-44	0.775	0.508	1
Ppp1r9a	0.678061	0.292121	1.29869	0.261354	up	2.81102e-52	6.63682e-48	0.621	0.332	1
Clock	0.922502	0.480475	1.29857	0.261264	up	2.53992e-44	5.99676e-40	0.72	0.48	1
Usp53	0.561686	0.203461	1.29766	0.260564	up	7.33434e-62	1.73164e-57	0.563	0.301	1
Setbp1	0.558148	0.201709	1.29661	0.259753	up	2.01172e-54	4.74968e-50	0.537	0.279	1
Ppm1b	1.08056	0.604675	1.29656	0.259717	up	2.42503e-49	5.72549e-45	0.777	0.508	1
Dusp26	0.473133	0.136198	1.29655	0.259704	up	2.28655e-69	5.39855e-65	0.514	0.202	1
Zfp638	1.31078	0.782577	1.29632	0.259527	up	8.74008e-56	2.06353e-51	0.83	0.54	1
Daam1	1.22545	0.716835	1.29625	0.259476	up	2.51143e-42	5.92949e-38	0.791	0.524	1
Setd5	1.78462	1.14834	1.29617	0.259415	up	5.86483e-58	1.38469e-53	0.898	0.608	1
Kdm7a	0.984107	0.530971	1.29598	0.259266	up	1.35177e-57	3.19154e-53	0.745	0.44	1
Ube4b	0.933403	0.491929	1.29591	0.259212	up	2.45025e-46	5.78503e-42	0.722	0.497	1
Auts2	1.45184	0.892295	1.2957	0.259048	up	8.71251e-67	2.05702e-62	0.812	0.456	1
Ppp2r2b	0.337186	0.0321057	1.29559	0.258966	up	1.29426e-119	3.05574e-115	0.404	0.079	1
Setd1b	0.793097	0.384489	1.29513	0.258613	up	7.49649e-50	1.76992e-45	0.676	0.416	1
Strn3	1.14117	0.653988	1.29455	0.258165	up	2.0721e-46	4.89223e-42	0.787	0.538	1
Cask	0.55483	0.201236	1.29436	0.258015	up	2.21027e-60	5.21846e-56	0.541	0.31	1
Zfp280d	0.823896	0.409757	1.29377	0.257558	up	3.86114e-52	9.11615e-48	0.676	0.402	1
Kcnb1	0.71022	0.323414	1.29228	0.256407	up	8.69839e-52	2.05369e-47	0.645	0.385	1
Ctr9	0.797698	0.391365	1.29204	0.256222	up	7.71912e-55	1.82248e-50	0.691	0.41	1
Btg3	1.68652	1.07955	1.29188	0.256095	up	3.41686e-54	8.0672e-50	0.875	0.591	1
Sdf4	2.60956	1.7942	1.2918	0.25604	up	1.80059e-61	4.2512e-57	0.94	0.676	1
Arhgap6	0.392782	0.0783467	1.29159	0.255874	up	4.96035e-77	1.17114e-72	0.387	0.089	1
Kcnj11	0.735187	0.343486	1.29156	0.255848	up	1.53358e-48	3.62078e-44	0.654	0.402	1
Zfp618	0.453087	0.125129	1.29148	0.255792	up	9.12003e-68	2.15324e-63	0.477	0.195	1
Mpp7	0.653951	0.280784	1.29136	0.255695	up	5.73874e-51	1.35492e-46	0.576	0.314	1
Gfpt1	2.34984	1.59434	1.29121	0.25558	up	3.49972e-73	8.26284e-69	0.939	0.608	1
Atp5l	1.31774	0.795428	1.29091	0.255348	up	5.85227e-69	1.38172e-64	0.855	0.534	1
Galns	0.571547	0.217472	1.29083	0.255284	up	1.49646e-61	3.53314e-57	0.584	0.308	1
Dap	3.16228	2.22528	1.29052	0.255045	up	2.58436e-72	6.10166e-68	0.968	0.671	1
Nhsl1	0.459064	0.130608	1.29051	0.25504	up	1.43565e-68	3.38956e-64	0.486	0.176	1
Ndufb1-ps	3.07379	2.15677	1.29049	0.255025	up	7.44563e-69	1.75791e-64	0.962	0.697	1
Kif1b	1.47125	0.915618	1.29005	0.254682	up	1.62344e-49	3.83293e-45	0.861	0.58	1
Spon2	0.367745	0.0608576	1.28928	0.254086	up	8.15834e-78	1.92619e-73	0.378	0.087	1
Sec22b	1.38497	0.849957	1.2892	0.254023	up	9.57586e-58	2.26086e-53	0.876	0.588	1
Tceal9	6.38472	4.72846	1.28913	0.253966	up	1.75809e-77	4.15085e-73	0.994	0.717	1
Glg1	1.51011	0.947458	1.28892	0.253802	up	7.98757e-54	1.88587e-49	0.878	0.59	1
Med13	1.09367	0.624555	1.28877	0.253685	up	1.85227e-55	4.37321e-51	0.792	0.499	1
Znrf1	0.785475	0.385489	1.2887	0.253631	up	3.87855e-56	9.15726e-52	0.651	0.341	1
Rufy3	1.01172	0.561138	1.28863	0.253577	up	2.39064e-47	5.64429e-43	0.769	0.495	1
Aard	0.315308	0.0211293	1.28809	0.253162	up	7.10407e-89	1.67727e-84	0.291	0.035	1
Rad21	1.25299	0.74959	1.28772	0.252875	up	3.08365e-51	7.28051e-47	0.824	0.551	1
Tmc4	0.993717	0.548618	1.28742	0.252638	up	7.9076e-47	1.86698e-42	0.763	0.485	1
A1cf	0.351993	0.0508711	1.28654	0.25196	up	1.35954e-92	3.20986e-88	0.404	0.097	1
Copg1	1.30826	0.795404	1.28565	0.251266	up	4.84815e-49	1.14465e-44	0.843	0.576	1
Tmem108	0.71143	0.331423	1.28541	0.251081	up	5.90404e-36	1.39394e-31	0.573	0.381	1
Tmem176a	3.29096	2.33915	1.28504	0.250793	up	7.08878e-71	1.67366e-66	0.956	0.658	1
Gm20208	0.437795	0.119145	1.28473	0.250545	up	4.57451e-73	1.08004e-68	0.469	0.223	1
Cand1	0.876866	0.461162	1.2845	0.250372	up	1.76709e-51	4.17209e-47	0.734	0.476	1
Pla2g2f	0.819538	0.416803	1.28426	0.25018	up	4.3657e-30	1.03074e-25	0.576	0.396	1
Dnajb9	0.961481	1.51974	-1.28461	-0.250457	down	5.89221e-31	1.39115e-26	0.688	0.608	1
Tmem215	0.0294098	0.32376	-1.28594	-0.25149	down	3.22608e-60	7.61677e-56	0.047	0.323	1
Ptpn6	0.168654	0.503508	-1.28653	-0.251948	down	0.0192927	1	0.261	0.272	1
1810058I24Rik	0.641025	1.11267	-1.28741	-0.252632	down	1.11737e-19	2.6381e-15	0.667	0.577	1
Fam162a	0.334373	0.718517	-1.28788	-0.253	down	0.000335244	1	0.41	0.408	1
Rhob	0.4969	0.9324	-1.29093	-0.255366	down	7.06254e-20	1.66747e-15	0.48	0.31	1
Cnn3	0.488052	0.921187	-1.29108	-0.255476	down	7.18158e-16	1.69557e-11	0.508	0.564	1
Hpgds	0.0425389	0.346529	-1.29159	-0.255871	down	8.59657e-47	2.02965e-42	0.072	0.319	1
Uqcrq	3.29333	4.54784	-1.2922	-0.256346	down	3.23896e-102	7.64717e-98	0.969	0.744	1
Ccdc85b	0.516534	0.961639	-1.2935	-0.257353	down	1.8172e-09	4.29041e-05	0.572	0.553	1
Pde4b	0.209097	0.565162	-1.29449	-0.258115	down	9.88597e-07	0.0233408	0.286	0.364	1
Cotl1	0.550029	1.00977	-1.2966	-0.259745	down	6.37908e-10	1.5061e-05	0.555	0.438	1
Sri	1.04807	1.65665	-1.29715	-0.260169	down	2.90405e-18	6.85646e-14	0.784	0.636	1
Naca	5.90062	7.95372	-1.29752	-0.260458	down	3.40507e-34	8.03937e-30	0.983	0.859	1
Cebpg	0.50553	0.95363	-1.29764	-0.260544	down	1.49145e-15	3.52132e-11	0.531	0.535	1
Krtcap2	2.72103	3.82927	-1.29783	-0.260696	down	9.23792e-83	2.18107e-78	0.951	0.751	1
Srxn1	0.4246	0.849862	-1.29851	-0.26122	down	4.33598e-07	0.0102372	0.463	0.495	1
Vldlr	0.0979569	0.425905	-1.29869	-0.261356	down	1.73626e-45	4.09931e-41	0.116	0.383	1
Actg1	8.41676	11.2387	-1.29968	-0.262115	down	2.27712e-31	5.37627e-27	0.991	0.863	1
Eif3c	1.53695	2.29909	-1.30041	-0.262683	down	1.64425e-73	3.88207e-69	0.87	0.678	1
Ctsb	4.07464	5.59931	-1.30045	-0.26271	down	1.23403e-57	2.91354e-53	0.979	0.746	1
Rab5if	0.510325	0.964228	-1.30053	-0.262775	down	8.65589e-11	2.04365e-06	0.602	0.544	1
Aars	0.408177	0.831641	-1.30072	-0.262916	down	2.52302e-24	5.95685e-20	0.486	0.523	1
Gadd45b	0.612998	1.09822	-1.30082	-0.262997	down	0.000281359	1	0.44	0.371	1
Mdh1	1.16086	1.81104	-1.30089	-0.263048	down	4.20027e-41	9.91684e-37	0.818	0.667	1
Slc16a6	0.0549108	0.37355	-1.30205	-0.263942	down	1.22163e-45	2.88426e-41	0.098	0.353	1
Atp6v0c	3.58091	4.96826	-1.30285	-0.264557	down	3.7937e-110	8.95693e-106	0.969	0.76	1
Gstm1	0.619229	1.11159	-1.30407	-0.26549	down	7.70417e-10	1.81895e-05	0.514	0.548	1
Septin11	0.192727	0.556144	-1.30469	-0.265969	down	2.39653e-11	5.65821e-07	0.277	0.403	1
Cnih4	0.143936	0.493556	-1.30563	-0.266685	down	6.6493e-11	1.5699e-06	0.209	0.326	1
Atp1b3	0.473376	0.925928	-1.30715	-0.267851	down	1.9752e-05	0.466346	0.54	0.528	1
Bcap31	0.677242	1.19449	-1.30839	-0.268798	down	5.35825e-05	1	0.638	0.586	1
H1f2	0.999807	1.61736	-1.30881	-0.269117	down	1.67251e-20	3.94879e-16	0.615	0.54	1
Wfs1	0.177173	0.542486	-1.31033	-0.27028	down	2.566e-35	6.05832e-31	0.239	0.473	1
Serpinh1	0.158744	0.518594	-1.31055	-0.270449	down	4.20633e-13	9.93114e-09	0.225	0.173	1
Eef1d	1.87214	2.76534	-1.31099	-0.270781	down	1.07747e-36	2.5439e-32	0.919	0.744	1
Crlf2	0.120186	0.469613	-1.31194	-0.271505	down	6.54097e-11	1.54432e-06	0.191	0.307	1
Llph	0.621837	1.12817	-1.3122	-0.271704	down	7.4025e-13	1.74773e-08	0.619	0.583	1
Ero1lb	0.66911	1.19393	-1.31443	-0.273404	down	2.85749e-58	6.74653e-54	0.59	0.477	1
Tmed5	0.433844	0.885552	-1.31503	-0.273862	down	1.93397e-05	0.456611	0.474	0.516	1
Grb2	0.566505	1.06104	-1.31569	-0.274364	down	2.88528e-05	0.681214	0.576	0.557	1
Pgk1	1.08973	1.75011	-1.31601	-0.274603	down	4.33894e-24	1.02442e-19	0.749	0.632	1
Mpp6	0.162136	0.530488	-1.31696	-0.275327	down	9.88241e-20	2.33324e-15	0.232	0.409	1
Efhd2	0.445755	0.90484	-1.31754	-0.275766	down	1.18214e-07	0.00279103	0.503	0.426	1
Rasgef1b	0.0775846	0.420736	-1.31845	-0.276453	down	1.64489e-29	3.88359e-25	0.11	0.312	1
Aurkaip1	0.693189	1.233	-1.31881	-0.276732	down	8.08337e-18	1.90848e-13	0.659	0.616	1
Pea15a	0.521753	1.01072	-1.32132	-0.278632	down	1.73023e-16	4.08508e-12	0.495	0.579	1
Gm38070	1.90369	2.83853	-1.32195	-0.279106	down	2.17911e-37	5.14489e-33	0.613	0.451	1
Rps16	13.5249	18.2028	-1.32205	-0.279187	down	9.94903e-12	2.34897e-07	0.992	0.934	1
Bri3	1.73806	2.62054	-1.3223	-0.279374	down	1.09548e-67	2.58643e-63	0.884	0.709	1
Aldoa	3.54472	5.00995	-1.3224	-0.279451	down	2.21059e-88	5.21921e-84	0.966	0.754	1
Rbms1	0.415849	0.872432	-1.32248	-0.279508	down	2.88252e-09	6.80562e-05	0.479	0.402	1
Vstm2l	0.0348077	0.368697	-1.32266	-0.279644	down	4.32138e-69	1.02028e-64	0.063	0.377	1
Rcbtb2	0.177763	0.558238	-1.32305	-0.279938	down	0.00154466	1	0.258	0.31	1
Psmb3	1.20414	1.91815	-1.32394	-0.280611	down	1.62909e-25	3.84628e-21	0.826	0.673	1
Ier2	0.417237	0.876929	-1.32436	-0.280928	down	1.68999e-05	0.399007	0.396	0.369	1
Dnajb1	0.264562	0.676046	-1.3254	-0.281711	down	0.00025054	1	0.375	0.316	1
Gabbr2	0.0812606	0.436875	-1.32889	-0.284343	down	5.67257e-37	1.33929e-32	0.11	0.329	1
Fmo1	0.0670663	0.418443	-1.32929	-0.284647	down	2.6346e-28	6.22029e-24	0.08	0.262	1
St3gal5	0.289923	0.71685	-1.33097	-0.285909	down	6.36786e-15	1.50345e-10	0.347	0.475	1
Spcs2	2.05956	3.0845	-1.33499	-0.288926	down	1.19988e-63	2.83291e-59	0.913	0.736	1
Ptp4a3	0.650031	1.20468	-1.33614	-0.289787	down	1.58953e-12	3.75288e-08	0.616	0.466	1
Phgdh	0.00852611	0.347763	-1.33637	-0.289956	down	1.63556e-52	3.86156e-48	0.017	0.236	1
Ttc28	0.236503	0.652829	-1.3367	-0.290201	down	1.76266e-20	4.16165e-16	0.269	0.425	1
Msrb1	0.236578	0.655315	-1.33863	-0.291643	down	0.00687973	1	0.332	0.344	1
Degs1	0.659771	1.22298	-1.33933	-0.29217	down	6.24757e-33	1.47505e-28	0.631	0.596	1
Tsc22d3	0.202507	0.614184	-1.34235	-0.294421	down	0.0198301	1	0.269	0.253	1
Ctsd	1.42732	2.25994	-1.34302	-0.294922	down	6.11339e-33	1.44337e-28	0.862	0.685	1
Pim1	0.170276	0.571817	-1.34312	-0.294993	down	0.00276054	1	0.22	0.239	1
Nars	0.619482	1.17935	-1.34571	-0.296918	down	1.71086e-33	4.03934e-29	0.635	0.586	1
Cdk2ap2	0.775155	1.39235	-1.34769	-0.298389	down	2.65155e-06	0.0626031	0.65	0.596	1
Derl1	0.553979	1.09556	-1.34851	-0.299003	down	9.18744e-27	2.16916e-22	0.573	0.583	1
Lst1	0.155397	0.558369	-1.34877	-0.299195	down	1.03544e-08	0.000244467	0.214	0.156	1
Nucb2	0.454575	0.967775	-1.35282	-0.30219	down	5.30933e-28	1.25353e-23	0.5	0.557	1
Lonp1	0.369481	0.853146	-1.35317	-0.302453	down	1.08802e-20	2.56881e-16	0.436	0.477	1
Frzb	0.0133612	0.371615	-1.35353	-0.302716	down	1.6767e-95	3.95868e-91	0.029	0.388	1
Npm1	4.06978	5.86285	-1.35368	-0.302825	down	1.03563e-42	2.44513e-38	0.979	0.814	1
Rpl12	10.8425	15.0407	-1.35451	-0.303438	down	7.73323e-24	1.82581e-19	0.995	0.903	1
Ucn3	0.0111017	0.370422	-1.35538	-0.304078	down	2.10542e-64	4.97089e-60	0.02	0.279	1
Hspa5	5.5123	7.84278	-1.35786	-0.305908	down	1.74693e-112	4.12449e-108	0.988	0.778	1
Papss2	0.249025	0.696727	-1.35844	-0.306338	down	1.59761e-28	3.77196e-24	0.298	0.412	1
Pdgfa	0.324297	0.802965	-1.36145	-0.308551	down	1.27231e-10	3.00393e-06	0.375	0.477	1
Tmem160	0.569183	1.13951	-1.36346	-0.310023	down	1.79006e-06	0.0422633	0.576	0.599	1
Fyn	0.100445	0.500984	-1.36398	-0.310406	down	7.1958e-06	0.169893	0.161	0.207	1
Akap13	0.607234	1.19241	-1.36409	-0.310486	down	7.1082e-11	1.67825e-06	0.573	0.567	1
Defb1	0.249144	0.70518	-1.36508	-0.311212	down	8.73296e-19	2.06185e-14	0.2	0.369	1
Tagln2	1.90726	2.98176	-1.36959	-0.314511	down	1.08507e-59	2.56185e-55	0.879	0.701	1
Mcl1	0.912042	1.62511	-1.37293	-0.31695	down	1.53055e-16	3.61362e-12	0.735	0.607	1
Krt8	1.91839	3.01219	-1.3748	-0.318307	down	6.65328e-68	1.57084e-63	0.908	0.593	1
Pclo	0.354487	0.867065	-1.37843	-0.320945	down	2.71692e-24	6.41465e-20	0.373	0.489	1
Jade1	0.510625	1.08697	-1.38152	-0.323188	down	7.65016e-31	1.8062e-26	0.494	0.554	1
Pdx1	0.118075	0.545166	-1.38199	-0.323523	down	4.84391e-52	1.14365e-47	0.159	0.453	1
Snx5	0.381322	0.910453	-1.38306	-0.3243	down	1.92572e-07	0.00454662	0.474	0.515	1
Cttnbp2	0.114055	0.541224	-1.38344	-0.324571	down	1.91731e-41	4.52677e-37	0.124	0.373	1
Dnajc15	0.450743	1.00808	-1.38417	-0.325103	down	1.99701e-05	0.471493	0.495	0.53	1
Atp2a2	2.75707	4.20788	-1.38616	-0.326534	down	1.29364e-125	3.05428e-121	0.963	0.671	1
Iqgap1	0.875784	1.60135	-1.38681	-0.327005	down	5.36634e-19	1.26699e-14	0.697	0.637	1
Syt4	0.923925	1.66942	-1.38749	-0.327496	down	7.59324e-48	1.79276e-43	0.61	0.49	1
Asns	0.468551	1.03921	-1.38859	-0.328286	down	4.25341e-34	1.00423e-29	0.511	0.519	1
Herpud1	0.787289	1.48694	-1.39146	-0.330354	down	2.46304e-38	5.81523e-34	0.685	0.602	1
Syndig1l	0.0525599	0.467662	-1.39437	-0.332445	down	2.82902e-69	6.67931e-65	0.073	0.394	1
Bhlhe40	0.16033	0.618608	-1.39496	-0.332863	down	2.35503e-17	5.56023e-13	0.193	0.355	1
Sdf2l1	0.487611	1.08079	-1.39875	-0.335578	down	2.31644e-15	5.46911e-11	0.479	0.549	1
Sh3pxd2a	0.0282641	0.438616	-1.39907	-0.33581	down	4.80774e-86	1.13511e-81	0.046	0.397	1
Naaa	0.0342841	0.447617	-1.39963	-0.336209	down	4.26935e-28	1.00799e-23	0.067	0.24	1
Gsto1	0.0815517	0.515649	-1.40137	-0.337447	down	6.04204e-45	1.42652e-40	0.121	0.38	1
Ifrd1	0.322753	0.854892	-1.4023	-0.338111	down	3.73804e-10	8.82551e-06	0.404	0.473	1
Map1lc3b	1.23855	2.14199	-1.40358	-0.339028	down	7.08301e-30	1.6723e-25	0.801	0.698	1
Cyb5r1	0.161105	0.630322	-1.40411	-0.339405	down	5.216e-31	1.2315e-26	0.223	0.412	1
Aldh2	0.112841	0.562955	-1.40447	-0.339661	down	8.95463e-10	2.11419e-05	0.176	0.26	1
Cdc42	2.42509	3.81951	-1.40712	-0.341545	down	1.13063e-48	2.66941e-44	0.957	0.774	1
Cd164	2.7874	4.33038	-1.4074	-0.341742	down	1.38128e-140	3.2612e-136	0.943	0.697	1
Sorl1	0.0535209	0.489172	-1.41352	-0.346082	down	5.89046e-58	1.39074e-53	0.08	0.37	1
Uap1l1	0.233773	0.74796	-1.41676	-0.348372	down	1.70883e-31	4.03454e-27	0.309	0.474	1
Mthfd2	0.261213	0.789445	-1.41883	-0.349831	down	6.22487e-30	1.46969e-25	0.287	0.478	1
S100a1	0.330797	0.90067	-1.42822	-0.356429	down	1.55837e-28	3.67932e-24	0.401	0.546	1
Entpd3	0.185142	0.696007	-1.43106	-0.358415	down	1.04655e-34	2.4709e-30	0.231	0.426	1
Btf3	4.31863	6.62533	-1.4337	-0.360261	down	1.24164e-44	2.93151e-40	0.968	0.842	1
Phlda1	0.0709352	0.539134	-1.43719	-0.362688	down	8.7905e-13	2.07544e-08	0.096	0.204	1
Serpinb6a	0.484046	1.13767	-1.44043	-0.364945	down	2.05666e-21	4.85577e-17	0.523	0.583	1
Rsad2	0.109636	0.600769	-1.44261	-0.366452	down	6.59509e-16	1.5571e-11	0.119	0.256	1
Socs2	0.33943	0.932357	-1.44267	-0.366497	down	1.27102e-24	3.00087e-20	0.355	0.527	1
Cd63	5.76518	8.77444	-1.44482	-0.367982	down	9.48422e-173	2.23923e-168	0.986	0.744	1
Plin2	0.161699	0.681521	-1.44747	-0.369815	down	2.91697e-06	0.0688696	0.242	0.28	1
Trib3	0.0166122	0.471784	-1.44773	-0.37	down	1.11368e-67	2.6294e-63	0.028	0.303	1
Ifit3	0.137743	0.647318	-1.44788	-0.370103	down	7.46444e-21	1.76235e-16	0.086	0.239	1
Cox6a2	0.0132294	0.467758	-1.44859	-0.370594	down	2.18999e-42	5.17057e-38	0.021	0.212	1
Itpkb	0.0207941	0.479028	-1.4489	-0.370805	down	1.41318e-75	3.33651e-71	0.037	0.351	1
Krt18	1.5824	2.75104	-1.45254	-0.373315	down	4.63253e-60	1.09374e-55	0.856	0.604	1
Lars2	1.35028	2.41468	-1.45288	-0.37355	down	2.11649e-18	4.99702e-14	0.812	0.652	1
H2-T23	1.19118	2.18607	-1.45405	-0.37435	down	8.20968e-27	1.93831e-22	0.755	0.614	1
Pitpna	0.563069	1.27479	-1.45534	-0.375236	down	2.01871e-13	4.76618e-09	0.616	0.576	1
Nabp1	0.0488875	0.52744	-1.45625	-0.375863	down	4.03935e-50	9.53691e-46	0.073	0.336	1
Fkbp1b	0.0533331	0.535949	-1.45818	-0.377189	down	2.10677e-74	4.97407e-70	0.073	0.408	1
Zfp36	0.423609	1.07654	-1.45864	-0.377508	down	1.90499e-23	4.49769e-19	0.459	0.275	1
Eif1	13.9366	20.7877	-1.45869	-0.377536	down	5.66394e-72	1.33726e-67	0.994	0.934	1
Tpm3	1.02197	1.9675	-1.46763	-0.383647	down	3.09726e-20	7.31263e-16	0.771	0.653	1
Myl12a	0.807215	1.67181	-1.47841	-0.39097	down	2.56067e-18	6.04575e-14	0.697	0.566	1
Rtn4	1.18078	2.22464	-1.47866	-0.391138	down	6.04195e-78	1.4265e-73	0.806	0.692	1
Pyy	158.311	234.656	-1.47922	-0.391517	down	6.76237e-45	1.59659e-40	1	0.884	1
Pycard	0.186668	0.761311	-1.48425	-0.394909	down	0.000111991	1	0.258	0.287	1
Litaf	0.213506	0.802048	-1.48499	-0.39541	down	1.86282e-20	4.39813e-16	0.235	0.407	1
Clta	2.14317	3.66956	-1.48562	-0.395835	down	1.24169e-63	2.93162e-59	0.927	0.768	1
Gsn	0.239461	0.846895	-1.49008	-0.39883	down	4.21268e-06	0.0994614	0.324	0.399	1
Chchd10	1.19195	2.27173	-1.49261	-0.400527	down	7.10344e-53	1.67712e-48	0.752	0.605	1
Id2	1.55337	2.81155	-1.49275	-0.40062	down	2.7053e-15	6.38722e-11	0.635	0.502	1
Hopx	0.169744	0.746192	-1.4928	-0.400653	down	2.10093e-22	4.9603e-18	0.251	0.426	1
Jun	1.92204	3.36788	-1.4948	-0.401996	down	3.39968e-19	8.02665e-15	0.761	0.587	1
H2-K1	8.75931	13.5991	-1.49591	-0.402736	down	1.91843e-50	4.52941e-46	0.997	0.888	1
Edem1	0.102378	0.651087	-1.49775	-0.403964	down	1.15499e-49	2.72693e-45	0.162	0.442	1
Smpdl3a	0.186075	0.782215	-1.50262	-0.407208	down	3.18803e-08	0.000752695	0.255	0.34	1
Sirpa	0.133117	0.710675	-1.50971	-0.411915	down	3.08315e-39	7.27932e-35	0.206	0.451	1
Spock2	0.129128	0.705376	-1.51035	-0.41234	down	2.16073e-64	5.10148e-60	0.162	0.476	1
Cfl1	3.73915	6.15856	-1.51051	-0.412451	down	5.87825e-46	1.38786e-41	0.974	0.824	1
Rps9	11.0833	17.2626	-1.51139	-0.413032	down	2.76205e-22	6.5212e-18	0.997	0.927	1
Nfkbia	1.01994	2.05798	-1.51389	-0.414685	down	0.0189685	1	0.477	0.486	1
Sytl4	0.0323693	0.567054	-1.51792	-0.417341	down	1.77681e-79	4.19504e-75	0.047	0.372	1
Lrrfip1	0.0188034	0.551384	-1.52275	-0.420518	down	2.67514e-39	6.316e-35	0.032	0.222	1
Rps3	11.1526	17.5072	-1.5229	-0.420618	down	6.72952e-21	1.58884e-16	0.992	0.924	1
Fam151a	0.0369863	0.579831	-1.52348	-0.420999	down	9.0437e-72	2.13522e-67	0.054	0.36	1
Erp29	0.934311	1.94824	-1.52418	-0.421456	down	2.51048e-33	5.92725e-29	0.748	0.69	1
Rasgrf1	0.0312146	0.580028	-1.5322	-0.426705	down	2.17522e-93	5.13569e-89	0.04	0.406	1
mt-Rnr2	23.8757	37.2392	-1.53721	-0.429969	down	7.52467e-17	1.77658e-12	0.997	0.969	1
Supt4a	0.35931	1.09444	-1.54081	-0.432308	down	2.12375e-07	0.00501419	0.456	0.506	1
Sars	1.02085	2.11403	-1.54095	-0.432397	down	1.09409e-92	2.58315e-88	0.8	0.644	1
Ppp1r15a	0.212293	0.882909	-1.55318	-0.440304	down	8.60161e-19	2.03084e-14	0.292	0.43	1
Sec11c	1.33017	2.6256	-1.55594	-0.44208	down	3.24117e-48	7.6524e-44	0.801	0.702	1
Hspa9	1.25169	2.51195	-1.55969	-0.44449	down	7.08527e-90	1.67283e-85	0.827	0.653	1
Arpc3	1.93226	3.58281	-1.56289	-0.446539	down	2.47767e-37	5.84978e-33	0.922	0.749	1
Gnai2	4.90802	8.25924	-1.56723	-0.44931	down	9.86972e-161	2.33024e-156	0.992	0.777	1
Tpm4	0.552523	1.43883	-1.57088	-0.451637	down	1.48234e-11	3.4998e-07	0.561	0.544	1
Klf6	0.380791	1.17073	-1.57209	-0.452406	down	2.4701e-08	0.00058319	0.404	0.341	1
Rbm3	1.74705	3.33722	-1.57887	-0.456706	down	4.54569e-40	1.07324e-35	0.865	0.743	1
Atf4	1.07553	2.28972	-1.585	-0.460583	down	5.47693e-79	1.2931e-74	0.775	0.648	1
Rpl39	8.57153	14.1794	-1.58589	-0.461148	down	1.05015e-22	2.47941e-18	0.992	0.916	1
Zdhhc2	0.62822	1.58342	-1.58665	-0.461625	down	1.09631e-76	2.58838e-72	0.59	0.543	1
Ier5	0.140231	0.813633	-1.59058	-0.464101	down	1.16528e-16	2.75123e-12	0.197	0.341	1
Tent5a	0.463687	1.32944	-1.59149	-0.46467	down	6.22593e-17	1.46994e-12	0.332	0.473	1
Eif4ebp1	0.203614	0.918537	-1.59398	-0.466234	down	1.83182e-37	4.32492e-33	0.26	0.457	1
Rhoc	0.274032	1.03335	-1.596	-0.467499	down	6.00572e-12	1.41795e-07	0.356	0.341	1
Hhex	0.0217285	0.635114	-1.60034	-0.470217	down	9.34222e-49	2.2057e-44	0.015	0.22	1
Tnfaip8	0.0750064	0.72379	-1.60352	-0.472198	down	7.47489e-28	1.76482e-23	0.13	0.319	1
Taldo1	1.42189	2.88891	-1.60574	-0.473583	down	7.58945e-29	1.79187e-24	0.852	0.703	1
Selenow	2.5982	4.78526	-1.60782	-0.47488	down	1.02825e-91	2.42769e-87	0.93	0.771	1
Mif	1.49102	3.01419	-1.61147	-0.477144	down	2.76201e-42	6.52112e-38	0.801	0.673	1
Fos	1.0879	2.36965	-1.61389	-0.47865	down	1.38123e-19	3.26109e-15	0.598	0.406	1
Ghitm	0.74649	1.81956	-1.61441	-0.478972	down	4.02686e-59	9.50742e-55	0.656	0.626	1
Rpl18a	10.2089	17.1593	-1.62007	-0.482472	down	1.06306e-20	2.50989e-16	0.992	0.934	1
Fau	13.8215	23.0324	-1.62146	-0.483326	down	5.53571e-17	1.30698e-12	0.994	0.956	1
Leprotl1	0.714793	1.78089	-1.62171	-0.483479	down	7.29057e-42	1.7213e-37	0.667	0.627	1
Rpl22	4.35651	7.70534	-1.62519	-0.485624	down	1.86972e-28	4.4144e-24	0.968	0.867	1
Shisa5	0.965418	2.19818	-1.62723	-0.486878	down	2.35784e-11	5.56686e-07	0.683	0.634	1
Lgmn	0.268033	1.07298	-1.6348	-0.491521	down	1.10423e-05	0.260709	0.343	0.33	1
2410006H16Rik	0.592409	1.61061	-1.63941	-0.494335	down	9.84073e-19	2.3234e-14	0.552	0.562	1
Psmb9	0.360891	1.23183	-1.63998	-0.494682	down	2.70719e-07	0.00639167	0.419	0.408	1
Wipi1	0.25204	1.05679	-1.64275	-0.49637	down	4.69205e-42	1.10779e-37	0.326	0.51	1
Esd	2.22075	4.29377	-1.64365	-0.496917	down	3.31423e-49	7.82491e-45	0.925	0.713	1
Hmgb2	0.395736	1.29591	-1.64495	-0.497709	down	6.59263e-08	0.00155652	0.448	0.37	1
Cyb5a	0.346278	1.21891	-1.64818	-0.499673	down	1.8073e-22	4.26703e-18	0.445	0.574	1
Clic1	1.96263	3.89824	-1.65334	-0.5028	down	8.23013e-45	1.94313e-40	0.91	0.762	1
Igfbp7	1.92071	3.83064	-1.65392	-0.50315	down	4.67339e-45	1.10339e-40	0.835	0.565	1
Avpi1	0.124907	0.86101	-1.65437	-0.503419	down	2.71624e-47	6.41304e-43	0.18	0.422	1
Psap	3.55733	6.55451	-1.65766	-0.505408	down	5.22993e-99	1.23479e-94	0.982	0.766	1
Atp6v0e	1.94718	3.90258	-1.66348	-0.508912	down	4.88194e-156	1.15263e-151	0.922	0.754	1
Rps5	11.9047	20.4731	-1.66398	-0.509211	down	8.18791e-20	1.93317e-15	0.997	0.936	1
CT010467.1	31.0282	52.9433	-1.68424	-0.521316	down	6.005e-10	1.41778e-05	1	0.973	1
Creg1	1.09832	2.53645	-1.68537	-0.521987	down	7.04306e-66	1.66287e-61	0.758	0.664	1
Fabp5	0.402079	1.36813	-1.68902	-0.524146	down	0.0016286	1	0.271	0.315	1
Cd44	0.0219616	0.727936	-1.6908	-0.525204	down	2.82584e-47	6.67181e-43	0.026	0.238	1
Rgs2	0.157792	0.969412	-1.70101	-0.53122	down	2.82329e-26	6.66578e-22	0.168	0.364	1
Gng12	0.778888	2.03023	-1.70344	-0.532648	down	2.27578e-103	5.37312e-99	0.67	0.645	1
Ckb	0.201069	1.05059	-1.7073	-0.534915	down	9.62671e-09	0.000227287	0.239	0.301	1
Ppia	7.39216	13.3837	-1.71395	-0.5388	down	1.7888e-49	4.22337e-45	0.991	0.907	1
Grn	0.297493	1.23556	-1.72298	-0.544057	down	1.92619e-28	4.54774e-24	0.382	0.557	1
Sez6l	0.261053	1.17394	-1.72391	-0.544593	down	4.88552e-56	1.15347e-51	0.199	0.504	1
H2-D1	6.24086	11.4934	-1.7254	-0.545458	down	1.65856e-37	3.91586e-33	0.988	0.889	1
Neat1	0.733459	1.99897	-1.73005	-0.548151	down	6.0576e-29	1.4302e-24	0.489	0.58	1
Irf7	0.366128	1.38187	-1.74352	-0.555903	down	2.4156e-14	5.70324e-10	0.341	0.415	1
G6pc2	0.157744	1.04189	-1.76368	-0.567402	down	2.26835e-53	5.35558e-49	0.17	0.388	1
Ppp1r1a	0.168899	1.06505	-1.76667	-0.569094	down	4.29425e-61	1.01387e-56	0.176	0.469	1
Gsdma	0.35908	1.40792	-1.77173	-0.571956	down	2.02814e-45	4.78844e-41	0.323	0.468	1
Cxcl16	0.0368594	0.850908	-1.78511	-0.57948	down	5.75601e-35	1.35899e-30	0.049	0.236	1
Tspan8	0.307222	1.33797	-1.7885	-0.58138	down	4.65698e-22	1.09951e-17	0.261	0.351	1
Enpp2	0.384025	1.47689	-1.78963	-0.582007	down	3.12613e-54	7.38079e-50	0.399	0.507	1
Serinc3	0.502913	1.70628	-1.80069	-0.58817	down	3.15897e-11	7.45832e-07	0.544	0.574	1
Bace2	0.272107	1.30636	-1.81302	-0.594995	down	1.46995e-62	3.47054e-58	0.228	0.473	1
Mbnl1	0.972645	2.58329	-1.81649	-0.596906	down	1.96517e-14	4.63976e-10	0.739	0.644	1
Atox1	1.58779	3.72389	-1.82545	-0.601827	down	8.76131e-81	2.06855e-76	0.878	0.72	1
Abracl	0.851393	2.38352	-1.82756	-0.602979	down	2.90026e-56	6.84751e-52	0.705	0.68	1
Mat2a	0.68	2.07978	-1.8332	-0.606064	down	6.98266e-59	1.64861e-54	0.58	0.632	1
Chgb	8.31308	16.0891	-1.83496	-0.607022	down	1.01749e-218	2.4023e-214	0.994	0.664	1
Ifngr1	0.102016	1.0224	-1.83518	-0.607142	down	3.85424e-17	9.09987e-13	0.153	0.287	1
mt-Rnr1	5.02041	10.0819	-1.84072	-0.610157	down	2.50677e-37	5.91849e-33	0.959	0.867	1
Rps11	9.4241	18.1994	-1.84182	-0.610756	down	7.73975e-30	1.82735e-25	0.994	0.937	1
Blvrb	0.197788	1.22745	-1.85963	-0.62038	down	2.58235e-10	6.09694e-06	0.28	0.314	1
Prss53	0.0485482	0.950592	-1.86028	-0.620726	down	1.5537e-88	3.66828e-84	0.06	0.402	1
Pcsk1	0.0503845	0.960715	-1.86666	-0.624153	down	3.39524e-110	8.01616e-106	0.055	0.464	1
Mafa	0.034442	0.946228	-1.88143	-0.632031	down	7.78584e-73	1.83824e-68	0.046	0.352	1
Pfn1	3.91689	8.25994	-1.88329	-0.633021	down	4.906e-35	1.15831e-30	0.968	0.843	1
Sqstm1	1.18917	3.14378	-1.89286	-0.638087	down	5.73542e-106	1.35413e-101	0.791	0.669	1
Cstb	1.14926	3.07953	-1.89811	-0.64086	down	1.04721e-34	2.47247e-30	0.804	0.656	1
Zfp36l2	0.438172	1.73589	-1.90234	-0.643085	down	8.97933e-09	0.000212002	0.488	0.486	1
Enho	0.0949578	1.12202	-1.93799	-0.661654	down	4.18564e-107	9.88229e-103	0.118	0.526	1
Txn1	2.33351	5.48251	-1.94465	-0.665081	down	8.53509e-43	2.01513e-38	0.916	0.767	1
Scg2	4.06903	9.10306	-1.99309	-0.689689	down	0	0	0.962	0.642	1
Psmb8	1.10913	3.28596	-2.03209	-0.709066	down	4.36887e-21	1.03149e-16	0.72	0.676	1
Ifi30	0.221364	1.49215	-2.04046	-0.713177	down	2.49421e-19	5.88882e-15	0.306	0.463	1
Prdx1	3.52189	8.29366	-2.05526	-0.720403	down	2.70547e-79	6.38762e-75	0.976	0.783	1
Gpx1	1.20771	3.5382	-2.05561	-0.720574	down	1.05122e-47	2.48194e-43	0.797	0.701	1
Prlr	0.0571765	1.17822	-2.06041	-0.722904	down	4.72507e-89	1.11559e-84	0.054	0.405	1
Glp1r	0.04992	1.20348	-2.09871	-0.741324	down	1.10288e-113	2.60389e-109	0.05	0.466	1
Arpc1b	0.943598	3.15371	-2.13713	-0.759462	down	9.3211e-28	2.20071e-23	0.739	0.654	1
Cox5a	0.953257	3.18021	-2.14012	-0.760863	down	3.67982e-52	8.68805e-48	0.743	0.733	1
Ier3	0.288913	1.76365	-2.14417	-0.762751	down	1.4046e-09	3.31627e-05	0.24	0.319	1
Cd24a	0.0324913	1.2373	-2.1669	-0.773296	down	4.22136e-54	9.96663e-50	0.047	0.275	1
Cebpb	0.827971	2.97863	-2.17653	-0.77773	down	5.36626e-42	1.26697e-37	0.587	0.623	1
Clu	3.08105	7.92682	-2.18738	-0.782707	down	5.99866e-56	1.41628e-51	0.875	0.612	1
Tspo	0.550709	2.44159	-2.21936	-0.797221	down	1.64605e-17	3.88632e-13	0.55	0.556	1
Isg15	0.130127	1.51267	-2.22335	-0.799017	down	3.26162e-20	7.70069e-16	0.104	0.247	1
Igf1r	0.420565	2.16042	-2.22477	-0.799651	down	1.012e-59	2.38934e-55	0.382	0.543	1
Hadh	0.114854	1.52861	-2.26811	-0.818948	down	3.55727e-128	8.39871e-124	0.125	0.58	1
Ldha	0.0382757	1.36246	-2.27537	-0.822143	down	2.6383e-39	6.22902e-35	0.034	0.215	1
Pmepa1	0.0667008	1.43317	-2.28102	-0.824625	down	1.37134e-31	3.23774e-27	0.08	0.261	1
Shisal2b	0.0934674	1.5374	-2.32051	-0.841788	down	2.85907e-86	6.75026e-82	0.122	0.486	1
Crip1	0.335339	2.15386	-2.36184	-0.859441	down	5.43901e-13	1.28415e-08	0.356	0.432	1
Dusp1	0.172687	1.77975	-2.37041	-0.863063	down	3.5045e-11	8.27413e-07	0.208	0.264	1
Hmox1	0.0622486	1.53508	-2.38652	-0.869838	down	1.68716e-53	3.98338e-49	0.09	0.366	1
Sat1	0.225701	1.93495	-2.39451	-0.873179	down	1.01496e-36	2.39633e-32	0.306	0.52	1
Actb	11.2025	28.6166	-2.4271	-0.886697	down	5.67901e-28	1.34081e-23	0.997	0.93	1
Btg1	0.699551	3.16637	-2.45145	-0.896681	down	1.47918e-23	3.49233e-19	0.567	0.659	1
Bst2	0.587239	3.05078	-2.55209	-0.936913	down	4.9604e-28	1.17115e-23	0.437	0.556	1
Atf5	0.318565	2.393	-2.57325	-0.945172	down	5.53101e-88	1.30587e-83	0.332	0.518	1
H2-Q7	0.257563	2.41583	-2.71623	-0.999244	down	1.05143e-17	2.48242e-13	0.268	0.354	1
Fxyd5	0.0384055	1.82269	-2.7183	-1.00001	down	4.27691e-37	1.00978e-32	0.047	0.212	1
Tmsb10	2.63732	8.90976	-2.72447	-1.00227	down	3.12359e-29	7.37479e-25	0.902	0.752	1
Ddit3	0.380868	2.88873	-2.81615	-1.03537	down	8.60515e-56	2.03168e-51	0.405	0.527	1
B830017H08Rik	0.115797	2.18016	-2.85012	-1.04736	down	3.73634e-109	8.82149e-105	0.128	0.472	1
S100a6	0.00961205	1.92807	-2.90019	-1.06478	down	3.44436e-49	8.13213e-45	0.017	0.221	1
C1qa	0.318874	2.89731	-2.95503	-1.08351	down	5.25276e-08	0.00124018	0.343	0.407	1
Ftl1	13.7829	45.2954	-3.13169	-1.14157	down	6.20018e-154	1.46386e-149	0.995	0.92	1
B2m	2.47789	9.90403	-3.13524	-1.14271	down	7.28822e-49	1.72075e-44	0.853	0.797	1
S100a10	0.252466	3.0684	-3.24831	-1.17814	down	9.51523e-81	2.24655e-76	0.255	0.623	1
Mt2	0.730262	5.65711	-3.84746	-1.34741	down	2.07109e-59	4.88985e-55	0.358	0.515	1
Ifitm3	0.595633	5.15516	-3.8575	-1.35002	down	6.05995e-23	1.43075e-18	0.275	0.288	1
Sh3bgrl3	0.781335	6.1125	-3.99279	-1.38449	down	2.84221e-30	6.71045e-26	0.673	0.697	1
Igfbp5	0.0421078	3.25161	-4.07982	-1.40605	down	1.75236e-37	4.13733e-33	0.05	0.247	1
Srgn	0.0316469	3.75061	-4.60488	-1.52712	down	8.28785e-48	1.95676e-43	0.046	0.212	1
Tmsb4x	15.8852	79.3336	-4.75765	-1.55975	down	1.29046e-13	3.04678e-09	0.991	0.923	1
Fth1	12.3386	64.0392	-4.87601	-1.58433	down	1.07264e-40	2.5325e-36	0.998	0.947	1
Cyba	0.0317879	4.07539	-4.91902	-1.59311	down	6.02172e-63	1.42173e-58	0.04	0.295	1
AW112010	0.148879	4.80928	-5.05647	-1.62067	down	7.85364e-28	1.85424e-23	0.124	0.263	1
Ppy	13.9456	96.9447	-6.55341	-1.87999	down	1.77847e-61	4.19897e-57	0.971	0.795	1
Mt1	2.32345	22.5823	-7.09571	-1.95949	down	1.59635e-112	3.76898e-108	0.693	0.72	1
Cd52	0.00239519	6.11695	-7.09994	-1.96009	down	3.94666e-62	9.31807e-58	0.005	0.224	1
Nupr1	0.189707	7.78331	-7.38276	-1.99915	down	1.61606e-68	3.81551e-64	0.177	0.461	1
Cela1	0.163302	9.49923	-9.02537	-2.20004	down	1.62597e-12	3.83891e-08	0.176	0.276	1
Cela2a	0.150109	10.0231	-9.58437	-2.26013	down	1.33073e-09	3.14186e-05	0.119	0.202	1
Iapp	22.5788	236.985	-10.0932	-2.31186	down	2.32662e-225	5.49315e-221	0.998	0.881	1
Try4	0.223522	12.9794	-11.4256	-2.43585	down	1.74615e-06	0.0412267	0.214	0.254	1
Prss2	0.255973	13.9888	-11.934	-2.47939	down	2.41085e-07	0.00569201	0.234	0.274	1
Apoe	0.0792753	12.4917	-12.5007	-2.52579	down	1.33674e-18	3.15604e-14	0.122	0.219	1
GFP	0.35895	21.6147	-16.6413	-2.81189	down	3.8103e-84	8.99611e-80	0.352	0.557	1
Ccl5	0.0598975	17.1851	-17.1574	-2.84243	down	5.97668e-29	1.41109e-24	0.096	0.232	1
Ins1	21.9927	422.101	-18.4015	-2.91243	down	8.58529e-158	2.02699e-153	1	0.943	1
Ins2	53.8811	1148.5	-20.9452	-3.04191	down	3.51723e-135	8.30418e-131	1	0.994	1
Cd74	0.0932473	22.1653	-21.1894	-3.0535	down	9.01893e-31	2.12937e-26	0.113	0.261	1
Ctrb1	0.565921	32.3611	-21.3044	-3.05892	down	5.58633e-10	1.31893e-05	0.431	0.463	1
Sst	2.64464	149.669	-41.34	-3.72183	down	1.79939e-63	4.24835e-59	0.879	0.754	1

## Sheet: cluster2(delta)
cluster2 (delta)
gene_symbol	avg.exp.cluster	avg.exp.remaining	avg_FC	avg_logFC	up_down	p_val	p_val_adj	pct.1	pct.2	cluster.num
Sst	878.284	26.2916	32.2182	3.47253	up	0	0	0.998	0.746	2
Rbp4	40.3169	3.74403	8.70925	2.16439	up	0	0	0.998	0.539	2
Cd24a	5.49323	0.451794	4.47256	1.49796	up	0	0	0.976	0.14	2
Arg1	4.74153	0.306679	4.39399	1.48024	up	0	0	0.959	0.217	2
Shisal2b	6.20724	0.65265	4.36102	1.47271	up	0	0	0.967	0.355	2
Chgb	44.6574	10.8747	3.84493	1.34676	up	1.01386e-250	2.39373e-246	1	0.681	2
Hhex	3.06395	0.200732	3.38456	1.21922	up	0	0	0.941	0.087	2
Auts2	4.25849	0.554432	3.3829	1.21873	up	0	0	0.969	0.455	2
Tspan8	4.69834	0.702866	3.34632	1.20786	up	9.24859e-263	2.18359e-258	0.965	0.253	2
Scg2	22.3622	6.41589	3.15029	1.1475	up	7.19724e-212	1.69927e-207	0.998	0.655	2
Pyy	557.791	177.851	3.12434	1.13922	up	4.70408e-220	1.11063e-215	1	0.89	2
Epcam	10.7616	2.81915	3.07964	1.12481	up	1.17832e-246	2.78202e-242	0.987	0.642	2
Ly6h	2.14754	0.0405625	3.02484	1.10686	up	5.67653e-274	1.34023e-269	0.695	0.034	2
tdTomato	15.774	5.0273	2.783	1.02353	up	6.32376e-91	1.49304e-86	0.954	0.645	2
Gap43	1.84867	0.0364727	2.74842	1.01103	up	4.73787e-303	1.11861e-298	0.763	0.045	2
Tent5a	3.94143	0.82368	2.70959	0.996799	up	1.00702e-179	2.37758e-175	0.924	0.387	2
Meis2	5.97579	1.58617	2.69734	0.992268	up	2.63242e-234	6.21515e-230	0.969	0.621	2
Stxbp5l	2.15672	0.210089	2.60867	0.958841	up	1.47774e-239	3.48895e-235	0.852	0.252	2
Sez6l	3.39534	0.710712	2.56931	0.943636	up	9.42493e-217	2.22523e-212	0.969	0.385	2
Peg3	14.5976	5.11173	2.55207	0.936904	up	5.83565e-151	1.3778e-146	0.985	0.622	2
Isl1	4.85025	1.37305	2.46528	0.902307	up	6.22034e-177	1.46862e-172	0.972	0.554	2
Clu	15.9447	5.96426	2.43309	0.889163	up	3.1361e-204	7.40434e-200	0.998	0.611	2
Meg3	18.5528	7.22103	2.37839	0.866424	up	1.4838e-132	3.50324e-128	0.985	0.624	2
Ehf	1.8978	0.238193	2.34034	0.850297	up	6.80272e-210	1.60612e-205	0.861	0.212	2
Ptprz1	1.33866	0.0265242	2.27823	0.823401	up	0	0	0.745	0.02	2
Stk32a	2.40507	0.495733	2.27652	0.822649	up	4.24885e-205	1.00315e-200	0.906	0.434	2
Mest	1.30847	0.0428335	2.21365	0.794643	up	1.36949e-270	3.23337e-266	0.741	0.047	2
Rgs9	1.51651	0.160169	2.16909	0.774308	up	2.15043e-247	5.07716e-243	0.854	0.238	2
Zbtb20	8.62026	3.47546	2.14956	0.765263	up	5.61803e-128	1.32642e-123	0.98	0.672	2
Hap1	2.67424	0.724039	2.13118	0.756677	up	2.50783e-170	5.92099e-166	0.943	0.513	2
Mrln	1.8461	0.364495	2.08583	0.735167	up	4.80269e-168	1.13392e-163	0.869	0.337	2
Pde10a	1.62816	0.29072	2.03619	0.711082	up	3.22724e-130	7.61952e-126	0.747	0.284	2
Atp1b1	3.13527	1.03376	2.03331	0.709665	up	2.21387e-159	5.22694e-155	0.963	0.548	2
App	4.27382	1.59475	2.0325	0.709264	up	1.07429e-143	2.5364e-139	0.974	0.653	2
Ncald	2.03969	0.499707	2.02686	0.706486	up	5.71844e-182	1.35012e-177	0.93	0.451	2
Bnip5	1.22406	0.101699	2.01875	0.702481	up	2.34429e-112	5.53488e-108	0.505	0.079	2
Ocrl	2.32171	0.646423	2.01753	0.701874	up	1.25037e-156	2.95211e-152	0.939	0.474	2
Pam	8.83706	3.88199	2.01497	0.700605	up	1.84208e-121	4.34916e-117	0.993	0.674	2
Smarca2	2.39716	0.706774	1.9904	0.688335	up	7.95029e-152	1.87706e-147	0.932	0.518	2
Alcam	3.0088	1.01804	1.98649	0.686367	up	3.83186e-129	9.04701e-125	0.948	0.512	2
Adam22	1.19915	0.109243	1.98257	0.684391	up	4.44305e-230	1.049e-225	0.773	0.192	2
Resp18	25.0337	12.1359	1.98187	0.684042	up	3.14079e-73	7.4154e-69	0.969	0.69	2
Kcnk16	2.8437	0.93948	1.98182	0.684016	up	1.22281e-134	2.88706e-130	0.948	0.508	2
Neurog3	1.01416	0.0175956	1.97933	0.68276	up	1.41221e-233	3.33424e-229	0.606	0.024	2
Iapp	357.683	180.933	1.97151	0.678801	up	1.6799e-88	3.96625e-84	1	0.888	2
Etv1	3.49681	1.28509	1.96789	0.676961	up	3.30732e-145	7.80857e-141	0.943	0.348	2
Rian	2.93252	0.998712	1.96753	0.676779	up	1.87544e-125	4.42792e-121	0.941	0.54	2
Pcdh15	1.07726	0.0570752	1.9651	0.675543	up	1.15723e-246	2.73222e-242	0.747	0.072	2
Bsg	11.384	5.31121	1.96222	0.674076	up	1.7885e-135	4.22265e-131	0.998	0.76	2
Hmgn3	3.50686	1.29869	1.96062	0.67326	up	1.06317e-134	2.51015e-130	0.978	0.599	2
Cdh2	1.89378	0.479998	1.95526	0.670522	up	2.91183e-180	6.87484e-176	0.924	0.469	2
Cldn7	4.24207	1.69358	1.94614	0.665847	up	3.47259e-100	8.19879e-96	0.965	0.592	2
Ivns1abp	2.99475	1.05838	1.94072	0.66306	up	2.95284e-131	6.97164e-127	0.959	0.594	2
Car8	1.65411	0.381874	1.92066	0.65267	up	5.21163e-140	1.23047e-135	0.845	0.344	2
Gc	2.60029	0.876222	1.9189	0.651753	up	1.97468e-96	4.66223e-92	0.841	0.363	2
Fxyd6	2.10155	0.617032	1.91805	0.651311	up	7.6314e-133	1.80177e-128	0.919	0.431	2
Bambi	1.49067	0.311141	1.89962	0.641654	up	7.64201e-145	1.80428e-140	0.837	0.269	2
Pbxip1	3.0448	1.12984	1.89911	0.641384	up	2.90375e-115	6.85575e-111	0.946	0.578	2
5330417C22Rik	2.90629	1.06053	1.89577	0.639623	up	2.53352e-128	5.98163e-124	0.959	0.536	2
Ptprn	6.41353	2.91693	1.89269	0.637999	up	1.1559e-107	2.72908e-103	0.985	0.624	2
Wipi1	2.29187	0.743546	1.88803	0.635535	up	7.4678e-103	1.76315e-98	0.88	0.427	2
Asph	1.34494	0.250619	1.87502	0.628622	up	4.29937e-178	1.01508e-173	0.861	0.274	2
Abcc8	5.41699	2.43732	1.86686	0.624258	up	1.53201e-108	3.61707e-104	0.978	0.617	2
Cltrn	10.3399	5.08421	1.86382	0.622627	up	2.71475e-100	6.40952e-96	0.989	0.646	2
Gabrb3	1.25304	0.211191	1.86019	0.620677	up	8.34947e-192	1.97131e-187	0.837	0.311	2
Selenom	5.62699	2.56369	1.85959	0.620354	up	1.10183e-118	2.60141e-114	0.987	0.684	2
Golim4	2.19697	0.724342	1.85403	0.61736	up	3.20351e-132	7.5635e-128	0.915	0.539	2
Serping1	3.73195	1.55327	1.85329	0.616961	up	2.41677e-102	5.70599e-98	0.95	0.549	2
Cadm1	1.54279	0.373162	1.85178	0.616145	up	2.17579e-137	5.13705e-133	0.806	0.241	2
Tshz2	2.26392	0.76347	1.85085	0.615646	up	6.84936e-128	1.61713e-123	0.941	0.474	2
Bex3	8.13609	3.95251	1.84474	0.612338	up	1.50504e-110	3.5534e-106	0.996	0.697	2
Scg3	6.82686	3.24364	1.84438	0.612141	up	7.04067e-109	1.6623e-104	0.989	0.638	2
Scn3a	1.24017	0.227204	1.82543	0.601813	up	4.17224e-151	9.85066e-147	0.795	0.221	2
Spint2	5.95725	2.83182	1.81565	0.596446	up	9.0761e-109	2.14287e-104	0.985	0.66	2
Jade1	2.28829	0.820967	1.80579	0.591	up	8.11454e-98	1.91584e-93	0.898	0.498	2
Ttc3	2.79998	1.12517	1.78808	0.581144	up	9.50684e-114	2.24456e-109	0.961	0.604	2
Rgs17	2.02186	0.691672	1.78631	0.580154	up	2.62448e-88	6.1964e-84	0.841	0.457	2
Unc5c	0.928636	0.0798487	1.78602	0.579992	up	3.49433e-182	8.25012e-178	0.695	0.117	2
Ctsl	7.84439	3.95709	1.78419	0.578964	up	3.87609e-85	9.15145e-81	0.991	0.733	2
Runx1t1	1.48301	0.399238	1.77455	0.573544	up	1.61848e-120	3.82123e-116	0.821	0.396	2
Pak3	2.5983	1.02937	1.77311	0.572736	up	2.35184e-87	5.5527e-83	0.871	0.447	2
Cldn3	1.86169	0.61614	1.77069	0.571372	up	1.06746e-95	2.52027e-91	0.843	0.413	2
Rab3b	0.970759	0.117998	1.76276	0.566879	up	2.35435e-189	5.55863e-185	0.78	0.19	2
Pcsk2	27.277	15.0483	1.76199	0.566443	up	3.4433e-93	8.12964e-89	0.996	0.687	2
Gprasp1	1.63088	0.508936	1.74353	0.555915	up	2.28494e-116	5.39474e-112	0.874	0.453	2
Nenf	4.44763	2.13532	1.7375	0.552449	up	5.74991e-106	1.35755e-101	0.989	0.685	2
Pax6	3.81348	1.77039	1.73747	0.552432	up	3.26217e-97	7.70199e-93	0.969	0.594	2
Itpr1	1.95434	0.702656	1.73514	0.551085	up	4.38789e-94	1.03598e-89	0.874	0.457	2
Fkbp2	4.71006	2.29469	1.73311	0.549918	up	2.04752e-96	4.8342e-92	0.978	0.7	2
St18	1.7637	0.602036	1.72512	0.545295	up	9.89226e-112	2.33556e-107	0.902	0.482	2
Tmem59l	1.05692	0.193081	1.72404	0.544672	up	8.46904e-134	1.99954e-129	0.736	0.201	2
Pex5l	1.05291	0.191743	1.72261	0.543842	up	3.05464e-157	7.212e-153	0.789	0.298	2
Lgals3bp	6.67605	3.46387	1.71959	0.542088	up	2.55827e-83	6.04006e-79	0.98	0.684	2
Kcnmb2	1.33634	0.361405	1.71612	0.540068	up	1.37734e-133	3.2519e-129	0.861	0.384	2
Spock1	0.848273	0.0781816	1.71425	0.538976	up	2.31874e-194	5.47456e-190	0.734	0.15	2
Frzb	1.07696	0.211715	1.71406	0.538868	up	3.15143e-134	7.44052e-130	0.767	0.271	2
Syt1	0.739444	0.0214119	1.70298	0.53238	up	1.06989e-216	2.52601e-212	0.601	0.03	2
Foxp1	2.91058	1.29787	1.70183	0.531702	up	3.4328e-95	8.10485e-91	0.943	0.597	2
Folr1	1.18345	0.286053	1.69779	0.529329	up	6.69404e-110	1.58046e-105	0.699	0.188	2
Pnmal2	2.77429	1.22517	1.69618	0.52838	up	1.87516e-93	4.42725e-89	0.948	0.558	2
Fxyd3	1.41061	0.422368	1.69479	0.527557	up	5.59607e-79	1.32123e-74	0.682	0.246	2
Gstp1	2.64752	1.15489	1.69267	0.526309	up	2.18924e-80	5.1688e-76	0.898	0.5	2
Cxxc4	1.60324	0.550506	1.67896	0.518177	up	2.64873e-102	6.25365e-98	0.871	0.468	2
Cplx2	3.61053	1.74847	1.67749	0.517297	up	8.01562e-87	1.89249e-82	0.959	0.589	2
Kcnq1ot1	3.59992	1.75391	1.67032	0.513016	up	1.15066e-64	2.7167e-60	0.917	0.595	2
Nnat	0.847806	0.106477	1.66999	0.512818	up	5.67738e-81	1.34043e-76	0.464	0.099	2
Efna5	0.960721	0.175351	1.6682	0.511745	up	5.38989e-118	1.27255e-113	0.693	0.241	2
Cbarp	1.1173	0.269472	1.66786	0.511539	up	4.88742e-136	1.15392e-131	0.828	0.332	2
Dipk2a	0.923445	0.158638	1.66009	0.506872	up	7.59699e-151	1.79365e-146	0.765	0.224	2
Lrp8	1.1673	0.315541	1.64746	0.499234	up	5.68163e-105	1.34143e-100	0.778	0.336	2
Slc7a14	2.54757	1.15668	1.64492	0.497693	up	6.74223e-88	1.59184e-83	0.943	0.552	2
Hsp90b1	12.4682	7.20743	1.64097	0.49529	up	1.14478e-75	2.70283e-71	0.985	0.8	2
Tceal3	1.30721	0.40602	1.64095	0.495277	up	2.90587e-109	6.86077e-105	0.852	0.417	2
Dpp6	0.672973	0.0199536	1.64024	0.494845	up	2.8226e-209	6.66417e-205	0.564	0.021	2
2010204K13Rik	0.882697	0.148094	1.63985	0.494602	up	1.29787e-123	3.06427e-119	0.664	0.181	2
Pld3	1.581	0.574968	1.63876	0.493942	up	6.18749e-93	1.46087e-88	0.858	0.479	2
Spint1	1.84408	0.736192	1.63811	0.493544	up	1.90005e-99	4.48603e-95	0.937	0.536	2
Tmem132b	0.755008	0.0719184	1.63726	0.493023	up	2.83167e-177	6.68556e-173	0.693	0.131	2
Phip	2.74235	1.28907	1.63488	0.491569	up	5.05541e-76	1.19358e-71	0.922	0.602	2
Lima1	1.00838	0.233414	1.62831	0.487544	up	1.34068e-118	3.16535e-114	0.76	0.274	2
Chic1	2.36373	1.06897	1.6258	0.485999	up	1.57724e-82	3.72386e-78	0.93	0.559	2
Ostc	4.42401	2.33673	1.62555	0.485844	up	2.56522e-80	6.05649e-76	0.985	0.702	2
Mast4	2.28625	1.0268	1.6214	0.483289	up	9.78574e-76	2.31041e-71	0.902	0.583	2
Inpp5f	1.56013	0.579366	1.62099	0.483034	up	6.55218e-82	1.54697e-77	0.841	0.474	2
Prox1	1.57518	0.591006	1.61859	0.481553	up	2.25644e-89	5.32745e-85	0.874	0.466	2
Egr1	2.29107	1.0362	1.61628	0.480128	up	5.65839e-80	1.33595e-75	0.847	0.412	2
Syt5	1.06628	0.282012	1.61175	0.47732	up	1.24153e-106	2.93124e-102	0.784	0.322	2
Acly	9.35545	5.43779	1.60854	0.475328	up	9.43729e-76	2.22814e-71	0.989	0.69	2
Gpx3	11.7247	6.91176	1.60832	0.475191	up	1.26194e-85	2.97944e-81	0.991	0.626	2
Slc6a6	2.4476	1.14629	1.60631	0.473939	up	1.75455e-87	4.14249e-83	0.948	0.609	2
Elavl4	1.15308	0.341572	1.60489	0.473056	up	1.39491e-92	3.29339e-88	0.767	0.375	2
Tceal9	7.99957	4.60862	1.6046	0.472872	up	3.65172e-74	8.62172e-70	0.987	0.733	2
Ece1	2.5015	1.18983	1.59898	0.469365	up	7.59949e-81	1.79424e-76	0.946	0.612	2
Nectin3	1.41537	0.513327	1.59607	0.467542	up	7.74899e-93	1.82954e-88	0.871	0.454	2
Gprasp2	0.92375	0.206896	1.59396	0.466224	up	9.34077e-117	2.20536e-112	0.739	0.285	2
Stmn3	0.833561	0.151323	1.59257	0.465348	up	1.09036e-113	2.57435e-109	0.686	0.224	2
Malat1	235.892	147.784	1.59219	0.465109	up	4.3383e-32	1.02427e-27	0.989	0.924	2
Cd164	6.55453	3.74872	1.59086	0.464273	up	3.66956e-76	8.66382e-72	0.989	0.704	2
Ffar4	0.832037	0.151787	1.5906	0.464114	up	2.52627e-133	5.96451e-129	0.721	0.187	2
Bex1	1.88897	0.818353	1.58878	0.462967	up	6.5438e-85	1.54499e-80	0.9	0.512	2
Gch1	4.2317	2.29334	1.58857	0.462835	up	4.50475e-80	1.06357e-75	0.976	0.638	2
Cxxc5	1.71038	0.709344	1.58562	0.460978	up	1.3269e-90	3.13281e-86	0.913	0.542	2
Rap1gap2	1.86455	0.807003	1.58525	0.460741	up	2.81308e-87	6.64169e-83	0.919	0.551	2
Dsp	1.10492	0.329645	1.58307	0.459365	up	1.17458e-92	2.77318e-88	0.78	0.356	2
Slitrk6	0.672432	0.0568731	1.58243	0.458964	up	1.44255e-135	3.40585e-131	0.556	0.107	2
1500009L16Rik	0.848616	0.169214	1.58108	0.458106	up	2.71489e-112	6.40987e-108	0.71	0.237	2
Fam183b	2.02451	0.916217	1.57838	0.456396	up	9.01427e-78	2.12827e-73	0.906	0.541	2
Fkbp9	1.45622	0.558648	1.57587	0.454807	up	2.33645e-98	5.51637e-94	0.891	0.513	2
Pdia3	6.40529	3.70717	1.5732	0.453109	up	5.50027e-76	1.29861e-71	0.985	0.765	2
Sorbs2	1.74922	0.749076	1.57181	0.452229	up	4.0712e-75	9.61209e-71	0.878	0.505	2
Cdh1	1.87277	0.829225	1.57048	0.451384	up	1.27539e-84	3.0112e-80	0.926	0.537	2
Olfm1	0.857664	0.183215	1.57001	0.451084	up	7.79292e-97	1.83991e-92	0.634	0.178	2
Mir100hg	0.651152	0.0538173	1.56683	0.449054	up	4.20375e-163	9.92505e-159	0.588	0.056	2
Sult1d1	0.746513	0.115285	1.56598	0.448511	up	1.12544e-113	2.65717e-109	0.627	0.147	2
Gnao1	2.09086	0.976693	1.56365	0.447024	up	1.15722e-80	2.7322e-76	0.932	0.563	2
Map1b	4.35329	2.42615	1.56248	0.446275	up	2.2715e-78	5.36302e-74	0.978	0.626	2
Ncam1	1.86772	0.835699	1.5622	0.446092	up	3.79398e-82	8.95758e-78	0.911	0.503	2
Insm1	2.57915	1.29111	1.56219	0.446086	up	1.38963e-80	3.28091e-76	0.939	0.532	2
Gm42992	0.851372	0.186175	1.56079	0.445193	up	2.12889e-105	5.02632e-101	0.693	0.217	2
Lrpap1	1.65682	0.703716	1.55943	0.444319	up	1.08203e-85	2.55468e-81	0.902	0.545	2
Ndn	1.4383	0.564661	1.55835	0.443631	up	1.39183e-76	3.28611e-72	0.854	0.456	2
Gstm1	1.96952	0.906489	1.55759	0.443137	up	6.25998e-62	1.47798e-57	0.861	0.5	2
1700086L19Rik	2.67945	1.36409	1.55639	0.44237	up	3.59488e-82	8.48752e-78	0.917	0.486	2
Pbx1	2.0315	0.948407	1.55589	0.442046	up	3.58806e-74	8.4714e-70	0.904	0.55	2
Smarca1	1.21099	0.424418	1.55221	0.439678	up	1.96812e-90	4.64674e-86	0.8	0.328	2
4632427E13Rik	1.77169	0.785659	1.55219	0.43967	up	6.6054e-76	1.55953e-71	0.876	0.542	2
Pcp4	0.602855	0.0334533	1.55097	0.438881	up	4.16883e-131	9.84261e-127	0.464	0.042	2
Ddost	2.98905	1.58375	1.5439	0.434311	up	4.44159e-68	1.04866e-63	0.946	0.664	2
Nedd4	3.16694	1.70063	1.54295	0.433696	up	2.76379e-75	6.52531e-71	0.959	0.652	2
Pgrmc1	2.49685	1.2693	1.54094	0.43239	up	1.16084e-76	2.74074e-72	0.952	0.629	2
Khdrbs3	1.89446	0.880074	1.53954	0.431486	up	2.16376e-83	5.10864e-79	0.928	0.568	2
Filip1	0.753094	0.140102	1.53766	0.430264	up	5.85192e-116	1.38164e-111	0.678	0.199	2
Bex2	4.44167	2.54055	1.53696	0.429803	up	8.43219e-77	1.99084e-72	0.98	0.625	2
Capsl	0.878498	0.224525	1.53406	0.42792	up	2.49931e-101	5.90087e-97	0.743	0.291	2
Gm14964	0.60479	0.0462273	1.53388	0.427802	up	2.23225e-151	5.27035e-147	0.547	0.054	2
Klhdc8b	0.690686	0.10282	1.53306	0.427264	up	1.22603e-123	2.89465e-119	0.632	0.151	2
Ppp1r9a	0.956812	0.277024	1.53232	0.426784	up	5.90839e-88	1.39497e-83	0.73	0.334	2
Lingo1	0.58899	0.0370143	1.53227	0.426753	up	8.81657e-177	2.08159e-172	0.606	0.074	2
Usp29	1.06999	0.351097	1.53208	0.426628	up	3.06851e-90	7.24474e-86	0.797	0.354	2
Lmo7	0.949584	0.274603	1.52956	0.424981	up	3.1066e-100	7.33468e-96	0.773	0.348	2
Wdr6	1.28099	0.491427	1.5294	0.424876	up	3.69916e-76	8.73373e-72	0.839	0.468	2
Sim1	0.807898	0.183918	1.52705	0.423336	up	2.60147e-87	6.14206e-83	0.623	0.201	2
Ghr	1.2941	0.503788	1.52555	0.422352	up	1.4121e-81	3.33397e-77	0.843	0.472	2
Smim22	2.10578	1.04021	1.52229	0.420215	up	5.79808e-72	1.36893e-67	0.911	0.576	2
Nckap1	2.07383	1.02171	1.52041	0.41898	up	4.43432e-77	1.04694e-72	0.939	0.611	2
B4galt6	1.41148	0.587372	1.51917	0.418163	up	7.13968e-79	1.68568e-74	0.863	0.5	2
Smpd3	0.758171	0.157765	1.51859	0.417783	up	1.06387e-108	2.5118e-104	0.684	0.242	2
Casz1	1.06108	0.357257	1.51856	0.417765	up	7.3761e-81	1.7415e-76	0.758	0.385	2
Rnaset2a	0.780181	0.1748	1.51531	0.415617	up	2.80477e-98	6.62207e-94	0.647	0.205	2
Vwa5b2	0.860244	0.230205	1.51214	0.413527	up	3.15704e-87	7.45377e-83	0.708	0.286	2
Tafa5	0.72283	0.140292	1.51087	0.412684	up	8.76735e-99	2.06997e-94	0.649	0.222	2
Ica1	1.1019	0.395116	1.50661	0.409863	up	3.99783e-81	9.43888e-77	0.815	0.429	2
Scg5	9.67711	6.09482	1.50492	0.408737	up	7.86031e-73	1.85582e-68	0.991	0.671	2
Ccnd1	2.11077	1.06869	1.50374	0.407954	up	3.97782e-77	9.39162e-73	0.911	0.516	2
Prkar1a	5.84002	3.5554	1.50152	0.406478	up	7.57269e-64	1.78791e-59	0.991	0.746	2
Sez6l2	2.30504	1.207	1.49753	0.403815	up	5.24286e-73	1.23784e-68	0.946	0.595	2
Castor2	2.67158	1.45215	1.49729	0.403658	up	1.5223e-70	3.59416e-66	0.924	0.545	2
Fndc3a	2.7391	1.49734	1.49723	0.403616	up	5.8601e-69	1.38357e-64	0.948	0.646	2
Sowahc	1.52375	0.685792	1.49707	0.403509	up	1.89239e-56	4.46793e-52	0.804	0.455	2
C1qtnf4	1.8046	0.873748	1.49679	0.403322	up	8.99621e-83	2.12401e-78	0.939	0.543	2
Lpp	2.35716	1.24377	1.49622	0.402941	up	5.24498e-66	1.23834e-61	0.93	0.607	2
Rpn2	2.99658	1.67131	1.49611	0.402869	up	7.80031e-66	1.84165e-61	0.954	0.673	2
Tshz1	1.7907	0.866354	1.49527	0.402306	up	7.83267e-67	1.84929e-62	0.902	0.558	2
Stard10	2.20605	1.14686	1.49337	0.401032	up	1.21115e-71	2.85952e-67	0.941	0.593	2
Pkdcc	1.6155	0.752587	1.49237	0.400362	up	3.28231e-64	7.74955e-60	0.874	0.523	2
Ambp	0.629899	0.0931139	1.49106	0.399488	up	2.39306e-97	5.65001e-93	0.534	0.113	2
Zdbf2	1.60165	0.745024	1.49089	0.399376	up	1.73083e-63	4.08648e-59	0.828	0.447	2
Enho	1.75291	0.846584	1.49081	0.399321	up	1.27551e-83	3.01148e-79	0.869	0.405	2
Slc4a4	0.637827	0.0997891	1.48922	0.398252	up	4.95949e-102	1.17094e-97	0.571	0.142	2
Aplp1	3.41631	1.96559	1.48918	0.398228	up	6.68438e-76	1.57818e-71	0.969	0.616	2
Pdx1	1.07646	0.395257	1.48823	0.397586	up	5.75516e-81	1.35879e-76	0.8	0.353	2
Bmp3	0.498325	0.006948	1.48799	0.397424	up	9.44246e-187	2.22937e-182	0.492	0.018	2
Hadh	2.2304	1.17139	1.48771	0.39724	up	9.97236e-98	2.35447e-93	0.932	0.448	2
Scn9a	0.922123	0.293036	1.48652	0.396437	up	1.55301e-69	3.66667e-65	0.688	0.345	2
Ffar2	0.977268	0.330416	1.4862	0.396225	up	5.02177e-57	1.18564e-52	0.66	0.333	2
Cacna1a	1.07729	0.398063	1.48584	0.395978	up	7.67896e-67	1.813e-62	0.734	0.405	2
Tmx4	1.78968	0.878151	1.48533	0.395638	up	2.37987e-71	5.61888e-67	0.917	0.573	2
Maged1	5.33561	3.28395	1.47892	0.391311	up	2.94994e-67	6.96482e-63	0.983	0.677	2
Cdk14	0.843754	0.247255	1.47825	0.390859	up	2.14131e-85	5.05563e-81	0.712	0.293	2
Rnf217	0.807062	0.222618	1.47803	0.390708	up	3.15173e-88	7.44123e-84	0.682	0.328	2
Ccnd2	8.89673	5.70304	1.47645	0.389643	up	1.59354e-61	3.76234e-57	0.983	0.704	2
Ptms	5.85024	3.64216	1.47566	0.389104	up	1.23281e-61	2.91066e-57	0.98	0.733	2
Gria2	1.16068	0.465932	1.47393	0.387934	up	2.91357e-77	6.87893e-73	0.725	0.273	2
Ssbp4	1.83988	0.927898	1.47304	0.38733	up	3.79641e-78	8.96332e-74	0.932	0.565	2
Sgce	0.750278	0.189244	1.47176	0.386456	up	9.37238e-94	2.21282e-89	0.658	0.186	2
Tspan3	1.86848	0.94928	1.47156	0.386321	up	9.83232e-70	2.32141e-65	0.924	0.601	2
Anxa4	1.62617	0.785341	1.47096	0.385916	up	4.14167e-76	9.77849e-72	0.908	0.556	2
Rpn1	2.85761	1.62434	1.46994	0.385219	up	6.93961e-63	1.63844e-58	0.956	0.658	2
Fam241b	0.695026	0.153189	1.46986	0.385168	up	6.47256e-101	1.52817e-96	0.658	0.253	2
Rabac1	4.86293	2.99151	1.46885	0.384479	up	9.68493e-70	2.28661e-65	0.993	0.746	2
Ptprt	0.971311	0.343817	1.46695	0.383184	up	5.25556e-67	1.24084e-62	0.723	0.334	2
Twsg1	1.51325	0.71441	1.46596	0.382509	up	3.97339e-68	9.38118e-64	0.882	0.543	2
Dnajc3	3.11968	1.81065	1.46574	0.382358	up	8.1031e-62	1.91314e-57	0.956	0.674	2
Cd164l2	0.515327	0.0344541	1.46486	0.381757	up	6.80066e-132	1.60564e-127	0.505	0.076	2
Dync1i2	2.14302	1.14679	1.46406	0.381212	up	1.0043e-72	2.37114e-68	0.959	0.64	2
Ssr2	3.42648	2.02452	1.46353	0.380852	up	1.29893e-62	3.06678e-58	0.974	0.7	2
Abcd3	1.61486	0.786922	1.46333	0.380718	up	1.88768e-64	4.45681e-60	0.898	0.563	2
Pura	3.80929	2.28685	1.46319	0.380619	up	3.77823e-63	8.92039e-59	0.967	0.687	2
Bex4	1.47761	0.693873	1.46269	0.380277	up	4.26122e-70	1.00608e-65	0.88	0.513	2
Rtp4	1.05936	0.410054	1.46049	0.378769	up	2.47188e-80	5.83611e-76	0.704	0.252	2
Rbms3	0.731184	0.186586	1.45896	0.377725	up	2.76848e-103	6.53637e-99	0.684	0.185	2
Zfhx2	1.61605	0.793515	1.45862	0.377489	up	5.70817e-63	1.3477e-58	0.876	0.53	2
Unc80	1.60976	0.789784	1.45815	0.377165	up	3.98626e-58	9.41157e-54	0.869	0.532	2
A330076H08Rik	1.09587	0.437904	1.45759	0.376781	up	7.09762e-56	1.67575e-51	0.736	0.406	2
Dbpht2	2.20608	1.20554	1.45365	0.374077	up	8.51525e-78	2.01045e-73	0.878	0.438	2
Baiap3	0.64206	0.130191	1.4529	0.373565	up	1.31066e-104	3.09448e-100	0.634	0.165	2
Akap9	2.04203	1.09769	1.45018	0.371687	up	3.0588e-58	7.22182e-54	0.915	0.611	2
Ergic3	1.46359	0.698859	1.45014	0.371663	up	2.06077e-76	4.86547e-72	0.902	0.544	2
Plcb4	0.909625	0.317399	1.44954	0.371247	up	1.66716e-74	3.93617e-70	0.734	0.339	2
Srsf7	3.18527	1.8887	1.44884	0.370765	up	3.53447e-63	8.34489e-59	0.961	0.69	2
Abca5	0.881351	0.299785	1.44743	0.369791	up	2.2778e-76	5.37788e-72	0.741	0.368	2
Calm2	5.7076	3.63442	1.44734	0.369731	up	1.04804e-61	2.47442e-57	0.987	0.751	2
Nav2	1.89353	0.999594	1.44706	0.369534	up	2.92175e-58	6.89824e-54	0.882	0.539	2
Ncam2	0.513477	0.0463393	1.44645	0.369112	up	4.65964e-126	1.10014e-121	0.505	0.056	2
Rfx6	0.80129	0.246273	1.44534	0.368346	up	1.71773e-73	4.05555e-69	0.686	0.309	2
Rph3al	1.35546	0.629962	1.4451	0.368178	up	1.16991e-62	2.76215e-58	0.856	0.502	2
Gm1673	0.763761	0.221937	1.44341	0.367011	up	2.89422e-78	6.83326e-74	0.688	0.295	2
Lman1	2.87628	1.68885	1.44161	0.365762	up	1.4733e-61	3.47845e-57	0.959	0.65	2
Tusc3	1.42634	0.686118	1.43901	0.363953	up	5.69542e-67	1.34469e-62	0.878	0.535	2
Peg10	0.597336	0.110099	1.43891	0.363888	up	4.56933e-53	1.07882e-48	0.307	0.052	2
Tox	0.710272	0.189394	1.43794	0.363209	up	1.42057e-81	3.35397e-77	0.651	0.24	2
Cldn6	0.599424	0.115186	1.43422	0.360622	up	2.30539e-110	5.44303e-106	0.634	0.145	2
Wnk1	3.30679	2.00508	1.43317	0.359889	up	6.80129e-60	1.60579e-55	0.963	0.68	2
Cspp1	1.23936	0.563825	1.43198	0.359055	up	2.23459e-58	5.27587e-54	0.815	0.474	2
Efemp2	0.645813	0.14955	1.4317	0.358864	up	5.6723e-96	1.33923e-91	0.658	0.2	2
Kif21a	1.84424	0.98663	1.43169	0.358855	up	7.10677e-58	1.67791e-53	0.9	0.56	2
Ctso	1.378	0.663064	1.42989	0.357597	up	2.34375e-60	5.53359e-56	0.85	0.505	2
Sdk2	0.935819	0.35418	1.42951	0.357334	up	3.4727e-65	8.19905e-61	0.728	0.328	2
Tnrc6a	1.83881	0.986393	1.42913	0.357066	up	3.94055e-60	9.30365e-56	0.906	0.589	2
Map2	1.40904	0.686045	1.42881	0.356843	up	7.92812e-51	1.87183e-46	0.828	0.517	2
Ahi1	1.44958	0.717007	1.42666	0.355333	up	6.39773e-57	1.5105e-52	0.856	0.508	2
Tspan5	1.13844	0.499976	1.42565	0.354627	up	1.07089e-64	2.52837e-60	0.815	0.465	2
Cnpy2	2.9217	1.752	1.42504	0.354199	up	1.21066e-64	2.85837e-60	0.969	0.674	2
Pmvk	1.59369	0.82056	1.42466	0.353936	up	7.74286e-56	1.82809e-51	0.865	0.528	2
Mageh1	1.51317	0.764637	1.42418	0.353599	up	1.38494e-69	3.26984e-65	0.898	0.513	2
Clcn3	1.73963	0.924457	1.42358	0.353178	up	4.96851e-61	1.17307e-56	0.906	0.577	2
Syt13	3.27963	2.00977	1.42192	0.352005	up	5.18381e-69	1.2239e-64	0.967	0.609	2
Dync2h1	0.792721	0.263061	1.41935	0.350196	up	6.66227e-65	1.57296e-60	0.675	0.345	2
Ogfrl1	0.65355	0.165025	1.41933	0.350182	up	3.26837e-110	7.71663e-106	0.606	0.122	2
Pts	1.43308	0.71445	1.41916	0.350066	up	6.23004e-62	1.47091e-57	0.858	0.523	2
Tmc4	1.19441	0.547093	1.41841	0.349535	up	4.52505e-66	1.06837e-61	0.861	0.488	2
Pamr1	0.72621	0.218863	1.41625	0.348009	up	5.81134e-76	1.37206e-71	0.682	0.292	2
Tmed10	4.72813	3.04633	1.41564	0.34758	up	4.75011e-57	1.1215e-52	0.98	0.741	2
Rcan3	1.58532	0.826296	1.41561	0.34756	up	3.44935e-64	8.14392e-60	0.911	0.555	2
Dio1	0.895382	0.339823	1.41465	0.346883	up	1.74085e-66	4.11014e-62	0.739	0.35	2
Kif12	1.25178	0.59215	1.4143	0.346636	up	1.03399e-56	2.44124e-52	0.834	0.484	2
Fbxo21	0.780766	0.259401	1.41398	0.346408	up	7.60419e-73	1.79535e-68	0.712	0.352	2
Tcaf1	1.04019	0.445334	1.41157	0.3447	up	4.32585e-59	1.02133e-54	0.793	0.461	2
Cbx5	1.31552	0.641095	1.41096	0.344271	up	1.03859e-59	2.45212e-55	0.845	0.517	2
Tut4	1.65533	0.882513	1.41053	0.343962	up	2.24804e-64	5.30762e-60	0.88	0.544	2
Arhgef12	2.27654	1.32297	1.4105	0.343944	up	1.21104e-52	2.85926e-48	0.919	0.615	2
Gstm5	0.829954	0.297408	1.41047	0.343922	up	2.13029e-65	5.02963e-61	0.725	0.345	2
Sorcs2	0.516472	0.0752858	1.4103	0.3438	up	1.78196e-103	4.20721e-99	0.551	0.111	2
Trpc1	0.686563	0.196741	1.4093	0.343091	up	2.82324e-77	6.66567e-73	0.656	0.307	2
Kcnk1	0.788933	0.271065	1.40743	0.341765	up	9.64981e-75	2.27832e-70	0.747	0.333	2
Pcsk2os1	1.10449	0.495616	1.40711	0.341535	up	5.73124e-62	1.35315e-57	0.808	0.442	2
Dgkb	0.428113	0.0149361	1.4071	0.341528	up	8.36951e-125	1.97604e-120	0.41	0.033	2
Lrp11	1.3244	0.65289	1.40626	0.340936	up	2.89507e-61	6.83527e-57	0.865	0.517	2
Gnptg	1.39836	0.706369	1.40553	0.340418	up	1.4023e-68	3.31082e-64	0.891	0.53	2
Gm11837	0.643505	0.169763	1.40499	0.340029	up	2.77863e-90	6.56036e-86	0.664	0.207	2
Tmem59	3.6395	2.30286	1.40469	0.339817	up	7.26707e-59	1.71576e-54	0.976	0.721	2
Msi2	2.10116	1.20775	1.40467	0.3398	up	5.24055e-56	1.23729e-51	0.924	0.605	2
Mettl26	1.85865	1.03601	1.40405	0.339359	up	6.39062e-62	1.50883e-57	0.926	0.596	2
Tmtc1	0.612425	0.149111	1.40319	0.33875	up	2.15257e-81	5.08223e-77	0.619	0.216	2
Zmynd8	1.98127	1.12541	1.40268	0.338388	up	8.1328e-52	1.92015e-47	0.904	0.599	2
Frk	0.602415	0.142433	1.40263	0.338351	up	9.32199e-87	2.20092e-82	0.63	0.234	2
Cbx6	1.35939	0.682551	1.40227	0.338091	up	8.69797e-59	2.05359e-54	0.869	0.531	2
Cd63	11.4201	7.86256	1.40142	0.337483	up	5.71996e-60	1.35048e-55	1	0.756	2
AW551984	0.575081	0.124161	1.40112	0.33727	up	1.98486e-93	4.68626e-89	0.599	0.146	2
Gpm6a	0.4437	0.0314353	1.3997	0.336258	up	1.01505e-142	2.39653e-138	0.497	0.04	2
Krt7	2.50397	1.50346	1.39965	0.336223	up	4.2755e-62	1.00944e-57	0.946	0.592	2
Celf4	1.24309	0.605261	1.39733	0.334567	up	8.07984e-49	1.90765e-44	0.797	0.489	2
Tmem176a	3.66921	2.34259	1.39688	0.334245	up	6.89872e-65	1.62879e-60	0.974	0.672	2
Scd2	1.41392	0.72852	1.39652	0.333987	up	3.09838e-54	7.31528e-50	0.808	0.448	2
Pnmal1	1.09963	0.504353	1.39571	0.3334	up	4.36943e-56	1.03162e-51	0.791	0.446	2
Pcbd1	2.21435	1.30304	1.3957	0.333393	up	1.42108e-62	3.35517e-58	0.941	0.594	2
Zfp612	0.778673	0.275354	1.39465	0.332644	up	1.29288e-64	3.0525e-60	0.717	0.365	2
Zfp608	0.746321	0.25279	1.39395	0.332138	up	2.2963e-68	5.42156e-64	0.682	0.295	2
Ywhaq	4.84711	3.19879	1.39257	0.331151	up	1.2742e-57	3.00839e-53	0.989	0.743	2
Plekhb1	0.506626	0.0839187	1.38998	0.32929	up	1.30766e-91	3.08738e-87	0.551	0.136	2
Ptov1	1.878	1.07133	1.38944	0.328904	up	3.83872e-59	9.06321e-55	0.928	0.612	2
Canx	4.35446	2.85686	1.38829	0.328075	up	1.32565e-55	3.12986e-51	0.98	0.723	2
Tm2d3	1.15391	0.552147	1.3877	0.327647	up	2.56354e-60	6.05251e-56	0.839	0.498	2
Gng4	1.4187	0.743877	1.38697	0.327118	up	4.28651e-64	1.01204e-59	0.885	0.497	2
Pigp	1.39353	0.725824	1.38689	0.327066	up	3.54426e-55	8.368e-51	0.854	0.539	2
Rnaset2b	0.563203	0.127684	1.38621	0.326571	up	8.37814e-95	1.97808e-90	0.58	0.136	2
Nktr	3.22121	2.04703	1.38535	0.325953	up	2.25814e-52	5.33148e-48	0.95	0.661	2
Cacna2d1	1.42819	0.753263	1.38495	0.325666	up	9.11213e-51	2.15137e-46	0.858	0.542	2
Bptf	2.54079	1.55749	1.38448	0.325322	up	1.0822e-53	2.55507e-49	0.939	0.642	2
Ldlr	1.35135	0.698677	1.38423	0.325142	up	8.40484e-55	1.98438e-50	0.837	0.48	2
Cnot6l	2.36686	1.43262	1.38405	0.325012	up	6.13413e-58	1.44827e-53	0.939	0.628	2
Emb	2.6634	1.64889	1.38299	0.324251	up	3.55917e-69	8.40321e-65	0.965	0.608	2
Efnb3	0.415998	0.0242114	1.38253	0.323912	up	3.19502e-141	7.54344e-137	0.468	0.032	2
Naa20	1.28051	0.650616	1.38161	0.323249	up	4.741e-55	1.11935e-50	0.843	0.525	2
Zbtb7a	1.95546	1.1399	1.38112	0.322895	up	1.89025e-53	4.46288e-49	0.926	0.62	2
Clcn5	0.732107	0.254411	1.38081	0.322672	up	3.52097e-58	8.31301e-54	0.647	0.316	2
Timp1	0.768397	0.280982	1.3805	0.322447	up	4.41155e-53	1.04157e-48	0.357	0.076	2
Zfhx3	1.31591	0.677902	1.38024	0.322259	up	1.40466e-59	3.31641e-55	0.832	0.456	2
Lrba	0.901467	0.377898	1.37998	0.322066	up	4.54726e-55	1.07361e-50	0.747	0.414	2
Slc4a3	0.640455	0.188759	1.37997	0.322064	up	2.89435e-72	6.83357e-68	0.647	0.256	2
Chd4	2.92881	1.84735	1.37981	0.321946	up	5.22864e-57	1.23448e-52	0.961	0.661	2
Dnase2a	0.815759	0.31734	1.37835	0.320888	up	9.11216e-68	2.15138e-63	0.695	0.29	2
Mlxipl	0.726576	0.253336	1.37758	0.320331	up	3.96304e-65	9.35675e-61	0.636	0.24	2
Tspan15	1.08154	0.511926	1.37675	0.319725	up	6.67594e-67	1.57619e-62	0.828	0.439	2
Pdia6	3.81749	2.49932	1.37669	0.319684	up	1.95577e-49	4.61757e-45	0.967	0.711	2
Jmjd1c	1.47756	0.799831	1.37655	0.319581	up	8.09176e-50	1.91046e-45	0.847	0.55	2
Baz2b	1.47445	0.798019	1.37621	0.319334	up	3.16299e-51	7.46782e-47	0.861	0.55	2
Sftpd	0.44184	0.0484499	1.37521	0.318607	up	3.10114e-57	7.32179e-53	0.316	0.06	2
Cirbp	1.77814	1.02321	1.37313	0.317094	up	2.97335e-55	7.02009e-51	0.898	0.589	2
Akap11	1.23217	0.626173	1.37265	0.316743	up	8.45552e-50	1.99635e-45	0.83	0.507	2
Golgb1	2.75176	1.73323	1.37265	0.316742	up	8.07762e-48	1.90713e-43	0.93	0.639	2
Nfat5	1.65034	0.931014	1.37251	0.316643	up	6.41268e-54	1.51403e-49	0.889	0.568	2
Slc8a1	0.819287	0.326146	1.37186	0.316168	up	1.37848e-53	3.2546e-49	0.68	0.364	2
2900097C17Rik	2.2652	1.38113	1.37128	0.315745	up	2.78658e-53	6.57911e-49	0.937	0.646	2
Manf	4.24829	2.82887	1.37072	0.315333	up	2.31356e-45	5.46231e-41	0.961	0.715	2
Ache	0.395444	0.0185141	1.37008	0.314868	up	5.07341e-104	1.19783e-99	0.377	0.034	2
2900027M19Rik	0.868949	0.364825	1.36937	0.314351	up	5.06698e-49	1.19631e-44	0.715	0.389	2
Stxbp6	0.550838	0.134044	1.36753	0.313005	up	1.5249e-83	3.60028e-79	0.623	0.219	2
Upf3b	1.1566	0.577978	1.36669	0.312389	up	8.1035e-54	1.91324e-49	0.819	0.495	2
Txnrd1	3.30193	2.15035	1.36554	0.31155	up	1.49872e-51	3.53848e-47	0.963	0.676	2
Cd81	3.76579	2.49067	1.36529	0.311369	up	2.61936e-81	6.18432e-77	0.972	0.578	2
Nefm	0.630298	0.194701	1.36461	0.310867	up	4.22435e-48	9.97369e-44	0.514	0.191	2
Zim1	0.636173	0.19901	1.3646	0.310864	up	3.72966e-65	8.80573e-61	0.61	0.218	2
Gm37899	0.60885	0.179011	1.36458	0.310844	up	1.08169e-54	2.55387e-50	0.558	0.223	2
H1f0	1.24487	0.645867	1.36394	0.31038	up	1.30365e-47	3.07792e-43	0.808	0.491	2
Kmt2a	2.04894	1.23578	1.3637	0.310204	up	7.90613e-52	1.86664e-47	0.906	0.601	2
Camk2n1	8.43604	5.92194	1.36321	0.30984	up	1.36215e-59	3.21603e-55	0.987	0.695	2
Gm42993	0.483409	0.0883798	1.36295	0.309653	up	9.48119e-74	2.23851e-69	0.488	0.127	2
Thoc2l	1.55045	0.873408	1.36139	0.30851	up	2.95865e-46	6.98538e-42	0.867	0.573	2
Ndufa1	2.11357	1.28711	1.36136	0.308482	up	5.11954e-54	1.20872e-49	0.935	0.646	2
Eps8l2	0.69096	0.242255	1.3612	0.308368	up	7.70421e-64	1.81896e-59	0.684	0.33	2
Atxn10	1.85182	1.09706	1.35992	0.307422	up	1.34097e-61	3.16603e-57	0.946	0.614	2
Usp34	1.86086	1.10371	1.35991	0.307419	up	9.12636e-53	2.15473e-48	0.915	0.608	2
Neurl1a	0.603713	0.179422	1.35974	0.307297	up	8.04838e-64	1.90022e-59	0.619	0.249	2
Pbrm1	2.30182	1.42852	1.3596	0.307191	up	9.88477e-53	2.33379e-48	0.941	0.651	2
Fbxl3	0.801222	0.326156	1.35823	0.306181	up	7.95832e-62	1.87896e-57	0.708	0.336	2
H2bu2	1.29678	0.691494	1.35784	0.305897	up	7.2841e-70	1.71978e-65	0.78	0.346	2
Scnn1b	1.65223	0.954516	1.35698	0.30526	up	6.7719e-47	1.59885e-42	0.832	0.488	2
Cyfip2	1.88436	1.12689	1.35614	0.304642	up	8.7944e-59	2.07636e-54	0.908	0.55	2
Sox11	0.365896	0.00720809	1.35612	0.304628	up	1.78156e-103	4.20627e-99	0.292	0.009	2
Magi2	0.671283	0.232667	1.35583	0.304412	up	4.76353e-56	1.12467e-51	0.63	0.318	2
Pbx3	0.693035	0.249107	1.3554	0.304094	up	9.90643e-60	2.33891e-55	0.658	0.321	2
Ncoa7	1.56428	0.892493	1.35498	0.303783	up	2.59988e-41	6.13832e-37	0.843	0.549	2
Cabp7	0.466592	0.0824763	1.35485	0.30369	up	7.56021e-85	1.78497e-80	0.527	0.143	2
Sulf2	0.491957	0.101611	1.35434	0.303315	up	6.37632e-114	1.50545e-109	0.438	0.041	2
Ankrd17	1.56404	0.894962	1.35308	0.302386	up	6.44589e-44	1.52187e-39	0.865	0.583	2
Pja2	1.61455	0.933885	1.35197	0.301561	up	2.06048e-48	4.86479e-44	0.891	0.592	2
Epb41l4b	0.991221	0.473516	1.35134	0.301097	up	1.58607e-57	3.74471e-53	0.821	0.471	2
Tapbp	3.17939	2.09373	1.35092	0.300788	up	5.2162e-55	1.23154e-50	0.967	0.674	2
Nt5c3	1.13374	0.579698	1.35072	0.300641	up	5.61084e-54	1.32472e-49	0.847	0.506	2
Bclaf1	2.04648	1.25698	1.34981	0.299961	up	1.6022e-49	3.78279e-45	0.915	0.633	2
Atp1a1	4.81742	3.31099	1.34944	0.299689	up	1.38901e-56	3.27946e-52	0.983	0.7	2
Arfgef3	1.67438	0.983248	1.34848	0.298982	up	1.76438e-55	4.1657e-51	0.898	0.545	2
Hspa13	0.953011	0.448776	1.34804	0.298653	up	1.41512e-45	3.34109e-41	0.749	0.464	2
Dach1	0.68117	0.247136	1.34802	0.29864	up	7.96227e-52	1.87989e-47	0.641	0.336	2
Ptprf	2.39672	1.52007	1.34787	0.298524	up	3.03566e-63	7.16719e-59	0.959	0.609	2
Atraid	1.79277	1.07224	1.34771	0.298406	up	9.23828e-57	2.18116e-52	0.928	0.609	2
Acin1	1.97177	1.20534	1.34754	0.298278	up	2.18499e-56	5.15877e-52	0.935	0.625	2
Mpp2	0.615481	0.198966	1.3474	0.298174	up	1.28055e-66	3.02337e-62	0.627	0.228	2
Cox6c	4.9886	3.44593	1.34698	0.297867	up	5.87271e-51	1.38655e-46	0.985	0.756	2
Igsf5	0.403687	0.0424215	1.34656	0.297556	up	6.41084e-107	1.5136e-102	0.481	0.098	2
Setd5	1.91634	1.16657	1.34606	0.297182	up	1.30554e-48	3.08239e-44	0.911	0.622	2
Rnf141	0.75774	0.306312	1.34557	0.296821	up	1.01487e-51	2.39611e-47	0.691	0.373	2
Bbx	1.62876	0.955083	1.34458	0.29608	up	5.35712e-53	1.26481e-48	0.902	0.579	2
Cacnb3	0.754588	0.305324	1.34418	0.295783	up	5.31837e-50	1.25567e-45	0.691	0.364	2
Man2a1	0.802905	0.342025	1.34342	0.29522	up	1.60502e-57	3.78945e-53	0.686	0.313	2
Lrrc8b	0.462245	0.0885313	1.34332	0.295144	up	3.84649e-84	9.08157e-80	0.534	0.14	2
Tia1	1.49515	0.857472	1.3433	0.29513	up	2.52628e-47	5.96456e-43	0.865	0.558	2
Chd3	1.66653	0.985861	1.34276	0.294727	up	1.09622e-54	2.58817e-50	0.895	0.563	2
Cacna1h	0.351995	0.00742778	1.34203	0.294181	up	4.5393e-136	1.07173e-131	0.397	0.019	2
Rap1gap	0.859427	0.385692	1.34188	0.294069	up	7.87915e-52	1.86027e-47	0.739	0.386	2
Pcsk1n	17.9851	13.1517	1.34154	0.293816	up	1.22098e-64	2.88272e-60	0.998	0.714	2
Ttll7	1.00151	0.493001	1.3406	0.293116	up	6.46067e-48	1.52537e-43	0.793	0.471	2
Syndig1l	0.803863	0.345658	1.34051	0.293047	up	2.03706e-49	4.8095e-45	0.654	0.299	2
Son	3.74468	2.5395	1.34049	0.293039	up	4.1673e-52	9.83901e-48	0.969	0.721	2
Epb41l3	1.3375	0.743988	1.34032	0.292905	up	6.08936e-48	1.4377e-43	0.847	0.515	2
Atxn7l3b	2.55419	1.65234	1.34002	0.292685	up	8.9953e-52	2.12379e-47	0.95	0.67	2
Daam1	1.32145	0.732628	1.33984	0.292551	up	2.38342e-40	5.62726e-36	0.824	0.534	2
Synrg	1.15079	0.605851	1.33935	0.292182	up	1.35975e-48	3.21038e-44	0.83	0.521	2
Tenm4	0.694163	0.265451	1.33878	0.29176	up	3.29638e-47	7.78276e-43	0.619	0.285	2
Ush1c	0.639133	0.224591	1.33851	0.291561	up	1.01986e-59	2.40789e-55	0.656	0.313	2
Irak1	1.66263	0.989365	1.33843	0.291498	up	2.07597e-48	4.90137e-44	0.906	0.605	2
Ikzf4	0.769453	0.322377	1.33808	0.291239	up	6.55956e-48	1.54871e-43	0.686	0.368	2
Ghsr	0.356313	0.0138901	1.33773	0.290976	up	6.45135e-169	1.52316e-164	0.431	0.008	2
Ifit1	1.13609	0.597356	1.33727	0.290627	up	4.57922e-19	1.08115e-14	0.536	0.333	2
Luc7l2	3.624	2.45816	1.33713	0.290523	up	5.2514e-55	1.23986e-50	0.974	0.695	2
Nectin2	0.560228	0.167271	1.33665	0.290164	up	7.20358e-57	1.70077e-52	0.582	0.243	2
Luc7l3	1.74024	1.05083	1.33616	0.289801	up	1.48141e-53	3.4976e-49	0.911	0.603	2
Hyou1	1.54452	0.905177	1.33558	0.289366	up	6.89694e-43	1.62837e-38	0.863	0.565	2
Bhlhb9	0.714081	0.283575	1.3354	0.289228	up	1.42311e-49	3.35996e-45	0.68	0.352	2
Pea15a	1.47915	0.857488	1.33468	0.28869	up	7.59754e-54	1.79378e-49	0.874	0.525	2
Fam155a	0.640142	0.229019	1.33451	0.288567	up	1.00022e-57	2.36151e-53	0.662	0.325	2
Zfp638	1.40192	0.800105	1.33432	0.288422	up	8.77625e-53	2.07207e-48	0.876	0.55	2
Grb14	0.586865	0.189437	1.33413	0.28828	up	2.90144e-61	6.85031e-57	0.614	0.259	2
Hmgb1	3.96472	2.72506	1.33279	0.287274	up	3.10168e-51	7.32306e-47	0.976	0.726	2
Gnaz	0.904784	0.429708	1.33229	0.286898	up	4.90458e-46	1.15797e-41	0.754	0.438	2
Atp9a	0.910208	0.436717	1.32956	0.284851	up	2.23052e-49	5.26627e-45	0.789	0.47	2
Pla2g2f	0.899317	0.428813	1.3293	0.28465	up	2.69273e-50	6.35753e-46	0.745	0.384	2
Foxa2	1.09424	0.576339	1.32855	0.284086	up	1.33798e-45	3.15898e-41	0.804	0.484	2
Ash1l	2.24798	1.44489	1.32847	0.28403	up	2.22833e-48	5.26109e-44	0.93	0.641	2
Mid1ip1	1.53273	0.907572	1.32772	0.283467	up	2.45781e-41	5.80289e-37	0.847	0.556	2
H2-T23	2.86293	1.91062	1.32719	0.283062	up	6.0754e-50	1.4344e-45	0.913	0.601	2
Dbi	2.24709	1.44751	1.32669	0.28269	up	1.5298e-56	3.61187e-52	0.932	0.622	2
Mapk15	0.840171	0.387897	1.32587	0.282068	up	1.38084e-45	3.26016e-41	0.684	0.343	2
Ube3a	2.101	1.33897	1.3258	0.282014	up	8.85829e-48	2.09144e-43	0.926	0.637	2
Pnisr	1.65568	1.00401	1.32519	0.281553	up	1.73106e-50	4.08704e-46	0.889	0.581	2
Stxbp1	1.34699	0.771504	1.32486	0.281305	up	3.01865e-46	7.12704e-42	0.869	0.554	2
Gata6	0.695279	0.27984	1.3246	0.281112	up	1.84197e-48	4.34889e-44	0.662	0.319	2
Gse1	1.18819	0.652812	1.32392	0.280597	up	4.12488e-48	9.73885e-44	0.839	0.519	2
Itgb8	0.439139	0.0876354	1.32318	0.280039	up	7.86518e-71	1.85697e-66	0.466	0.116	2
Gnaq	1.44691	0.849939	1.3227	0.279671	up	5.11905e-38	1.20861e-33	0.843	0.588	2
Arl3	1.71442	1.05342	1.3219	0.279073	up	1.08274e-43	2.55636e-39	0.891	0.614	2
Stim1	0.80649	0.366918	1.32158	0.278827	up	7.48317e-52	1.76678e-47	0.745	0.399	2
Gnas	29.7956	22.3202	1.32055	0.278051	up	2.42472e-55	5.72476e-51	1	0.859	2
Usp9x	2.5039	1.65395	1.32026	0.277826	up	2.98194e-54	7.04036e-50	0.956	0.651	2
Rbfox2	0.820561	0.379067	1.32014	0.277738	up	2.7465e-45	6.48449e-41	0.741	0.438	2
Atp2b1	2.42565	1.59546	1.31986	0.277529	up	7.94736e-51	1.87637e-46	0.946	0.662	2
Dnajc10	0.916372	0.452368	1.31948	0.277238	up	7.38695e-45	1.74406e-40	0.756	0.454	2
Rimbp2	0.859535	0.409506	1.31928	0.277087	up	1.28451e-42	3.03272e-38	0.734	0.43	2
Fzd3	0.648694	0.250209	1.31873	0.276673	up	3.22568e-48	7.61584e-44	0.645	0.345	2
Pdyn	0.649174	0.251354	1.31791	0.276048	up	3.48699e-15	8.23279e-11	0.279	0.136	2
Cgn	0.685868	0.279986	1.3171	0.275432	up	7.34697e-45	1.73462e-40	0.651	0.343	2
Gaa	1.17983	0.655212	1.31695	0.275318	up	4.11946e-44	9.72604e-40	0.828	0.512	2
St8sia3	0.564314	0.189649	1.31494	0.273789	up	9.19608e-56	2.1712e-51	0.603	0.245	2
Rgs7	0.523848	0.159539	1.31418	0.273216	up	1.09925e-59	2.59532e-55	0.571	0.255	2
Per3	0.497019	0.139358	1.31391	0.273011	up	1.20167e-48	2.83714e-44	0.462	0.166	2
Pabpc1l	0.429634	0.0882761	1.31367	0.272823	up	1.82046e-77	4.2981e-73	0.503	0.126	2
Ids	1.7071	1.0611	1.31342	0.272638	up	2.76682e-44	6.53246e-40	0.887	0.581	2
Itga6	1.05355	0.563623	1.31333	0.272566	up	2.85898e-39	6.75006e-35	0.732	0.417	2
Fat1	0.5036	0.145284	1.31286	0.27221	up	3.53798e-58	8.35316e-54	0.56	0.214	2
Hp1bp3	1.57835	0.964074	1.31276	0.272129	up	2.01266e-50	4.75189e-46	0.902	0.6	2
Ssr4	6.92646	5.0406	1.3122	0.271703	up	1.23384e-47	2.91309e-43	0.996	0.796	2
Celf3	1.15543	0.642831	1.31202	0.271567	up	9.36152e-42	2.21025e-37	0.815	0.515	2
Mef2c	0.764447	0.344864	1.31199	0.271545	up	9.9138e-161	2.34065e-156	0.61	0.079	2
Cfap36	1.31104	0.762185	1.31146	0.271144	up	2.82009e-48	6.65822e-44	0.871	0.561	2
Myt1l	0.830349	0.395775	1.31135	0.271057	up	8.99614e-38	2.12399e-33	0.688	0.4	2
Slc29a4	0.461059	0.114393	1.31108	0.270852	up	1.39968e-65	3.30464e-61	0.532	0.171	2
Tmed4	1.19378	0.673557	1.31085	0.270677	up	9.29012e-48	2.1934e-43	0.858	0.548	2
Naa35	0.862402	0.420763	1.31085	0.270673	up	5.23009e-41	1.23482e-36	0.725	0.443	2
Prxl2a	0.803022	0.375844	1.31048	0.270397	up	1.31105e-43	3.09539e-39	0.721	0.402	2
Itm2c	2.9644	2.02525	1.31044	0.27036	up	2.84259e-50	6.71136e-46	0.965	0.689	2
Mrpl36	1.58244	0.970954	1.31025	0.270217	up	3.35838e-53	7.92913e-49	0.904	0.587	2
Ppy	105.433	80.275	1.30954	0.269676	up	2.11867e-92	5.00219e-88	0.996	0.801	2
Senp6	2.12393	1.38653	1.30898	0.269251	up	1.7632e-50	4.16291e-46	0.943	0.649	2
Rere	1.2009	0.681935	1.30855	0.268923	up	7.45818e-43	1.76088e-38	0.837	0.543	2
Ggh	0.700521	0.299884	1.30821	0.26866	up	8.26201e-59	1.95066e-54	0.688	0.307	2
Mapk8ip1	0.795033	0.372367	1.30798	0.268486	up	1.87083e-44	4.41704e-40	0.73	0.435	2
Caly	0.352738	0.0351591	1.30679	0.267576	up	4.88176e-76	1.15258e-71	0.338	0.043	2
Rbm5	1.62136	1.00652	1.30642	0.267291	up	6.39288e-45	1.50936e-40	0.885	0.598	2
Romo1	2.54274	1.7118	1.30642	0.26729	up	3.28103e-48	7.74652e-44	0.952	0.679	2
Gm609	0.384951	0.0604153	1.30605	0.267004	up	5.05065e-89	1.19246e-84	0.447	0.069	2
Rcn2	0.879846	0.439371	1.30602	0.266984	up	2.15563e-48	5.08945e-44	0.749	0.422	2
Npnt	0.410552	0.0803114	1.30569	0.266732	up	1.37516e-53	3.24674e-49	0.407	0.135	2
Tecr	1.77443	1.12571	1.30518	0.26634	up	7.52584e-56	1.77685e-51	0.928	0.609	2
Slc2a5	1.38958	0.831053	1.30503	0.266226	up	8.00714e-41	1.89048e-36	0.832	0.522	2
Sdhaf4	0.979333	0.517385	1.30444	0.265771	up	5.35241e-51	1.2637e-46	0.786	0.448	2
Rfx3	0.517604	0.163663	1.30416	0.26556	up	1.28273e-57	3.02853e-53	0.582	0.243	2
Igsf8	0.619219	0.241583	1.30416	0.265556	up	1.51782e-56	3.58357e-52	0.632	0.266	2
Smim6	0.388725	0.0650226	1.30394	0.26539	up	1.02554e-70	2.42129e-66	0.418	0.084	2
Dst	3.51202	2.46246	1.30313	0.264766	up	6.60395e-57	1.55919e-52	0.961	0.638	2
Ddx6	2.59199	1.75667	1.30302	0.264682	up	3.8435e-49	9.07451e-45	0.943	0.657	2
Prnp	3.47754	2.43711	1.3027	0.264441	up	3.64154e-59	8.59767e-55	0.972	0.65	2
Epb41l5	0.551884	0.191807	1.30213	0.263998	up	8.53748e-50	2.0157e-45	0.577	0.294	2
Crb3	0.83459	0.408942	1.3021	0.263981	up	2.91052e-45	6.87175e-41	0.758	0.439	2
Nrsn1	0.363284	0.0470319	1.30205	0.263937	up	1.63899e-78	3.86966e-74	0.407	0.068	2
Anapc5	1.48935	0.912079	1.30191	0.263829	up	2.33148e-49	5.50463e-45	0.908	0.603	2
Ubl3	3.4078	2.38594	1.30179	0.263743	up	9.51478e-51	2.24644e-46	0.969	0.69	2
Pitpnc1	1.14039	0.64441	1.30162	0.263607	up	1.1868e-56	2.80204e-52	0.782	0.403	2
Cacnb2	0.612365	0.239	1.30134	0.263398	up	1.37378e-48	3.24348e-44	0.643	0.317	2
Eif4e3	0.517383	0.166256	1.30107	0.263188	up	8.65009e-56	2.04229e-51	0.56	0.212	2
Ctnnd2	0.509265	0.161145	1.29981	0.262216	up	2.14192e-58	5.05707e-54	0.595	0.252	2
Gm10138	0.437546	0.106022	1.29975	0.262168	up	2.92548e-67	6.90705e-63	0.527	0.174	2
Tmem238	1.37408	0.826583	1.29974	0.262162	up	1.49929e-43	3.53982e-39	0.854	0.54	2
Dapk1	0.713459	0.319923	1.29815	0.260941	up	2.89722e-50	6.84033e-46	0.699	0.356	2
Ppp2r3a	0.693487	0.304919	1.29777	0.260649	up	4.90398e-39	1.15783e-34	0.643	0.385	2
Ddx50	1.88929	1.22657	1.29764	0.26055	up	1.83447e-42	4.33119e-38	0.915	0.644	2
Bmpr1a	0.956272	0.507665	1.29755	0.260479	up	6.6647e-38	1.57354e-33	0.765	0.489	2
Chd9	1.22834	0.717527	1.29741	0.260371	up	3.04186e-37	7.18182e-33	0.808	0.528	2
Tmbim4	1.66708	1.05591	1.29727	0.260265	up	1.54567e-52	3.64932e-48	0.911	0.594	2
Sema3c	0.345498	0.0372612	1.29716	0.26018	up	6.52547e-88	1.54066e-83	0.366	0.038	2
Papola	2.81365	1.9401	1.29712	0.260144	up	2.86602e-46	6.76668e-42	0.956	0.685	2
Lrrc58	1.61634	1.01709	1.29709	0.260119	up	1.46942e-42	3.46929e-38	0.891	0.601	2
Ro60	1.06869	0.595222	1.2968	0.259901	up	4.4634e-37	1.05381e-32	0.795	0.517	2
Galnt7	0.607689	0.240033	1.29649	0.259659	up	1.66559e-50	3.93245e-46	0.617	0.276	2
Morf4l2	3.47904	2.45539	1.29625	0.259473	up	2.82439e-42	6.66838e-38	0.956	0.703	2
Mga	1.12281	0.637754	1.29617	0.259415	up	1.34412e-35	3.17347e-31	0.789	0.517	2
Ank3	0.742161	0.344487	1.29578	0.259114	up	1.46972e-40	3.47002e-36	0.686	0.399	2
Hook1	1.06183	0.591582	1.29546	0.258866	up	1.11965e-38	2.6435e-34	0.797	0.495	2
Btg3	1.72893	1.10789	1.29463	0.258223	up	4.51868e-38	1.06686e-33	0.878	0.606	2
Ufl1	0.849749	0.428908	1.29452	0.258139	up	1.6507e-40	3.89731e-36	0.749	0.46	2
Bcam	0.385635	0.0709198	1.29387	0.25764	up	4.6104e-68	1.08852e-63	0.451	0.115	2
Eid1	2.20487	1.47719	1.29375	0.257547	up	1.04047e-50	2.45654e-46	0.943	0.644	2
Sec62	2.19051	1.46624	1.29367	0.257485	up	3.94147e-51	9.3058e-47	0.952	0.662	2
Cdc42bpa	0.883703	0.456285	1.2935	0.257351	up	1.12937e-39	2.66644e-35	0.741	0.448	2
Slc35g2	0.619738	0.252533	1.29317	0.257097	up	9.44101e-49	2.22902e-44	0.66	0.338	2
Cenpv	1.26619	0.753071	1.2927	0.256732	up	3.03949e-44	7.17623e-40	0.845	0.536	2
Vamp2	1.43094	0.880773	1.29252	0.256595	up	4.02941e-45	9.51343e-41	0.889	0.587	2
Myo6	1.02047	0.563282	1.29245	0.256542	up	3.46244e-42	8.17483e-38	0.789	0.487	2
Gpx2	1.6918	1.08283	1.29238	0.256484	up	2.58303e-50	6.09852e-46	0.867	0.517	2
Smap2	1.55669	0.978438	1.29228	0.256406	up	9.69717e-40	2.2895e-35	0.847	0.573	2
Nhs	0.305457	0.0102593	1.2922	0.256346	up	6.04014e-105	1.42608e-100	0.331	0.017	2
Ssbp3	1.24738	0.73989	1.29168	0.255943	up	7.20658e-45	1.70147e-40	0.865	0.549	2
Camk2b	1.47722	0.918809	1.29102	0.255431	up	1.0037e-39	2.36975e-35	0.852	0.55	2
Tm9sf2	1.32173	0.798861	1.29067	0.25516	up	9.38511e-41	2.21582e-36	0.847	0.577	2
Anxa6	1.51396	0.948282	1.29035	0.254913	up	3.30837e-54	7.81105e-50	0.891	0.55	2
Myh14	0.510378	0.171142	1.28966	0.254381	up	4.00865e-46	9.46442e-42	0.556	0.249	2
Snrpn	0.652144	0.281404	1.28932	0.254118	up	2.63233e-37	6.21493e-33	0.621	0.357	2
Asb4	0.413802	0.0965532	1.28931	0.254111	up	5.28164e-33	1.24699e-28	0.314	0.1	2
Arhgap24	0.463986	0.135478	1.28931	0.25411	up	5.17128e-58	1.22094e-53	0.549	0.207	2
Hspa5	9.54791	7.18181	1.28919	0.254015	up	2.30667e-39	5.44604e-35	0.985	0.79	2
Morf4l1	4.1705	3.0117	1.28886	0.253755	up	4.79674e-48	1.13251e-43	0.983	0.743	2
Mirg	0.45997	0.133272	1.28828	0.253307	up	2.14959e-58	5.07519e-54	0.551	0.209	2
Tnrc6c	1.36453	0.836098	1.2878	0.252938	up	7.12859e-39	1.68306e-34	0.843	0.563	2
Gm379	0.556795	0.209354	1.28729	0.252543	up	8.89681e-36	2.10054e-31	0.523	0.258	2
Tmed8	0.83411	0.425453	1.28669	0.25207	up	7.09019e-35	1.67399e-30	0.708	0.444	2
Kmt2e	2.25106	1.52688	1.28659	0.251995	up	2.80892e-48	6.63186e-44	0.93	0.644	2
Camk2n2	1.29729	0.785625	1.28654	0.25196	up	1.57845e-48	3.72671e-44	0.876	0.544	2
Mapk10	0.410877	0.0971404	1.28596	0.251504	up	5.99903e-63	1.41637e-58	0.486	0.174	2
Marchf8	1.09419	0.628931	1.28563	0.251245	up	7.252e-39	1.7122e-34	0.815	0.528	2
Gcc2	0.96308	0.527195	1.28542	0.251082	up	8.51669e-44	2.01079e-39	0.795	0.482	2
Selenos	2.1887	1.4809	1.2853	0.250992	up	2.89453e-42	6.834e-38	0.928	0.651	2
Prps1	1.08522	0.622457	1.28522	0.250931	up	2.01524e-40	4.75797e-36	0.821	0.524	2
Casc4	0.836893	0.429416	1.28506	0.250809	up	3.74959e-39	8.85278e-35	0.73	0.444	2
Naxe	0.994641	0.552841	1.28451	0.250378	up	2.69025e-47	6.35168e-43	0.81	0.481	2
Mkln1	1.39227	0.862651	1.28434	0.250243	up	5.03347e-43	1.1884e-38	0.871	0.573	2
Capzb	1.28962	1.94561	-1.28651	-0.251932	down	2.26095e-19	5.33811e-15	0.85	0.682	2
Cadps	0.206182	0.55288	-1.28743	-0.252651	down	2.87836e-21	6.79582e-17	0.242	0.461	2
Wls	0.533478	0.976977	-1.28921	-0.254031	down	5.97127e-17	1.40982e-12	0.536	0.55	2
Maob	0.225468	0.580867	-1.29001	-0.254651	down	7.08937e-18	1.6738e-13	0.292	0.454	2
Rpl4	4.60184	6.23749	-1.29198	-0.256179	down	1.70161e-48	4.01749e-44	0.989	0.828	2
Pgk1	1.09876	1.71202	-1.2922	-0.256349	down	8.67514e-20	2.0482e-15	0.771	0.635	2
Sh3glb1	1.5787	2.33473	-1.29318	-0.257107	down	1.02417e-31	2.41807e-27	0.882	0.712	2
Rasgef1b	0.0825625	0.400909	-1.29407	-0.25779	down	1.64178e-13	3.87624e-09	0.153	0.295	2
Ntrk2	0.120526	0.450548	-1.29452	-0.258143	down	1.16745e-25	2.75635e-21	0.159	0.383	2
Mcl1	0.988602	1.5752	-1.29498	-0.258494	down	3.03316e-19	7.1613e-15	0.791	0.607	2
Msrb1	0.257979	0.629104	-1.29502	-0.258524	down	0.000107755	1	0.392	0.336	2
H2az1	4.21703	5.75671	-1.29513	-0.258608	down	1.30671e-56	3.08513e-52	0.983	0.801	2
Eif5a	3.26814	4.52815	-1.29521	-0.258675	down	4.52425e-48	1.06818e-43	0.976	0.78	2
Rplp2	9.33188	12.3845	-1.29546	-0.258865	down	1.5268e-16	3.60478e-12	0.991	0.908	2
Fgl2	1.11785	1.74605	-1.29662	-0.259761	down	1.91938e-12	4.53166e-08	0.658	0.543	2
Tpt1	31.5081	41.1566	-1.2968	-0.259902	down	6.35623e-08	0.00150071	1	0.982	2
Rpl27	1.89117	2.74995	-1.29704	-0.260081	down	4.20607e-30	9.93052e-26	0.932	0.745	2
Sars	1.32211	2.01333	-1.29767	-0.260568	down	2.1022e-42	4.9633e-38	0.826	0.649	2
Lonp1	0.403227	0.821683	-1.29821	-0.260987	down	8.41738e-17	1.98734e-12	0.473	0.47	2
Gabbr2	0.0901792	0.415832	-1.29872	-0.261375	down	4.65758e-24	1.09966e-19	0.113	0.316	2
Rpl38	7.17632	9.62636	-1.29965	-0.262095	down	1.6677e-26	3.93745e-22	0.996	0.89	2
Bcl2	0.444333	0.878239	-1.30042	-0.262687	down	6.79809e-37	1.60503e-32	0.475	0.215	2
Bnip2	0.146427	0.496366	-1.30524	-0.266389	down	2.48706e-06	0.0587195	0.253	0.264	2
Itgav	0.199545	0.569402	-1.30833	-0.268752	down	2.4815e-18	5.85881e-14	0.298	0.478	2
Rps3a1	17.1488	22.7594	-1.30915	-0.269375	down	3.07879e-12	7.26902e-08	0.998	0.949	2
Sh3kbp1	0.0640314	0.397022	-1.31295	-0.272278	down	1.12685e-12	2.66049e-08	0.124	0.265	2
C1qbp	0.433034	0.882226	-1.31346	-0.272662	down	5.787e-07	0.0136631	0.51	0.524	2
Aprt	0.797932	1.36374	-1.3147	-0.273609	down	9.19354e-21	2.1706e-16	0.752	0.602	2
Edem1	0.219341	0.605046	-1.31632	-0.274842	down	1.30643e-10	3.08449e-06	0.331	0.404	2
Fam151a	0.16345	0.532867	-1.31752	-0.27575	down	5.85606e-17	1.38262e-12	0.157	0.329	2
Satb1	0.136542	0.497617	-1.3177	-0.275885	down	0.00778476	1	0.214	0.249	2
Crip1	1.2269	1.93499	-1.31797	-0.276095	down	1.36125e-50	3.21391e-46	0.739	0.378	2
Rpl30	6.6549	9.09831	-1.3192	-0.277022	down	5.83965e-27	1.37874e-22	0.989	0.88	2
Trib3	0.0888548	0.436851	-1.3196	-0.277327	down	4.24586e-23	1.00245e-18	0.085	0.28	2
Rps8	12.7805	17.197	-1.32049	-0.278001	down	2.25382e-23	5.32127e-19	0.993	0.926	2
Dnajb1	0.252655	0.654621	-1.32089	-0.278307	down	0.0343178	1	0.351	0.322	2
Rpl13	18.3107	24.5723	-1.32425	-0.280849	down	2.11365e-14	4.99032e-10	0.998	0.943	2
Nhp2	0.295378	0.715731	-1.3245	-0.281036	down	1.40263e-05	0.33116	0.41	0.428	2
Slc40a1	0.548087	1.05261	-1.3259	-0.28209	down	2.95203e-06	0.0696974	0.553	0.49	2
Rpl35a	8.32842	11.3831	-1.32746	-0.283266	down	1.7686e-27	4.17566e-23	0.996	0.897	2
Supt4a	0.529131	1.03103	-1.32822	-0.283843	down	1.58105e-10	3.73287e-06	0.612	0.483	2
Npm1	4.08677	5.76042	-1.32902	-0.284442	down	8.84791e-30	2.08899e-25	0.98	0.823	2
Rpl29	5.73768	7.95574	-1.3292	-0.28458	down	1.15948e-50	2.73753e-46	0.996	0.853	2
Jpt1	0.533327	1.03859	-1.32952	-0.284818	down	7.90104e-12	1.86544e-07	0.588	0.463	2
Slc7a8	0.291945	0.719698	-1.33109	-0.286	down	9.73794e-13	2.29913e-08	0.346	0.488	2
Tspo	1.41999	2.22161	-1.33125	-0.286116	down	6.72645e-56	1.58812e-51	0.874	0.513	2
Ppia	9.35151	12.7913	-1.3323	-0.286903	down	6.80658e-17	1.60703e-12	0.996	0.911	2
Cotl1	0.493978	0.991451	-1.33299	-0.287422	down	1.11421e-08	0.000263066	0.553	0.444	2
Gm2a	0.403943	0.873266	-1.33429	-0.288399	down	2.06474e-11	4.87486e-07	0.499	0.353	2
Sqstm1	1.94821	2.93474	-1.33462	-0.288648	down	1.14868e-59	2.71203e-55	0.915	0.66	2
Rpl18	7.92745	10.9507	-1.33864	-0.291656	down	1.37614e-22	3.24906e-18	0.993	0.899	2
Eef1d	1.78278	2.72718	-1.33937	-0.2922	down	3.52329e-31	8.31848e-27	0.93	0.752	2
Cst3	15.0347	20.5152	-1.34179	-0.294003	down	9.27654e-33	2.19019e-28	0.998	0.848	2
Klf4	0.0833425	0.454787	-1.34287	-0.294808	down	4.23044e-08	0.000998807	0.129	0.222	2
Lbh	0.304819	0.753407	-1.34379	-0.295496	down	0.00012161	1	0.386	0.429	2
Rbm3	2.12024	3.19929	-1.34582	-0.297006	down	1.91257e-35	4.51557e-31	0.939	0.74	2
Rps27a	14.0741	19.2927	-1.3462	-0.297285	down	2.05356e-18	4.84846e-14	1	0.946	2
Rps29	16.5966	22.6928	-1.34645	-0.297469	down	1.7402e-10	4.1086e-06	1	0.957	2
Rpl36a	3.54837	5.12692	-1.34706	-0.297924	down	8.47023e-25	1.99982e-20	0.969	0.821	2
Gpx1	2.17616	3.28062	-1.34773	-0.298424	down	8.95665e-30	2.11467e-25	0.906	0.692	2
Uba52	0.85196	1.49943	-1.34961	-0.299817	down	1.78522e-10	4.2149e-06	0.728	0.617	2
Glul	1.07931	1.80913	-1.35099	-0.30084	down	1.99771e-20	4.71658e-16	0.684	0.6	2
Lst1	0.13827	0.538106	-1.35127	-0.301043	down	4.03399e-07	0.00952424	0.216	0.159	2
Ghitm	1.01595	1.72416	-1.35131	-0.301072	down	1.46276e-39	3.45358e-35	0.76	0.614	2
Fmo1	0.037385	0.402714	-1.35216	-0.301706	down	1.53677e-25	3.62832e-21	0.061	0.254	2
Ddc	0.269845	0.718041	-1.35295	-0.30229	down	6.60326e-18	1.55903e-13	0.216	0.416	2
Tsc22d3	0.177159	0.594516	-1.35455	-0.303466	down	0.0135088	1	0.261	0.255	2
Pitpna	0.64216	1.22462	-1.35469	-0.303574	down	1.13179e-10	2.67217e-06	0.662	0.572	2
Rpl17	10.4651	14.543	-1.35568	-0.304302	down	6.7883e-21	1.60272e-16	0.991	0.924	2
Lgmn	0.475691	1.0007	-1.35577	-0.304368	down	3.45529e-26	8.15794e-22	0.545	0.304	2
Rpl28	9.36081	13.0545	-1.35651	-0.304913	down	1.06512e-31	2.51475e-27	0.996	0.905	2
Spc25	0.138494	0.54504	-1.35709	-0.305343	down	1.61859e-30	3.8215e-26	0.174	0.433	2
Gsn	0.324708	0.801744	-1.36011	-0.307563	down	0.0017754	1	0.42	0.382	2
Leprotl1	0.972193	1.68747	-1.36268	-0.309455	down	1.09725e-26	2.59061e-22	0.758	0.617	2
Hspa9	1.49908	2.409	-1.3641	-0.310497	down	5.38717e-58	1.27191e-53	0.876	0.656	2
Gsdma	0.684656	1.3065	-1.36912	-0.314169	down	4.44691e-33	1.04992e-28	0.529	0.433	2
Papss2	0.222209	0.675239	-1.37066	-0.315296	down	3.90164e-21	9.21177e-17	0.237	0.413	2
Rpl11	11.4075	16.0346	-1.37293	-0.31695	down	8.09445e-20	1.9111e-15	0.998	0.938	2
Cfl1	4.0816	5.97834	-1.37326	-0.317185	down	1.21236e-32	2.86239e-28	0.987	0.831	2
Creg1	1.47924	2.406	-1.37381	-0.317587	down	5.70691e-44	1.3474e-39	0.854	0.656	2
Rpl7	5.2006	7.52231	-1.37443	-0.318041	down	2.88763e-36	6.8177e-32	0.991	0.849	2
Nabp1	0.0876049	0.495609	-1.37514	-0.318556	down	6.09568e-14	1.43919e-09	0.163	0.309	2
Rps19	5.03867	7.30848	-1.37588	-0.319093	down	1.55528e-38	3.67201e-34	0.987	0.853	2
Ppp1r15a	0.32979	0.829986	-1.37615	-0.319287	down	2.62829e-07	0.00620539	0.414	0.407	2
Pycard	0.249379	0.720956	-1.37745	-0.320233	down	1.75235e-07	0.00413729	0.355	0.273	2
Sytl4	0.10423	0.527728	-1.38352	-0.324634	down	1.214e-27	2.86626e-23	0.135	0.342	2
mt-Rnr2	25.689	36.2541	-1.39586	-0.33351	down	6.14263e-11	1.45027e-06	0.996	0.97	2
Plin2	0.179373	0.650152	-1.39918	-0.335885	down	4.32947e-05	1	0.279	0.273	2
Arpc2	2.72532	4.21374	-1.39954	-0.336145	down	5.56882e-36	1.3148e-31	0.956	0.794	2
Avpi1	0.284435	0.7989	-1.40054	-0.336857	down	3.32169e-18	7.8425e-14	0.366	0.384	2
Naca	5.36075	7.91001	-1.40078	-0.33703	down	4.97186e-38	1.17386e-33	0.996	0.865	2
Ifrd1	0.304268	0.82759	-1.40124	-0.337357	down	3.03367e-08	0.00071625	0.407	0.468	2
Vps37b	0.0486328	0.471082	-1.40286	-0.338511	down	1.76573e-15	4.1689e-11	0.105	0.26	2
mt-Rnr1	6.54626	9.59842	-1.40446	-0.339652	down	3.54123e-20	8.36084e-16	0.974	0.87	2
Rps28	2.79621	4.33567	-1.40552	-0.340411	down	1.10006e-37	2.59725e-33	0.954	0.807	2
Rpl19	19.5345	27.8989	-1.40734	-0.341701	down	1.1961e-14	2.82399e-10	1	0.969	2
Txn1	3.38174	5.1687	-1.40782	-0.342042	down	5.26106e-33	1.24214e-28	0.972	0.768	2
Rps13	9.26113	13.4919	-1.41231	-0.34523	down	1.30527e-19	3.08175e-15	0.996	0.924	2
Cdc42	2.35452	3.75088	-1.41626	-0.348021	down	5.9056e-35	1.39431e-30	0.959	0.784	2
Syt4	0.860102	1.63616	-1.41722	-0.348694	down	4.97499e-27	1.17459e-22	0.577	0.501	2
S100a10	1.62893	2.73003	-1.41884	-0.349842	down	1.33793e-49	3.15885e-45	0.854	0.524	2
Rps2	14.6333	21.1826	-1.41893	-0.349906	down	6.11892e-28	1.44468e-23	0.998	0.922	2
Bst2	1.65794	2.77231	-1.41926	-0.350137	down	5.2833e-27	1.24739e-22	0.745	0.509	2
Rpl7a	4.2005	6.38918	-1.42086	-0.351262	down	6.67078e-37	1.57497e-32	0.983	0.846	2
Rps23	10.344	15.1479	-1.42347	-0.353097	down	1.67519e-22	3.95513e-18	0.998	0.93	2
Rps12	10.8341	15.8537	-1.42416	-0.353584	down	2.97492e-18	7.02379e-14	0.996	0.924	2
Tpm4	0.661236	1.37501	-1.42966	-0.35744	down	6.95519e-10	1.64212e-05	0.627	0.536	2
Clic4	0.551704	1.21947	-1.43034	-0.357913	down	3.03749e-11	7.17151e-07	0.512	0.573	2
Rps27	9.51404	14.0743	-1.43373	-0.360277	down	4.52494e-20	1.06834e-15	0.996	0.925	2
Eef1b2	5.31327	8.05595	-1.43443	-0.360768	down	9.77704e-26	2.30836e-21	0.989	0.864	2
Rps7	6.33909	9.55667	-1.43842	-0.363543	down	4.14864e-29	9.79495e-25	0.989	0.884	2
Gadd45b	0.453368	1.09211	-1.43949	-0.364288	down	0.00902095	1	0.381	0.382	2
Isg15	0.64437	1.36779	-1.43994	-0.3646	down	2.22521e-07	0.00525373	0.305	0.213	2
Rpl8	14.4488	21.2968	-1.44328	-0.366915	down	1.11262e-19	2.62689e-15	0.993	0.95	2
Btf3	4.20441	6.51147	-1.44329	-0.366926	down	6.64569e-41	1.56905e-36	0.983	0.848	2
Litaf	0.223174	0.767893	-1.44533	-0.368339	down	1.99978e-10	4.72147e-06	0.294	0.39	2
Sdcbp	0.869848	1.70435	-1.44629	-0.369003	down	1.37374e-16	3.24341e-12	0.728	0.659	2
Rpl10a	4.23824	6.58305	-1.44763	-0.369929	down	6.44286e-36	1.52116e-31	0.991	0.853	2
Prdx1	5.08115	7.82197	-1.45071	-0.372052	down	2.88218e-35	6.80482e-31	0.987	0.793	2
Slc38a4	0.400277	1.04143	-1.45787	-0.376979	down	1.54012e-19	3.63622e-15	0.392	0.523	2
Psmb8	1.79164	3.07457	-1.45956	-0.378134	down	6.58056e-37	1.55367e-32	0.904	0.655	2
Rpl34	8.19765	12.4828	-1.4659	-0.382466	down	2.26304e-26	5.34303e-22	0.996	0.916	2
Cdkn1a	0.368623	1.00811	-1.46725	-0.383391	down	1.87651e-06	0.0443044	0.292	0.376	2
Glrx	0.103672	0.625156	-1.4725	-0.386961	down	6.95127e-23	1.64119e-18	0.181	0.394	2
Psmb9	0.472351	1.16851	-1.47282	-0.387179	down	2.31854e-14	5.47407e-10	0.542	0.393	2
Slc7a2	0.355198	0.998458	-1.47466	-0.388428	down	1.49078e-16	3.51972e-12	0.288	0.466	2
Tmsb15b2	0.396501	1.06175	-1.47637	-0.389587	down	1.08585e-10	2.56369e-06	0.244	0.375	2
Atf4	1.17334	2.20901	-1.47653	-0.389697	down	3.37482e-41	7.96795e-37	0.771	0.656	2
Ptp4a3	0.48393	1.19553	-1.47954	-0.391731	down	7.64444e-07	0.0180485	0.564	0.481	2
Rps4x	11.941	18.2196	-1.48517	-0.395527	down	2.9277e-16	6.9123e-12	0.998	0.933	2
Rpsa	10.8369	16.5819	-1.48535	-0.39565	down	7.96696e-32	1.881e-27	0.998	0.919	2
Bace2	0.490944	1.21979	-1.48885	-0.398004	down	7.5326e-38	1.77845e-33	0.407	0.436	2
Myl12a	0.764726	1.62909	-1.4898	-0.398644	down	3.66437e-19	8.65158e-15	0.721	0.57	2
Rps26	5.34996	8.46285	-1.49022	-0.398924	down	1.21204e-32	2.86162e-28	0.985	0.873	2
Jun	1.86842	3.29415	-1.49705	-0.403493	down	6.41849e-11	1.51541e-06	0.743	0.599	2
Tnfaip8	0.122705	0.681266	-1.49751	-0.403807	down	1.16601e-09	2.75294e-05	0.185	0.301	2
Ociad2	0.323444	0.985071	-1.49993	-0.405417	down	3.04053e-35	7.1787e-31	0.253	0.54	2
Rplp1	16.6945	25.6227	-1.50457	-0.40851	down	5.70169e-29	1.34617e-24	1	0.953	2
Mif	1.59763	2.91507	-1.50717	-0.410234	down	5.32735e-31	1.25779e-26	0.834	0.676	2
Rps14	14.4034	22.2162	-1.50721	-0.410262	down	1.30111e-24	3.07192e-20	0.996	0.958	2
Taldo1	1.51054	2.79528	-1.51174	-0.41326	down	3.79364e-24	8.95678e-20	0.878	0.708	2
Rps20	13.5251	20.989	-1.51386	-0.414663	down	8.12938e-23	1.91935e-18	1	0.952	2
Rpl37	8.10654	12.8065	-1.51611	-0.416148	down	9.72298e-34	2.2956e-29	0.993	0.914	2
Npc2	2.37682	4.14557	-1.52379	-0.421202	down	6.53764e-31	1.54354e-26	0.935	0.774	2
Mir6236	1.19607	2.34863	-1.52483	-0.421882	down	5.39365e-12	1.27344e-07	0.741	0.604	2
Pabpc1	1.99643	3.5697	-1.52505	-0.422028	down	1.69603e-53	4.00432e-49	0.904	0.753	2
Rhob	0.263164	0.938807	-1.53488	-0.428453	down	9.48332e-07	0.0223901	0.351	0.336	2
Cd9	0.232404	0.89808	-1.54014	-0.431876	down	2.24316e-12	5.29609e-08	0.196	0.285	2
Rpl36	6.56742	10.6708	-1.54224	-0.433234	down	5.49269e-39	1.29682e-34	0.998	0.903	2
Rpl35	4.13002	6.91995	-1.54385	-0.434276	down	3.88471e-41	9.17181e-37	0.983	0.855	2
Rpl37a	11.1858	17.8717	-1.54866	-0.437389	down	2.66723e-26	6.29733e-22	1	0.939	2
Ero1lb	0.418276	1.1976	-1.54948	-0.437922	down	6.99925e-31	1.65252e-26	0.377	0.511	2
Nfkbia	0.938094	2.01074	-1.55346	-0.440482	down	1.03759e-17	2.44975e-13	0.63	0.466	2
Ctsh	0.24214	0.929947	-1.55373	-0.440657	down	1.04467e-26	2.46648e-22	0.261	0.136	2
Eif4ebp1	0.208311	0.877974	-1.55421	-0.44097	down	3.99274e-26	9.42686e-22	0.242	0.448	2
Clec2d	0.119552	0.743477	-1.5573	-0.442953	down	5.6345e-08	0.00133031	0.161	0.205	2
Rpl12	9.26175	15.014	-1.56056	-0.445043	down	9.31077e-26	2.19827e-21	0.996	0.908	2
Lars2	1.16482	2.3796	-1.56114	-0.445417	down	3.55432e-16	8.39174e-12	0.81	0.661	2
Zfp36	0.312305	1.0547	-1.56572	-0.448343	down	8.59026e-10	2.02816e-05	0.399	0.293	2
Rack1	6.09906	10.1848	-1.57553	-0.454594	down	2.60403e-41	6.14811e-37	0.991	0.889	2
CT010467.1	32.2765	51.5547	-1.57934	-0.457004	down	1.54012e-06	0.0363623	1	0.974	2
Cox5a	1.52023	2.98121	-1.5797	-0.457234	down	7.18198e-33	1.69567e-28	0.882	0.715	2
G6pc2	0.253124	0.979944	-1.58001	-0.457429	down	3.27339e-26	7.72848e-22	0.159	0.377	2
Rpl9	14.7425	23.8831	-1.58063	-0.457824	down	6.12235e-26	1.44549e-21	1	0.959	2
Mafa	0.18325	0.875712	-1.58522	-0.460724	down	7.83043e-27	1.84877e-22	0.102	0.328	2
Rps9	10.3255	17.017	-1.59084	-0.464263	down	2.30003e-19	5.43038e-15	0.998	0.931	2
Ier5	0.117019	0.77906	-1.59269	-0.465421	down	1.01035e-13	2.38544e-09	0.185	0.334	2
Ostf1	0.299942	1.08175	-1.60142	-0.470891	down	8.03612e-09	0.000189733	0.434	0.481	2
Prlr	0.298415	1.08385	-1.60492	-0.473073	down	1.20067e-21	2.83479e-17	0.185	0.368	2
Id1	0.327529	1.13856	-1.61093	-0.476812	down	1.34038e-07	0.00316464	0.207	0.252	2
Fos	1.02513	2.30628	-1.63263	-0.490191	down	1.92469e-25	4.54418e-21	0.658	0.409	2
Klf6	0.307529	1.13623	-1.63379	-0.490902	down	7.20783e-07	0.0170177	0.37	0.348	2
Prss53	0.152715	0.886491	-1.63656	-0.492599	down	1.02896e-35	2.42938e-31	0.144	0.372	2
Rps15a	7.26625	12.5417	-1.63819	-0.493593	down	5.37548e-31	1.26915e-26	0.998	0.912	2
Higd1a	0.27483	1.10982	-1.65498	-0.503789	down	1.36719e-21	3.22794e-17	0.179	0.373	2
B830017H08Rik	0.789251	1.97624	-1.6634	-0.508864	down	1.68247e-34	3.97232e-30	0.403	0.417	2
Hmgb2	0.35177	1.2514	-1.66552	-0.510137	down	9.4175e-05	1	0.388	0.383	2
Serinc3	0.578483	1.6291	-1.66559	-0.510179	down	2.56245e-11	6.04994e-07	0.634	0.56	2
Rps18	11.3517	19.6241	-1.66974	-0.512668	down	2.16002e-31	5.09981e-27	0.998	0.938	2
Ifngr1	0.174541	0.961433	-1.66996	-0.512798	down	2.89594e-07	0.00683733	0.27	0.264	2
Slc30a8	0.65489	1.77302	-1.67565	-0.516202	down	4.46552e-28	1.05431e-23	0.301	0.562	2
Rpl23	12.4306	21.5096	-1.67599	-0.516407	down	1.04798e-27	2.47429e-23	0.996	0.948	2
Arpc3	1.69645	3.5216	-1.67687	-0.516928	down	3.73783e-32	8.82503e-28	0.919	0.759	2
Slc3a2	0.860274	2.12104	-1.67773	-0.517442	down	4.04781e-43	9.55688e-39	0.684	0.674	2
Rpl22	4.08126	7.55442	-1.68352	-0.520889	down	6.56909e-29	1.55096e-24	0.98	0.871	2
Rps3	9.80574	17.3293	-1.69625	-0.528422	down	1.22519e-23	2.89268e-19	0.993	0.927	2
Rps16	10.3664	18.3568	-1.70299	-0.532383	down	1.96304e-22	4.63473e-18	0.998	0.937	2
Rplp0	10.4844	18.6067	-1.70725	-0.534887	down	7.83924e-35	1.85084e-30	0.993	0.934	2
Skap1	0.103705	0.898379	-1.72001	-0.542328	down	8.54382e-29	2.0172e-24	0.172	0.419	2
Blvrb	0.247957	1.16332	-1.73349	-0.550135	down	1.6149e-10	3.81279e-06	0.359	0.302	2
2410006H16Rik	0.480096	1.56849	-1.73535	-0.551211	down	9.80584e-18	2.31516e-13	0.514	0.566	2
Rps24	19.4697	34.5276	-1.73562	-0.551365	down	4.19498e-25	9.90435e-21	1	0.976	2
Rpl32	13.5781	24.4469	-1.74556	-0.557073	down	3.67122e-35	8.66776e-31	0.998	0.956	2
Ckb	0.146974	1.01024	-1.75264	-0.561125	down	1.78349e-09	4.21082e-05	0.214	0.301	2
Ctsz	1.94966	4.18089	-1.75644	-0.563288	down	2.01744e-32	4.76317e-28	0.845	0.66	2
Cxcl16	0.023226	0.807217	-1.7662	-0.568828	down	7.64267e-24	1.80443e-19	0.052	0.226	2
Fau	12.3338	22.7134	-1.77845	-0.575742	down	6.6697e-23	1.57472e-18	0.998	0.957	2
Ifi30	0.34982	1.40425	-1.78116	-0.577267	down	8.95907e-09	0.000211524	0.477	0.432	2
Cstb	1.20087	2.96489	-1.80151	-0.588626	down	1.3011e-27	3.0719e-23	0.824	0.662	2
Atox1	1.5575	3.60852	-1.80196	-0.588876	down	1.29753e-56	3.06348e-52	0.885	0.728	2
Rpl39	7.30138	14.0331	-1.81092	-0.593836	down	4.70773e-30	1.11149e-25	0.996	0.92	2
Atf5	0.762422	2.21872	-1.82631	-0.602295	down	3.70172e-36	8.73975e-32	0.458	0.491	2
Zfp36l2	0.453038	1.66143	-1.83163	-0.605207	down	2.57645e-09	6.08299e-05	0.538	0.48	2
Btg1	1.16102	2.96785	-1.8361	-0.607644	down	7.64205e-23	1.80429e-18	0.791	0.625	2
Mbnl1	0.891842	2.50392	-1.85212	-0.616333	down	5.46938e-19	1.29132e-14	0.778	0.644	2
Pmepa1	0.254781	1.33208	-1.85856	-0.619801	down	1.13314e-17	2.67534e-13	0.305	0.221	2
Ier3	0.425758	1.66325	-1.86795	-0.624843	down	1.4089e-08	0.000332641	0.357	0.299	2
C1qa	0.96107	2.66878	-1.87081	-0.62637	down	9.8292e-55	2.32067e-50	0.73	0.352	2
Ctsb	2.55194	5.71438	-1.89034	-0.636758	down	7.21386e-56	1.70319e-51	0.932	0.765	2
Esd	1.74753	4.24018	-1.90724	-0.645655	down	6.29188e-36	1.48551e-31	0.893	0.729	2
Sat1	0.456986	1.80903	-1.92798	-0.656471	down	1.7526e-14	4.13789e-10	0.529	0.479	2
Rps5	9.84233	20.2656	-1.96135	-0.673635	down	2.30394e-23	5.43961e-19	0.996	0.939	2
Cald1	0.220753	1.39773	-1.96414	-0.675056	down	5.62072e-11	1.32705e-06	0.264	0.36	2
Lpl	0.634445	2.22371	-1.97236	-0.67923	down	4.73643e-35	1.11827e-30	0.275	0.566	2
Pfn1	3.563	8.06382	-1.98637	-0.68631	down	1.76545e-31	4.16824e-27	0.969	0.85	2
H2-Q7	0.631621	2.24604	-1.98946	-0.687862	down	3.93631e-12	9.29362e-08	0.423	0.329	2
Rpl18a	8.02422	17.0583	-2.00109	-0.693693	down	2.83333e-40	6.68949e-36	0.996	0.937	2
Ftl1	20.6395	42.6329	-2.01636	-0.701292	down	3.43541e-34	8.11099e-30	1	0.924	2
Cebpb	0.841403	2.85669	-2.09443	-0.739282	down	7.62334e-35	1.79987e-30	0.658	0.612	2
Rps11	8.01921	17.8938	-2.09484	-0.739478	down	7.52794e-36	1.77735e-31	0.993	0.94	2
Plac8	0.245803	1.62269	-2.10522	-0.74442	down	4.32433e-10	1.02097e-05	0.209	0.146	2
Id3	0.705503	2.64938	-2.13977	-0.760699	down	2.92127e-11	6.89712e-07	0.331	0.399	2
B2m	3.76892	9.31931	-2.16387	-0.771897	down	4.55032e-16	1.07433e-11	0.871	0.798	2
Arpc1b	0.861759	3.04099	-2.17052	-0.774968	down	1.89768e-21	4.48042e-17	0.734	0.659	2
Gm38070	0.772828	2.93502	-2.21963	-0.797341	down	2.3518e-29	5.55261e-25	0.379	0.491	2
Hmox1	0.0978512	1.44811	-2.22991	-0.80196	down	5.0412e-24	1.19023e-19	0.137	0.344	2
Mafb	0.858217	3.1887	-2.25415	-0.812772	down	8.15542e-28	1.9255e-23	0.259	0.511	2
Dusp1	0.132198	1.69528	-2.38057	-0.867342	down	1.24025e-09	2.92823e-05	0.192	0.263	2
Ddit3	0.563503	2.72459	-2.38221	-0.868028	down	3.91638e-30	9.24657e-26	0.458	0.514	2
Spp1	1.73471	5.92429	-2.532	-0.929009	down	3.46807e-37	8.18811e-33	0.667	0.44	2
Tmsb10	2.68062	8.5536	-2.59565	-0.953837	down	2.44615e-26	5.77537e-22	0.926	0.758	2
Fxyd5	0.0358492	1.72333	-2.62908	-0.966636	down	3.73376e-25	8.81541e-21	0.059	0.201	2
Crybb3	0.607139	3.30574	-2.67913	-0.985494	down	4.75016e-16	1.12151e-11	0.283	0.409	2
Actb	9.66968	27.8452	-2.70347	-0.994537	down	4.5756e-33	1.0803e-28	0.996	0.934	2
Ttr	10.6358	38.4907	-3.39389	-1.22198	down	1.93747e-30	4.57437e-26	0.754	0.7	2
Sh3bgrl3	0.971778	5.78958	-3.44338	-1.23645	down	1.01083e-23	2.38656e-19	0.76	0.684	2
Gcg	149.374	527.973	-3.51772	-1.25781	down	3.56531e-38	8.41771e-34	0.998	0.922	2
Igfbp5	0.147256	3.05845	-3.53753	-1.26343	down	3.08527e-07	0.00728432	0.155	0.222	2
Mt2	0.797024	5.37305	-3.54644	-1.26595	down	2.04373e-37	4.82524e-33	0.351	0.507	2
Cyba	0.137446	3.83556	-4.25124	-1.44721	down	5.31814e-34	1.25561e-29	0.176	0.263	2
Fth1	13.4909	60.9989	-4.27846	-1.45359	down	2.84502e-20	6.71709e-16	0.998	0.95	2
Cela1	1.18846	8.84277	-4.49758	-1.50354	down	1.20895e-23	2.85434e-19	0.462	0.233	2
Srgn	0.00482715	3.54634	-4.5245	-1.50951	down	1.07804e-38	2.54524e-34	0.011	0.208	2
Ins1	81.3101	391.944	-4.77394	-1.56317	down	8.31448e-67	1.96305e-62	0.998	0.946	2
Ifitm3	0.24515	4.94649	-4.77572	-1.56355	down	1.17215e-22	2.76744e-18	0.146	0.305	2
Mt1	3.396	21.3093	-5.0749	-1.62431	down	3.10726e-69	7.33625e-65	0.8	0.705	2
AW112010	0.0754955	4.55853	-5.16835	-1.64255	down	6.65553e-24	1.57137e-19	0.096	0.259	2
Ins2	200.952	1067.99	-5.29329	-1.66644	down	3.51167e-56	8.29105e-52	1	0.994	2
Nupr1	0.501672	7.318	-5.53916	-1.71184	down	4.93951e-30	1.16622e-25	0.27	0.433	2
Cd52	0.0114167	5.77412	-6.69765	-1.90176	down	4.54689e-40	1.07352e-35	0.011	0.211	2
GFP	1.04618	20.3367	-10.4276	-2.34445	down	3.55266e-50	8.38782e-46	0.425	0.536	2
Try4	0.16999	12.2738	-11.3452	-2.42879	down	1.10019e-05	0.259755	0.218	0.251	2
Prss2	0.200851	13.2288	-11.8489	-2.47224	down	1.89911e-06	0.044838	0.22	0.274	2
Apoe	0.0481963	11.8023	-12.2136	-2.50255	down	1.25608e-15	2.9656e-11	0.1	0.216	2
Tmsb4x	4.89769	77.2336	-13.2651	-2.58514	down	4.54724e-57	1.0736e-52	0.965	0.93	2
Ccl5	0.0813876	16.2254	-15.929	-2.76814	down	9.09675e-19	2.14774e-14	0.1	0.224	2
Cd74	0.235573	20.9133	-17.7353	-2.87556	down	3.09894e-16	7.31659e-12	0.176	0.244	2
Ctrb1	0.46281	30.5981	-21.601	-3.07274	down	7.95903e-10	1.87913e-05	0.471	0.456	2

## Sheet: cluster3(immune-1)
cluster3 (immune-1)
gene_symbol	avg.exp.cluster	avg.exp.remaining	avg_FC	avg_logFC	up_down	p_val	p_val_adj	pct.1	pct.2	cluster.num
Cd3g	20.6666	0.0308637	21.0179	3.04537	up	2.3404e-288	5.52568e-284	0.696	0.004	3
Trbc2	20.4146	0.0589558	20.2224	3.00679	up	2.07989e-271	4.91061e-267	0.645	0.01	3
Nkg7	18.6379	0.038288	18.9137	2.93989	up	3.54223e-260	8.36321e-256	0.651	0.002	3
Cd3d	15.1417	0.0325362	15.6331	2.74939	up	1.51663e-232	3.58076e-228	0.585	0.003	3
Trbc1	13.0384	0.0220924	13.7349	2.61994	up	3.35969e-145	7.93223e-141	0.391	0.001	3
Xcl1	12.0282	0.00811812	12.9233	2.55903	up	4.36177e-123	1.02981e-118	0.331	0.001	3
AW112010	31.3011	1.51026	12.8676	2.55471	up	2.43922e-238	5.75901e-234	0.779	0.19	3
Ms4a4b	12.225	0.0315707	12.8202	2.55103	up	1.18319e-218	2.7935e-214	0.546	0.004	3
Rac2	15.2916	0.452079	11.2195	2.41766	up	1.21626e-184	2.87159e-180	0.615	0.059	3
Gzmb	9.00031	0.0184814	9.81884	2.2843	up	5.91542e-76	1.39663e-71	0.215	0.002	3
Ptprcap	9.75544	0.137517	9.45519	2.24656	up	3.00301e-165	7.09012e-161	0.496	0.012	3
Cxcr6	8.61336	0.027743	9.35385	2.23579	up	2.33449e-143	5.51174e-139	0.379	0.004	3
Ltb	9.16569	0.0923604	9.30617	2.23068	up	3.45945e-152	8.16776e-148	0.418	0.02	3
Trac	8.04781	0.0154217	8.91039	2.18722	up	2.04226e-162	4.82178e-158	0.394	0.006	3
Gimap3	8.0087	0.0157553	8.86897	2.18256	up	6.57773e-149	1.553e-144	0.394	0.003	3
Tmsb10	45.8201	4.35327	8.74608	2.16861	up	0	0	0.928	0.763	3
H2-Q7	15.1265	0.847046	8.73095	2.16687	up	7.31723e-255	1.7276e-250	0.6	0.315	3
Cd52	30.8693	2.71602	8.57618	2.14899	up	2.69904e-207	6.37244e-203	0.866	0.125	3
Il2rb	7.66077	0.0115898	8.56155	2.14728	up	7.51686e-149	1.77473e-144	0.379	0.002	3
Ptprc	11.8202	0.566215	8.18544	2.10236	up	2.2719e-122	5.36395e-118	0.487	0.055	3
Gimap4	8.23932	0.146662	8.05758	2.08661	up	4.98687e-138	1.1774e-133	0.409	0.035	3
Ctsw	7.20545	0.0199554	8.04491	2.08504	up	2.61364e-147	6.17081e-143	0.367	0.006	3
Ptpn18	11.1503	0.528408	7.94967	2.07313	up	1.90294e-145	4.49284e-141	0.501	0.125	3
Hcst	7.05254	0.0655358	7.55727	2.02251	up	1.50184e-156	3.54584e-152	0.37	0.04	3
S100a10	15.5588	1.40102	6.89656	1.93102	up	0	0	0.609	0.558	3
Il7r	6.96096	0.162175	6.85006	1.92426	up	2.42707e-82	5.73032e-78	0.284	0.027	3
Sh3bgrl3	27.2954	3.18421	6.76242	1.91138	up	2.0085e-277	4.74207e-273	0.803	0.683	3
Srgn	17.5926	1.79453	6.65322	1.8951	up	9.91636e-115	2.34125e-110	0.618	0.145	3
Xist	10.5142	0.795161	6.41405	1.85849	up	1.29555e-103	3.0588e-99	0.484	0.052	3
Bcl2	7.03103	0.252797	6.41048	1.85793	up	0	0	0.346	0.235	3
Gimap7	5.39048	0.00818315	6.33861	1.84666	up	1.87489e-123	4.42661e-119	0.325	0.002	3
Ms4a6b	6.31114	0.17139	6.24142	1.83121	up	5.64203e-106	1.33208e-101	0.355	0.03	3
Coro1a	10.1403	0.787139	6.23362	1.82996	up	8.43883e-95	1.99241e-90	0.466	0.074	3
Rgs1	9.99275	0.781031	6.17212	1.82004	up	2.62601e-54	6.2e-50	0.293	0.042	3
Mbnl1	13.1606	1.31136	6.1265	1.81262	up	0	0	0.579	0.667	3
Septin1	5.7998	0.1179	6.08266	1.80544	up	8.39737e-167	1.98262e-162	0.31	0.099	3
Arhgdib	8.57122	0.587843	6.02782	1.79638	up	2.88458e-96	6.8105e-92	0.433	0.084	3
Cd226	4.92579	0.00661738	5.88684	1.77272	up	1.78807e-98	4.22164e-94	0.269	0.001	3
Gimap1	5.39979	0.0905832	5.86823	1.76955	up	1.25062e-115	2.95272e-111	0.299	0.043	3
Ccl5	60.9424	10.03	5.61584	1.72559	up	1.35324e-125	3.195e-121	0.657	0.169	3
Shisa5	11.0356	1.15591	5.58263	1.71966	up	0	0	0.51	0.654	3
Klrd1	5.12424	0.131841	5.41086	1.68841	up	4.06698e-70	9.60215e-66	0.257	0.009	3
Zfp36l2	8.85695	0.840968	5.35422	1.67789	up	1.15423e-293	2.72513e-289	0.373	0.497	3
Txk	4.27608	0.00703303	5.23923	1.65617	up	9.90632e-108	2.33888e-103	0.236	0.007	3
Gimap6	5.74644	0.296095	5.20521	1.64966	up	2.40007e-79	5.66657e-75	0.319	0.065	3
Gm8995	5.15972	0.199365	5.13582	1.63624	up	1.19504e-75	2.8215e-71	0.287	0.034	3
Id2	12.6815	1.66897	5.12612	1.63435	up	1.49333e-214	3.52575e-210	0.513	0.525	3
Klrk1	4.42502	0.0583802	5.12577	1.63428	up	7.73341e-72	1.82586e-67	0.224	0.009	3
Hspa1b	7.46409	0.676635	5.04826	1.61904	up	4.51142e-61	1.06515e-56	0.275	0.098	3
Cd3e	4.09725	0.0116204	5.0387	1.61715	up	9.87011e-92	2.33033e-87	0.257	0.001	3
Skap1	5.65213	0.356802	4.9028	1.58981	up	0	0	0.299	0.398	3
B2m	34.5525	6.27538	4.88669	1.58652	up	2.07225e-214	4.89259e-210	0.86	0.801	3
Tmsb4x	255.53	51.5193	4.88448	1.58606	up	8.0273e-245	1.89525e-240	1	0.928	3
Rps5	72.4184	14.1075	4.85973	1.58098	up	0	0	0.961	0.944	3
Stk17b	5.02767	0.252527	4.8124	1.5712	up	1.05705e-80	2.4957e-76	0.296	0.067	3
Lat	3.82213	0.00824241	4.78271	1.56501	up	1.54991e-110	3.65933e-106	0.23	0.011	3
Fxyd5	8.11169	0.916845	4.75348	1.55888	up	4.23367e-82	9.99569e-78	0.424	0.162	3
Ptpn22	3.97451	0.0544491	4.71764	1.55131	up	1.2178e-66	2.87521e-62	0.215	0.008	3
Gm4759	3.78101	0.0261426	4.6592	1.53884	up	1.28163e-74	3.02592e-70	0.221	0.002	3
Ets1	5.10993	0.317868	4.63622	1.5339	up	4.10025e-76	9.68069e-72	0.301	0.076	3
S100a6	8.18131	1.00125	4.58779	1.5234	up	6.55366e-75	1.54732e-70	0.337	0.173	3
Btg1	12.134	1.88871	4.54665	1.51439	up	9.57644e-253	2.261e-248	0.493	0.658	3
Inpp4b	3.72622	0.0491295	4.5049	1.50517	up	3.75543e-98	8.86658e-94	0.215	0.036	3
Rpl18a	57.9464	12.1208	4.4926	1.50243	up	0	0	0.967	0.941	3
Rps3	59.3403	12.4795	4.47644	1.49883	up	0	0	0.952	0.933	3
Ctla2a	9.47547	1.34776	4.46189	1.49557	up	1.14985e-61	2.7148e-57	0.376	0.082	3
Rps16	61.8356	13.3117	4.3905	1.47944	up	4.00631e-308	9.45889e-304	0.97	0.941	3
Rpl39	46.9886	10.1234	4.31421	1.46191	up	0	0	0.899	0.931	3
Thy1	3.4349	0.0421983	4.25533	1.44817	up	3.93148e-71	9.28223e-67	0.209	0.012	3
Rps24	111.228	25.5054	4.23418	1.44319	up	0	0	1	0.977	3
Hmgb2	6.10886	0.686878	4.21421	1.43846	up	2.55566e-207	6.03391e-203	0.284	0.392	3
Itgal	4.01719	0.196362	4.19371	1.43359	up	5.10771e-58	1.20593e-53	0.248	0.026	3
Rps15a	41.3445	9.20181	4.15068	1.42327	up	0	0	0.91	0.923	3
Rps11	57.0458	13.0105	4.14302	1.42143	up	2.16596e-302	5.11383e-298	0.964	0.945	3
Epsti1	4.44858	0.341601	4.06125	1.40149	up	7.8461e-81	1.85246e-76	0.269	0.119	3
Lcp1	5.40426	0.597089	4.00996	1.38878	up	4.32877e-59	1.02202e-54	0.304	0.115	3
Selplg	3.76817	0.19163	4.00138	1.38664	up	4.61793e-53	1.09029e-48	0.227	0.031	3
Rpl12	47.9326	11.2321	4.00036	1.38638	up	2.16289e-291	5.10659e-287	0.913	0.919	3
Fau	70.6457	16.9521	3.99095	1.38403	up	0	0	0.979	0.96	3
Pfn1	26.1013	5.8202	3.97368	1.37969	up	1.03492e-250	2.44346e-246	0.761	0.874	3
Gmfg	3.92788	0.252779	3.93356	1.36955	up	8.27732e-59	1.95428e-54	0.254	0.061	3
Rpl22	24.5466	5.53822	3.90727	1.36284	up	6.27314e-294	1.48109e-289	0.788	0.892	3
Cd53	4.01151	0.284567	3.90133	1.36132	up	5.73533e-49	1.35411e-44	0.239	0.043	3
Satb1	3.51503	0.172059	3.85222	1.34865	up	0	0	0.233	0.246	3
Ly6a	6.0797	0.837963	3.85193	1.34857	up	7.75152e-44	1.83013e-39	0.284	0.094	3
Psmb8	11.146	2.16345	3.83948	1.34534	up	1.61209e-241	3.80615e-237	0.507	0.7	3
Rps27	43.7147	10.7476	3.80629	1.33666	up	0	0	0.913	0.935	3
Laptm5	5.9132	0.83175	3.77409	1.32816	up	1.11875e-46	2.64136e-42	0.331	0.075	3
Rps4x	55.2153	13.9928	3.74948	1.32162	up	8.32532e-256	1.96561e-251	0.937	0.941	3
Rps9	51.1316	13.0049	3.72237	1.31436	up	9.29943e-270	2.19559e-265	0.928	0.939	3
Cyba	12.3102	2.58032	3.71759	1.31307	up	2.0416e-67	4.82021e-63	0.534	0.227	3
Ifngr1	4.64669	0.519888	3.7152	1.31243	up	2.40179e-131	5.67062e-127	0.251	0.266	3
Adgre5	3.74557	0.288164	3.68398	1.30399	up	1.31871e-61	3.11348e-57	0.221	0.085	3
Rpl23	62.4875	16.5581	3.61586	1.28533	up	3.82322e-287	9.02662e-283	0.964	0.953	3
Rpl37a	52.5049	13.8122	3.61222	1.28432	up	6.00537e-284	1.41787e-279	0.934	0.947	3
Rps13	39.9423	10.5028	3.55934	1.26957	up	8.25579e-292	1.94919e-287	0.91	0.935	3
Lsp1	4.49831	0.553489	3.53933	1.26394	up	8.77977e-44	2.0729e-39	0.281	0.049	3
Rpl32	68.8681	18.9489	3.50235	1.25343	up	2.91861e-280	6.89084e-276	0.97	0.96	3
H2-D1	32.5778	8.58843	3.5019	1.25331	up	1.15836e-201	2.7349e-197	0.851	0.911	3
Rpl9	66.9427	18.7308	3.44349	1.23649	up	9.87392e-281	2.33123e-276	0.976	0.963	3
Lgals1	6.01333	1.05593	3.41127	1.22708	up	1.65713e-39	3.91248e-35	0.296	0.121	3
Dusp1	6.0533	1.09279	3.37028	1.215	up	4.11229e-71	9.70913e-67	0.221	0.258	3
H2-K1	37.5721	10.5011	3.35378	1.21009	up	3.18927e-201	7.52987e-197	0.901	0.907	3
Rpl36	30.2791	8.33202	3.3518	1.2095	up	5.61361e-282	1.32537e-277	0.86	0.919	3
Rps18	53.7731	15.408	3.33819	1.20543	up	1.61019e-244	3.80166e-240	0.922	0.947	3
Hspa1a	5.73361	1.03404	3.31046	1.19709	up	7.26695e-31	1.71573e-26	0.212	0.098	3
Vps37b	2.92902	0.18959	3.30284	1.19478	up	3.37817e-242	7.97585e-238	0.155	0.25	3
Lyst	2.93389	0.195323	3.29106	1.19121	up	0	0	0.161	0.295	3
Junb	10.5416	2.51191	3.28642	1.1898	up	1.15317e-205	2.72264e-201	0.304	0.7	3
Ccnd3	3.39143	0.342885	3.27015	1.18483	up	0	0	0.212	0.39	3
Fyb	3.74518	0.462701	3.24412	1.17684	up	5.88341e-34	1.38907e-29	0.227	0.058	3
Eef1b2	22.7472	6.3458	3.23277	1.17334	up	1.98216e-234	4.67988e-230	0.74	0.892	3
Klf6	4.53298	0.716115	3.22413	1.17066	up	3.36388e-146	7.94212e-142	0.227	0.362	3
Rpl19	73.9448	22.5684	3.17989	1.15685	up	2.27558e-260	5.37263e-256	0.985	0.971	3
Rpl34	33.6542	9.97607	3.15725	1.1497	up	7.91288e-255	1.86823e-250	0.857	0.931	3
Limd2	3.57658	0.463396	3.12737	1.14019	up	9.52678e-279	2.24927e-274	0.209	0.436	3
Rps7	25.8566	7.63709	3.10945	1.13445	up	3.9152e-253	9.24379e-249	0.782	0.907	3
Rpl8	55.704	17.2377	3.10916	1.13435	up	2.75953e-254	6.51524e-250	0.967	0.954	3
Bcl2a1b	4.0819	0.635762	3.10675	1.13358	up	2.92509e-25	6.90613e-21	0.206	0.054	3
Ppia	33.7147	10.4149	3.04118	1.11224	up	1.28745e-203	3.03967e-199	0.872	0.925	3
Rps20	53.7088	17.0081	3.03801	1.1112	up	6.1626e-222	1.45499e-217	0.937	0.959	3
Rnaseh2c	3.91901	0.621317	3.03396	1.10987	up	4.22515e-297	9.97557e-293	0.224	0.519	3
Rps23	39.1793	12.3102	3.01869	1.10482	up	5.12086e-230	1.20903e-225	0.89	0.942	3
Txnip	4.34958	0.784752	2.99738	1.09774	up	7.94964e-187	1.87691e-182	0.239	0.443	3
Uba52	5.11248	1.08228	2.93547	1.07687	up	4.15769e-299	9.81631e-295	0.296	0.66	3
Rpl38	25.0576	7.88479	2.93284	1.07597	up	1.46132e-255	3.45017e-251	0.794	0.912	3
Btg2	7.42305	1.88416	2.92045	1.07174	up	4.97106e-240	1.17367e-235	0.331	0.698	3
Actb	65.842	22.0147	2.90432	1.0662	up	1.7914e-133	4.22949e-129	0.946	0.94	3
Supt4a	3.93076	0.698494	2.90302	1.06575	up	4.21809e-246	9.95891e-242	0.254	0.52	3
Rps14	54.3044	18.2495	2.87304	1.05537	up	3.39698e-242	8.02027e-238	0.934	0.965	3
Rpl10a	16.9293	5.32619	2.83414	1.04174	up	1.364e-249	3.2204e-245	0.669	0.887	3
Rps21	37.4902	12.7976	2.78963	1.02591	up	3.50803e-221	8.28245e-217	0.869	0.943	3
Rpl18	27.0227	9.07689	2.78088	1.02277	up	1.46295e-223	3.45403e-219	0.809	0.919	3
Rpl37	30.9236	10.5302	2.76868	1.01837	up	5.05398e-212	1.19325e-207	0.854	0.93	3
Gadd45b	3.85212	0.755144	2.76452	1.01687	up	1.25165e-145	2.95514e-141	0.149	0.404	3
Rpl36a	13.2593	4.17261	2.75669	1.01403	up	1.99942e-237	4.72063e-233	0.573	0.863	3
Rplp0	43.675	15.2514	2.74899	1.01123	up	1.94958e-188	4.60295e-184	0.878	0.947	3
Rpl30	22.3774	7.55708	2.73193	1.00501	up	1.81733e-239	4.29071e-235	0.752	0.906	3
Ugcg	2.55484	0.301863	2.73058	1.00451	up	0	0	0.164	0.384	3
Rplp2	29.9502	10.3686	2.72244	1.00153	up	4.17678e-200	9.86138e-196	0.842	0.925	3
Rack1	24.3794	8.35012	2.71434	0.998548	up	9.91451e-220	2.34082e-215	0.767	0.913	3
Tpt1	95.785	34.8674	2.69841	0.992664	up	1.42455e-220	3.36335e-216	0.988	0.984	3
Rpl27	7.59189	2.19206	2.69165	0.990153	up	1.22425e-300	2.89046e-296	0.412	0.8	3
Rps3a1	53.0094	19.2428	2.66807	0.981357	up	2.43133e-176	5.74036e-172	0.931	0.957	3
Hopx	2.85576	0.44633	2.66589	0.980538	up	7.19789e-299	1.69942e-294	0.173	0.418	3
Ldha	4.00594	0.877795	2.66586	0.980527	up	3.95468e-43	9.33701e-39	0.257	0.178	3
Bcap31	3.9222	0.848042	2.66347	0.979629	up	9.26346e-305	2.1871e-300	0.233	0.628	3
Plaat3	3.1994	0.580052	2.65776	0.977483	up	5.95796e-254	1.40667e-249	0.197	0.475	3
Sptssa	3.51107	0.698068	2.65659	0.977043	up	0	0	0.209	0.588	3
Eef1d	7.4192	2.17231	2.65397	0.976055	up	0	0	0.391	0.808	3
Rpl13	56.8217	20.7877	2.65387	0.976019	up	3.927e-180	9.27164e-176	0.94	0.95	3
Sri	4.94405	1.2418	2.65147	0.975114	up	4.96944e-292	1.17328e-287	0.275	0.696	3
Rps29	52.3731	19.1674	2.64651	0.973242	up	5.39302e-165	1.27329e-160	0.955	0.962	3
Rpl11	37.0389	13.5	2.62338	0.964464	up	5.4853e-196	1.29508e-191	0.893	0.949	3
Sub1	8.22281	2.51729	2.62214	0.963989	up	0	1.27692e-304	0.421	0.813	3
Rpl3	28.5615	10.2911	2.61812	0.962455	up	2.49157e-226	5.88261e-222	0.806	0.93	3
Dnajc15	3.38142	0.687224	2.59682	0.954289	up	3.26108e-283	7.69942e-279	0.203	0.554	3
Ckb	3.33855	0.684774	2.57515	0.945908	up	2.71153e-98	6.40191e-94	0.185	0.3	3
Clic1	9.31262	3.04608	2.54879	0.935619	up	9.72511e-227	2.2961e-222	0.454	0.817	3
Gng2	2.53866	0.397937	2.53135	0.928751	up	5.75863e-127	1.35961e-122	0.164	0.284	3
Naca	18.2868	6.62436	2.52963	0.928072	up	3.60856e-234	8.5198e-230	0.645	0.902	3
Rapgef6	2.42178	0.35346	2.52817	0.927497	up	1.14173e-257	2.69561e-253	0.149	0.387	3
Rcbtb2	2.34585	0.323683	2.52768	0.927302	up	6.68665e-187	1.57872e-182	0.125	0.317	3
Rpsa	36.8177	13.9765	2.52514	0.926298	up	6.11396e-177	1.44351e-172	0.848	0.936	3
Rpl21	31.8941	12.0324	2.52403	0.925855	up	1.20213e-202	2.83822e-198	0.836	0.935	3
Elf1	2.9718	0.580828	2.51248	0.921272	up	2.07748e-276	4.90494e-272	0.173	0.523	3
Dnajb1	2.57885	0.425202	2.51112	0.920727	up	6.9317e-159	1.63657e-154	0.11	0.345	3
Jun	8.18174	2.66001	2.50866	0.919749	up	1.67817e-153	3.96216e-149	0.319	0.643	3
Ly6e	12.1005	4.23606	2.50197	0.917078	up	2.93151e-142	6.92129e-138	0.537	0.77	3
Ablim1	2.11092	0.2462	2.49633	0.91482	up	1.69863e-258	4.01046e-254	0.149	0.318	3
Npm1	13.5277	4.82788	2.49279	0.913402	up	1.31249e-222	3.09879e-218	0.561	0.867	3
Rpl17	32.3284	12.3765	2.49156	0.91291	up	1.94783e-186	4.59882e-182	0.86	0.938	3
Psmb9	3.6135	0.853454	2.48914	0.911936	up	1.09891e-134	2.59453e-130	0.218	0.428	3
Cfl1	13.934	4.99999	2.489	0.911882	up	9.69143e-214	2.28815e-209	0.597	0.872	3
Btf3	14.9872	5.4328	2.48527	0.910381	up	3.97249e-243	9.37906e-239	0.639	0.884	3
Snrpg	4.00937	1.02023	2.4796	0.908097	up	4.48288e-290	1.05841e-285	0.257	0.662	3
Uqcrh	10.4923	3.66216	2.46501	0.902196	up	1.78801e-278	4.22149e-274	0.525	0.857	3
Myl6	15.949	5.87695	2.46461	0.902034	up	1.39986e-236	3.30507e-232	0.624	0.888	3
Rps27a	42.024	16.5228	2.45532	0.898257	up	6.51515e-161	1.53823e-156	0.922	0.955	3
Fos	5.89354	1.81105	2.4523	0.897027	up	1.73819e-114	4.10387e-110	0.2	0.46	3
Msn	3.79411	0.966462	2.43794	0.891153	up	4.1436e-26	9.78304e-22	0.23	0.144	3
Pnrc1	4.67005	1.33388	2.42945	0.887666	up	5.577e-233	1.31673e-228	0.275	0.663	3
Pycard	2.60964	0.485991	2.42911	0.887526	up	2.35575e-111	5.56192e-107	0.164	0.293	3
Pim1	2.25967	0.342697	2.42771	0.886947	up	2.11939e-110	5.00387e-106	0.131	0.245	3
Arpc1b	7.19732	2.37894	2.426	0.886244	up	1.43167e-154	3.38016e-150	0.394	0.693	3
Rps12	34.0574	13.5288	2.41296	0.880855	up	6.28932e-151	1.48491e-146	0.854	0.94	3
Fkbp3	3.34918	0.811152	2.40133	0.876024	up	0	7.03972e-306	0.203	0.624	3
Eif3f	6.91609	2.30027	2.39862	0.874892	up	7.84876e-280	1.85309e-275	0.376	0.812	3
Arl6ip1	5.00827	1.52229	2.38207	0.867972	up	1.62671e-275	3.84067e-271	0.293	0.734	3
S100a13	2.9471	0.679775	2.34978	0.854321	up	1.50981e-239	3.56467e-235	0.185	0.536	3
Rpl7	16.3807	6.40631	2.34675	0.853029	up	8.28925e-212	1.95709e-207	0.609	0.889	3
Pfdn5	13.3661	5.12929	2.34384	0.851792	up	3.24521e-271	7.66195e-267	0.606	0.88	3
Rpl27a	13.3941	5.16046	2.33653	0.848667	up	4.62984e-234	1.0931e-229	0.567	0.875	3
Celf2	2.76472	0.627164	2.31367	0.838834	up	3.50264e-234	8.26973e-230	0.179	0.511	3
Leprotl1	4.39532	1.34562	2.30017	0.832981	up	2.314e-254	5.46336e-250	0.272	0.667	3
mt-Rnr1	20.1856	8.2294	2.29545	0.830927	up	4.95526e-126	1.16994e-121	0.722	0.897	3
Dusp5	1.98436	0.300401	2.29495	0.830713	up	4.36015e-170	1.02943e-165	0.119	0.303	3
Arpc3	7.86207	2.88745	2.27966	0.824026	up	1.09358e-214	2.58194e-210	0.403	0.813	3
Rpl35	14.6108	5.85271	2.27805	0.823318	up	2.92871e-224	6.91469e-220	0.588	0.896	3
Fam49b	3.14556	0.823659	2.27321	0.821194	up	3.71758e-218	8.7772e-214	0.206	0.568	3
Fyn	1.94096	0.295022	2.27097	0.820209	up	5.925e-88	1.39889e-83	0.128	0.206	3
Lbh	2.47627	0.536732	2.26212	0.816302	up	2.58649e-221	6.10671e-217	0.158	0.449	3
Nfkbia	4.89419	1.60723	2.26071	0.815679	up	5.27947e-117	1.24648e-112	0.185	0.512	3
Actr3	5.05892	1.68215	2.25898	0.814914	up	1.67619e-253	3.95749e-249	0.304	0.742	3
Cotl1	2.93568	0.748049	2.25147	0.811583	up	4.15094e-177	9.80038e-173	0.185	0.482	3
Tesc	2.05395	0.375174	2.22077	0.797856	up	1.70552e-154	4.02672e-150	0.125	0.294	3
Rplp1	50.4395	22.1883	2.21833	0.796757	up	3.94568e-127	9.31575e-123	0.925	0.961	3
Rps26	17.2711	7.25101	2.21441	0.794986	up	5.23795e-198	1.23668e-193	0.657	0.908	3
1810026B05Rik	2.48091	0.574954	2.21017	0.793068	up	1.54851e-271	3.65603e-267	0.167	0.529	3
Rpl35a	23.0829	9.91062	2.20729	0.791763	up	6.96712e-169	1.64494e-164	0.761	0.922	3
Ppp1r12a	2.88788	0.76361	2.2045	0.790502	up	3.02081e-286	7.13213e-282	0.194	0.607	3
Pdcd4	4.14975	1.36125	2.18094	0.779756	up	1.06588e-302	2.51654e-298	0.248	0.68	3
Serinc3	3.95312	1.28025	2.17219	0.775734	up	2.94464e-171	6.95229e-167	0.23	0.6	3
Nabp1	1.85821	0.317484	2.16944	0.774471	up	6.45822e-175	1.52479e-170	0.119	0.308	3
Atp5h	10.3448	4.24511	2.16292	0.771459	up	1.76417e-251	4.16519e-247	0.451	0.864	3
Sh3kbp1	1.67069	0.236668	2.15958	0.769915	up	4.21178e-156	9.944e-152	0.11	0.261	3
Tspo	5.14356	1.84895	2.15643	0.768455	up	2.64565e-132	6.24638e-128	0.278	0.581	3
Snrpe	4.06502	1.38113	2.12715	0.754783	up	6.65711e-258	1.57174e-253	0.242	0.719	3
Cdk2ap2	3.44369	1.09051	2.12564	0.754075	up	1.89142e-230	4.46565e-226	0.215	0.641	3
Peli1	1.82025	0.331404	2.11825	0.750591	up	8.09314e-184	1.91079e-179	0.113	0.349	3
Jpt1	2.82692	0.808647	2.1159	0.749482	up	5.47335e-170	1.29226e-165	0.176	0.506	3
Tpt1-ps3	1.68158	0.270469	2.1107	0.747021	up	1.32407e-153	3.12612e-149	0.11	0.278	3
Eef1a1	56.195	26.2276	2.10062	0.742234	up	6.26195e-147	1.47845e-142	0.94	0.97	3
Vasp	2.20648	0.528051	2.09841	0.741181	up	3.0478e-188	7.19586e-184	0.134	0.449	3
Prdx6	3.94341	1.36135	2.09346	0.738819	up	2.82515e-300	6.67018e-296	0.233	0.725	3
Srpk1	2.32344	0.593304	2.08588	0.735191	up	0	0	0.146	0.568	3
Cox5a	6.27816	2.49005	2.0854	0.734962	up	2.44908e-210	5.78228e-206	0.352	0.77	3
Rpl14	19.5621	8.86495	2.08436	0.734462	up	5.07322e-179	1.19779e-174	0.707	0.916	3
Cited2	2.49997	0.69036	2.07054	0.727812	up	3.45597e-159	8.15955e-155	0.128	0.457	3
Mettl23	1.82991	0.369719	2.06605	0.725638	up	5.16622e-205	1.21974e-200	0.134	0.401	3
Rpl26	31.4586	14.7365	2.06263	0.72398	up	4.60653e-148	1.0876e-143	0.833	0.947	3
Hnrnpf	5.83919	2.3204	2.05975	0.722584	up	1.44008e-261	3.40002e-257	0.316	0.795	3
Capzb	4.3891	1.6358	2.04458	0.715192	up	2.81467e-239	6.64543e-235	0.266	0.742	3
Rbm39	7.23549	3.0677	2.0246	0.705375	up	2.04671e-265	4.83227e-261	0.379	0.808	3
Ppp1r15a	2.29773	0.630406	2.02265	0.704406	up	3.92265e-161	9.26139e-157	0.134	0.433	3
Pik3r1	2.166	0.565973	2.02175	0.703962	up	2.90832e-206	6.86654e-202	0.134	0.482	3
Rpl6	18.8919	8.85399	2.01867	0.702438	up	4.17038e-195	9.84627e-191	0.669	0.918	3
Apobec3	2.33835	0.661324	2.00945	0.697862	up	3.4462e-184	8.13649e-180	0.143	0.473	3
Selenoh	1.94049	0.465667	2.00625	0.696266	up	6.7807e-228	1.60092e-223	0.119	0.463	3
Jak1	3.33624	1.16576	2.00218	0.694239	up	2.33137e-281	5.50435e-277	0.206	0.688	3
H3f3b	23.4418	11.2094	2.00188	0.694087	up	1.87505e-122	4.427e-118	0.749	0.917	3
Ptma	28.2417	13.6265	1.99922	0.692759	up	1.55962e-124	3.68225e-120	0.758	0.925	3
Evl	1.70099	0.354187	1.99455	0.690417	up	2.03453e-162	4.80353e-158	0.104	0.335	3
Eif3h	4.75869	1.88766	1.99424	0.690264	up	3.63141e-271	8.57376e-267	0.293	0.786	3
Cdc42	7.42724	3.23275	1.99096	0.688617	up	8.07222e-230	1.90585e-225	0.385	0.843	3
Rsbn1l	2.32882	0.676028	1.98614	0.686193	up	1.84041e-274	4.3452e-270	0.152	0.586	3
Rps19	13.672	6.43033	1.97461	0.68037	up	5.44643e-198	1.2859e-193	0.588	0.895	3
Smpdl3a	2.0699	0.554974	1.97424	0.680184	up	7.16628e-111	1.69196e-106	0.122	0.345	3
Fgl2	3.86722	1.46964	1.97082	0.678449	up	1.4102e-160	3.32949e-156	0.182	0.591	3
Gramd3	1.91584	0.484128	1.96468	0.675331	up	5.45502e-297	1.28793e-292	0.116	0.498	3
Crip1	4.16233	1.6386	1.95647	0.671142	up	3.01629e-84	7.12145e-80	0.221	0.438	3
Resf1	2.30696	0.69382	1.95237	0.669044	up	7.02923e-240	1.6596e-235	0.134	0.532	3
Abracl	4.62139	1.89882	1.9392	0.662274	up	8.24914e-217	1.94762e-212	0.284	0.721	3
Ier2	2.22698	0.668599	1.93395	0.659563	up	6.3525e-112	1.49982e-107	0.149	0.394	3
Pak2	2.8814	1.00942	1.9316	0.658349	up	1.65606e-279	3.90995e-275	0.173	0.672	3
Diaph1	2.05561	0.583264	1.92994	0.657491	up	1.28196e-246	3.0267e-242	0.137	0.527	3
Mrpl18	1.88475	0.496749	1.92734	0.656143	up	8.85847e-231	2.09148e-226	0.134	0.489	3
Trim12a	1.34836	0.21867	1.92699	0.655958	up	4.6025e-110	1.08665e-105	0.093	0.204	3
Rps28	8.18778	3.78308	1.92089	0.65279	up	2.22459e-239	5.25225e-235	0.424	0.861	3
Samd9l	1.82473	0.47172	1.91934	0.65198	up	3.57356e-177	8.43716e-173	0.113	0.408	3
Ndfip1	6.21104	2.76521	1.91518	0.64981	up	7.25569e-290	1.71307e-285	0.334	0.821	3
Tecpr1	1.46193	0.285941	1.91449	0.649454	up	2.88244e-240	6.80545e-236	0.104	0.37	3
Fnbp1	1.45229	0.282702	1.91181	0.648053	up	1.69584e-83	4.00389e-79	0.096	0.216	3
Klf13	2.10788	0.628353	1.90861	0.646373	up	3.52085e-202	8.31273e-198	0.134	0.514	3
Commd8	1.58132	0.35421	1.90615	0.645084	up	1.18404e-185	2.79551e-181	0.11	0.384	3
Itpkb	1.48125	0.303204	1.90396	0.643936	up	3.10957e-169	7.3417e-165	0.099	0.318	3
Rpl7a	11.6009	5.62811	1.90113	0.642447	up	2.73035e-212	6.44636e-208	0.501	0.895	3
Ptpn6	1.55697	0.345261	1.90073	0.642236	up	4.2312e-104	9.98986e-100	0.096	0.287	3
Tln1	2.59387	0.891789	1.89972	0.641706	up	1.07417e-189	2.53611e-185	0.158	0.58	3
Cblb	1.20816	0.162949	1.89876	0.641203	up	3.11451e-147	7.35336e-143	0.078	0.214	3
Septin7	3.49875	1.37142	1.89707	0.64031	up	9.76057e-263	2.30447e-258	0.248	0.728	3
Ankrd44	1.72895	0.438575	1.89698	0.640264	up	5.57648e-226	1.31661e-221	0.104	0.436	3
Utrn	2.187	0.683478	1.8931	0.638217	up	1.29165e-276	3.04959e-272	0.137	0.568	3
Cd82	1.84762	0.504463	1.89278	0.638046	up	9.99152e-238	2.359e-233	0.119	0.478	3
Bzw2	1.54548	0.346301	1.89072	0.636958	up	4.6111e-227	1.08868e-222	0.11	0.395	3
Stk24	1.53541	0.341072	1.89058	0.636884	up	2.11143e-210	4.9851e-206	0.104	0.394	3
Arpc2	7.85872	3.68683	1.89013	0.636645	up	4.17688e-221	9.86162e-217	0.418	0.849	3
mt-Rnr2	62.2634	32.5013	1.88838	0.635722	up	2.66791e-57	6.29893e-53	0.973	0.973	3
Ddx5	13.3204	6.59642	1.88515	0.634009	up	6.71858e-195	1.58626e-190	0.591	0.864	3
Myl12a	3.42505	1.35284	1.88073	0.631661	up	5.8916e-160	1.39101e-155	0.221	0.622	3
Dennd4a	1.60495	0.385495	1.88016	0.631357	up	1.36657e-227	3.22647e-223	0.093	0.424	3
H2-Q4	1.97571	0.585372	1.87698	0.629665	up	2.19074e-171	5.17234e-167	0.137	0.454	3
Hipk1	1.9203	0.55642	1.87629	0.629296	up	1.9416e-262	4.58412e-258	0.11	0.533	3
Arl6ip5	1.91918	0.560032	1.87123	0.626595	up	2.44996e-208	5.78436e-204	0.14	0.501	3
Dnaja1	3.46251	1.38666	1.86977	0.625815	up	2.93511e-272	6.92979e-268	0.212	0.73	3
Eif3k	4.49931	1.95039	1.86392	0.622684	up	2.26148e-251	5.33936e-247	0.29	0.791	3
Bhlhe40	1.67614	0.437649	1.86147	0.621367	up	1.28782e-141	3.04054e-137	0.099	0.35	3
Pabpc1	6.60693	3.08835	1.86064	0.620918	up	1.04099e-228	2.45778e-224	0.349	0.809	3
Nsa2	3.06811	1.18976	1.85779	0.619386	up	8.34425e-251	1.97008e-246	0.188	0.7	3
Klf3	1.73493	0.479321	1.84877	0.614521	up	2.29207e-207	5.41158e-203	0.104	0.449	3
Eif3m	2.83972	1.0774	1.84833	0.61428	up	4.44361e-253	1.04914e-248	0.188	0.677	3
Gbp7	1.58297	0.398582	1.84685	0.613482	up	8.67295e-156	2.04768e-151	0.11	0.357	3
Psmb1	5.10129	2.30691	1.84502	0.612487	up	3.08553e-256	7.28494e-252	0.325	0.803	3
Malt1	1.26053	0.228195	1.84053	0.610055	up	5.58517e-96	1.31866e-91	0.078	0.206	3
H1f4	1.33256	0.268473	1.83887	0.609153	up	2.91671e-160	6.88635e-156	0.078	0.287	3
Emg1	2.70653	1.03139	1.82463	0.601375	up	7.62173e-280	1.79949e-275	0.182	0.685	3
Srsf3	5.74254	2.69548	1.82454	0.601326	up	2.44835e-226	5.78055e-222	0.319	0.805	3
Actr2	2.59201	0.975404	1.81837	0.597938	up	2.85949e-238	6.75125e-234	0.164	0.646	3
Ube2i	3.17921	1.29992	1.81711	0.597246	up	1.05532e-249	2.4916e-245	0.209	0.72	3
Efhd2	2.10615	0.710408	1.81603	0.596651	up	2.84817e-145	6.72453e-141	0.137	0.467	3
Twf2	1.4251	0.335516	1.81585	0.596554	up	7.60488e-171	1.79551e-166	0.087	0.355	3
Actg1	18.9567	10.0126	1.81217	0.594523	up	1.94816e-119	4.59961e-115	0.66	0.905	3
Jund	13.0058	6.74084	1.80934	0.59296	up	1.10199e-170	2.60181e-166	0.472	0.859	3
Foxn3	1.70318	0.494063	1.80928	0.592929	up	2.95906e-229	6.98635e-225	0.11	0.489	3
Ubald2	1.48891	0.377319	1.80707	0.591704	up	1.24918e-139	2.94932e-135	0.11	0.348	3
Vps28	2.80426	1.11117	1.80197	0.58888	up	3.16384e-291	7.46983e-287	0.173	0.703	3
Sec11c	4.75428	2.19386	1.80167	0.588714	up	7.41225e-234	1.75003e-229	0.281	0.759	3
Polr1d	4.19329	1.88794	1.79827	0.586823	up	1.07594e-262	2.54029e-258	0.254	0.783	3
Psmb3	3.71057	1.62279	1.79602	0.585571	up	2.41276e-224	5.69653e-220	0.23	0.742	3
Eif3e	3.08992	1.2846	1.79021	0.582332	up	2.07609e-256	4.90164e-252	0.197	0.719	3
Rps8	28.6415	15.5752	1.7883	0.581267	up	8.01605e-120	1.89259e-115	0.803	0.946	3
Sumo2	8.51688	4.3305	1.78536	0.579622	up	1.77682e-227	4.19507e-223	0.451	0.844	3
St3gal6	1.15536	0.207891	1.7844	0.579084	up	4.87729e-205	1.15153e-200	0.081	0.284	3
Ogt	1.93426	0.645939	1.78273	0.578143	up	2.18538e-250	5.15969e-246	0.125	0.57	3
Csk	1.50452	0.406222	1.78103	0.577191	up	2.96471e-170	6.99968e-166	0.101	0.402	3
Cap1	1.70649	0.523067	1.777	0.574925	up	7.66715e-168	1.81021e-163	0.113	0.454	3
Akap13	2.49232	0.966019	1.77634	0.574555	up	3.34189e-212	7.89019e-208	0.158	0.606	3
Cntrl	1.02622	0.144543	1.77033	0.571165	up	1.29402e-149	3.05517e-145	0.075	0.211	3
Tnfaip8	1.68015	0.517734	1.76589	0.568654	up	4.09158e-87	9.66021e-83	0.101	0.305	3
Tap1	1.30652	0.308287	1.76301	0.567022	up	1.98797e-86	4.69361e-82	0.09	0.244	3
Oip5os1	1.68604	0.523718	1.76282	0.566915	up	4.36461e-211	1.03049e-206	0.11	0.491	3
Med10	1.63371	0.496929	1.75941	0.564979	up	2.01092e-215	4.74778e-211	0.11	0.493	3
Psme2	4.57285	2.16931	1.75838	0.564394	up	3.09945e-228	7.31781e-224	0.272	0.772	3
Stk4	1.33019	0.326181	1.75706	0.563645	up	4.99427e-160	1.17915e-155	0.099	0.354	3
Prrc2c	4.1187	1.9164	1.75514	0.562548	up	1.2491e-249	2.94912e-245	0.248	0.751	3
Rpl29	13.3263	7.17621	1.75219	0.560869	up	1.09214e-188	2.57855e-184	0.582	0.896	3
Rpl4	10.5945	5.62588	1.74989	0.559551	up	2.85436e-215	6.73915e-211	0.507	0.879	3
Rab8a	1.66775	0.534865	1.7381	0.552792	up	4.14767e-220	9.79264e-216	0.122	0.514	3
Tpr	3.32335	1.48798	1.7377	0.552562	up	1.22493e-260	2.89206e-256	0.206	0.73	3
Snrnp48	1.62091	0.509569	1.7362	0.551698	up	7.16167e-241	1.69087e-236	0.101	0.53	3
Ostf1	2.25146	0.874032	1.73501	0.551013	up	2.76993e-138	6.5398e-134	0.143	0.507	3
Borcs8	1.37526	0.372912	1.73009	0.548174	up	1.32451e-174	3.12718e-170	0.099	0.393	3
Rbm3	5.60287	2.83944	1.71975	0.542177	up	3.62703e-208	8.56342e-204	0.31	0.805	3
Arhgef1	1.36993	0.380894	1.71623	0.540128	up	5.46988e-190	1.29144e-185	0.084	0.412	3
Mcts1	1.51923	0.469113	1.7148	0.539296	up	1.74194e-212	4.11273e-208	0.107	0.48	3
Dock8	1.0694	0.208192	1.71281	0.538135	up	1.17091e-107	2.76452e-103	0.072	0.224	3
Tmem64	1.10314	0.227922	1.71277	0.53811	up	2.43919e-168	5.75892e-164	0.069	0.285	3
Ssb	3.29068	1.50797	1.71081	0.536969	up	7.99272e-266	1.88708e-261	0.218	0.747	3
Rps15	13.303	7.36309	1.71026	0.536644	up	4.55393e-186	1.07518e-181	0.513	0.886	3
Tcf12	1.64839	0.549106	1.70962	0.536274	up	4.05521e-242	9.57434e-238	0.113	0.527	3
Raly	2.01394	0.766987	1.70569	0.533972	up	6.46532e-226	1.52646e-221	0.128	0.595	3
Lbr	1.14325	0.257803	1.70396	0.532958	up	5.82654e-210	1.37565e-205	0.075	0.341	3
Rap1b	4.24403	2.07815	1.70363	0.532761	up	1.43434e-231	3.38648e-227	0.263	0.781	3
Dusp11	1.65651	0.559641	1.70328	0.532558	up	8.12215e-249	1.91764e-244	0.119	0.546	3
Ndufa4	6.59487	3.46374	1.70146	0.531487	up	2.14204e-222	5.05736e-218	0.376	0.825	3
Nt5c	1.67125	0.570273	1.70114	0.531299	up	3.01542e-197	7.11941e-193	0.125	0.519	3
Serbp1	5.67219	2.92576	1.69959	0.530387	up	5.58258e-239	1.31805e-234	0.316	0.815	3
Ptk2b	1.02013	0.18906	1.69893	0.529998	up	1.64159e-145	3.8758e-141	0.072	0.239	3
Psme1	4.8946	2.47074	1.69837	0.529668	up	6.20713e-217	1.4655e-212	0.284	0.793	3
Mbp	1.41642	0.425118	1.69559	0.528032	up	5.92569e-248	1.39906e-243	0.101	0.468	3
Rps6	9.06938	4.9539	1.69122	0.525452	up	1.52844e-207	3.60864e-203	0.46	0.866	3
Pole4	1.36629	0.400766	1.68929	0.524306	up	2.82252e-116	6.66398e-112	0.104	0.336	3
Bin1	1.28442	0.353308	1.68803	0.523561	up	1.85162e-163	4.37167e-159	0.084	0.371	3
Slbp	1.27561	0.348171	1.68793	0.523501	up	7.51654e-170	1.77466e-165	0.099	0.377	3
Gm9794	1.00158	0.186137	1.68748	0.523237	up	9.81193e-114	2.3166e-109	0.066	0.224	3
Tubb5	3.74263	1.81362	1.6856	0.522119	up	1.62199e-179	3.82953e-175	0.203	0.7	3
Taf10	4.08209	2.01637	1.68484	0.521671	up	9.64208e-257	2.2765e-252	0.245	0.781	3
Tsc22d3	1.4613	0.461163	1.68448	0.521457	up	1.66511e-77	3.93134e-73	0.093	0.271	3
Spcs2	5.21879	2.70118	1.68022	0.518923	up	9.69045e-253	2.28792e-248	0.278	0.81	3
Nmi	1.21578	0.320817	1.67758	0.517352	up	2.44761e-183	5.77881e-179	0.081	0.364	3
Sumo1	3.64961	1.77295	1.67677	0.516872	up	3.07995e-279	7.27177e-275	0.233	0.776	3
Adss	1.42075	0.447479	1.67239	0.514255	up	1.00555e-222	2.3741e-218	0.101	0.476	3
Hsp90ab1	21.4485	12.4271	1.67188	0.513947	up	1.7681e-131	4.17448e-127	0.69	0.926	3
Rnf138	1.3596	0.411587	1.67159	0.513776	up	3.98034e-241	9.39759e-237	0.096	0.478	3
Coq10b	1.42703	0.453823	1.66941	0.512471	up	3.49407e-148	8.2495e-144	0.096	0.413	3
Gm10076	8.48536	4.68367	1.66888	0.512153	up	1.06653e-233	2.51807e-229	0.424	0.87	3
Cers4	1.05677	0.235195	1.66514	0.509907	up	1.38237e-174	3.26378e-170	0.063	0.287	3
Ypel3	2.61993	1.17536	1.66406	0.509262	up	1.58554e-234	3.74345e-230	0.164	0.679	3
Zdhhc18	0.881495	0.132329	1.66162	0.50779	up	2.94147e-146	6.94481e-142	0.066	0.201	3
Zmat5	1.0998	0.264306	1.66083	0.507319	up	2.91596e-180	6.88459e-176	0.069	0.335	3
Pde3b	1.61467	0.57435	1.66079	0.507295	up	4.79885e-282	1.13301e-277	0.104	0.554	3
Rnf166	1.09107	0.260906	1.65839	0.505846	up	9.33981e-177	2.20513e-172	0.081	0.332	3
Csnk2b	1.82287	0.704863	1.65578	0.50427	up	8.41591e-199	1.987e-194	0.122	0.567	3
Ptp4a2	3.28468	1.59621	1.65036	0.500992	up	4.94563e-244	1.16766e-239	0.194	0.747	3
Xrn2	1.53374	0.537694	1.64775	0.499413	up	1.69633e-188	4.00504e-184	0.104	0.492	3
Mrps24	2.73735	1.26826	1.64768	0.499366	up	4.28521e-267	1.01174e-262	0.179	0.722	3
Rgs2	1.8628	0.739727	1.64554	0.498071	up	2.56141e-82	6.04749e-78	0.113	0.351	3
Cd47	4.49345	2.33986	1.64481	0.497627	up	3.72365e-222	8.79155e-218	0.266	0.787	3
Esco1	1.104	0.279619	1.64424	0.49728	up	2.48263e-224	5.8615e-220	0.072	0.376	3
Tmem160	2.18747	0.939165	1.64373	0.496969	up	2.00585e-217	4.7358e-213	0.149	0.636	3
Mtarc2	1.46341	0.498931	1.64345	0.496796	up	9.54293e-219	2.25309e-214	0.104	0.496	3
Cenpx	1.82229	0.720561	1.64033	0.494898	up	2.2185e-207	5.23787e-203	0.125	0.581	3
Crot	0.94201	0.185677	1.63789	0.493409	up	1.37197e-193	3.23922e-189	0.063	0.28	3
Smap1	1.69831	0.648808	1.63652	0.492574	up	3.0959e-237	7.30942e-233	0.107	0.57	3
Cwc15	2.25864	0.996417	1.63224	0.489955	up	6.23813e-237	1.47282e-232	0.149	0.669	3
Pnn	2.21536	0.972622	1.63	0.488577	up	1.30784e-230	3.08782e-226	0.149	0.65	3
Taf15	1.63813	0.618838	1.62964	0.48836	up	4.93495e-217	1.16514e-212	0.11	0.522	3
Ppp1ca	3.7435	1.91156	1.6292	0.488087	up	3.54492e-248	8.36957e-244	0.242	0.784	3
Irf1	1.37736	0.460159	1.62815	0.487447	up	1.00477e-162	2.37227e-158	0.09	0.413	3
Dguok	1.50053	0.536926	1.62697	0.486717	up	4.90444e-227	1.15794e-222	0.099	0.531	3
Cbl	1.40303	0.480946	1.62263	0.484051	up	2.40276e-217	5.67292e-213	0.09	0.476	3
Mfsd10	0.984299	0.223444	1.6219	0.483596	up	1.24546e-180	2.94054e-176	0.063	0.303	3
Elmo1	0.924111	0.186336	1.62189	0.483594	up	7.96556e-122	1.88067e-117	0.06	0.222	3
Zup1	1.0225	0.247927	1.62069	0.482851	up	2.16222e-152	5.105e-148	0.066	0.306	3
Tnrc6b	2.21913	0.98628	1.62068	0.482849	up	1.65829e-237	3.91522e-233	0.137	0.634	3
Zfp292	1.90161	0.791074	1.62004	0.482451	up	4.20799e-245	9.93506e-241	0.119	0.605	3
Gramd1a	1.15323	0.331094	1.61764	0.480968	up	2.41096e-220	5.69227e-216	0.072	0.41	3
Ezr	1.18004	0.347824	1.61745	0.480854	up	1.50053e-129	3.54275e-125	0.087	0.346	3
Ntan1	1.43337	0.5049	1.61696	0.48055	up	6.21508e-233	1.46738e-228	0.104	0.522	3
Zfp512	1.01002	0.244333	1.61534	0.479543	up	1.33488e-195	3.15166e-191	0.072	0.33	3
Dynll1	4.19507	2.21817	1.61429	0.478897	up	7.28879e-186	1.72088e-181	0.239	0.757	3
Med30	1.2459	0.391898	1.61355	0.478437	up	3.40045e-214	8.02846e-210	0.081	0.445	3
Kif2a	1.2115	0.372168	1.61168	0.477278	up	5.9157e-216	1.3967e-211	0.081	0.441	3
Psenen	3.30599	1.67392	1.61037	0.476463	up	1.66729e-284	3.93647e-280	0.194	0.766	3
Acaa2	0.882804	0.169698	1.60965	0.476016	up	3.53893e-140	8.35542e-136	0.057	0.23	3
Tmem128	1.31289	0.437266	1.60923	0.475755	up	1.67263e-187	3.94908e-183	0.09	0.451	3
Magoh	1.83239	0.760459	1.60889	0.475546	up	8.94657e-225	2.11229e-220	0.128	0.607	3
Sec11a	2.34734	1.08566	1.60493	0.473082	up	7.19308e-263	1.69829e-258	0.155	0.689	3
Lpar6	1.13179	0.329301	1.60369	0.472309	up	4.95598e-90	1.17011e-85	0.081	0.267	3
Sirt7	1.1716	0.354753	1.60295	0.471844	up	1.48023e-178	3.49483e-174	0.075	0.399	3
Igbp1	1.0868	0.302063	1.60268	0.47168	up	1.50366e-161	3.55015e-157	0.081	0.354	3
Dbnl	1.47001	0.542678	1.60112	0.470702	up	1.45723e-178	3.44052e-174	0.107	0.493	3
Tmem50a	2.51528	1.19822	1.59915	0.469473	up	5.71362e-233	1.34899e-228	0.173	0.704	3
Ccdc12	3.0143	1.51059	1.59895	0.469346	up	2.40662e-239	5.68202e-235	0.194	0.749	3
Bcl10	1.21738	0.387647	1.59794	0.468714	up	1.65518e-154	3.90788e-150	0.087	0.392	3
Rbl2	0.891453	0.183728	1.59788	0.468676	up	6.46871e-173	1.52726e-168	0.054	0.264	3
Oaz1	12.1276	7.22647	1.59578	0.467362	up	3.01341e-207	7.11467e-203	0.519	0.902	3
Ncor1	4.18981	2.25336	1.59521	0.467007	up	2.75233e-251	6.49826e-247	0.248	0.769	3
Rpl10	28.4208	17.4453	1.59503	0.466893	up	3.16583e-103	7.47453e-99	0.821	0.96	3
Smc4	1.00883	0.260514	1.59366	0.466032	up	6.80679e-153	1.60708e-148	0.078	0.316	3
Prpf38b	1.80494	0.760343	1.59341	0.465875	up	3.1399e-226	7.41331e-222	0.119	0.593	3
Trmt112	2.43041	1.15993	1.5882	0.462603	up	7.19837e-243	1.69954e-238	0.158	0.69	3
Gm9843	0.87582	0.184967	1.58301	0.459331	up	1.70932e-93	4.03572e-89	0.057	0.203	3
Rasa2	1.04885	0.298393	1.57799	0.45615	up	1.93175e-191	4.56086e-187	0.075	0.378	3
Heca	1.1292	0.350555	1.57654	0.455231	up	4.03248e-210	9.52068e-206	0.072	0.411	3
Phf3	1.7666	0.75501	1.5764	0.455146	up	2.09747e-249	4.95212e-245	0.113	0.614	3
Ech1	1.29271	0.456148	1.5745	0.45394	up	1.7958e-169	4.23987e-165	0.093	0.442	3
Zfp36	1.95159	0.877271	1.57228	0.452524	up	4.25361e-66	1.00428e-61	0.107	0.324	3
Rpl10a-ps1	0.897656	0.208739	1.56995	0.451042	up	7.53338e-112	1.77863e-107	0.066	0.239	3
Srsf5	3.46309	1.8432	1.56974	0.45091	up	1.54074e-247	3.63768e-243	0.221	0.77	3
Mier1	1.88847	0.840427	1.56946	0.45073	up	2.43319e-235	5.74477e-231	0.113	0.629	3
Cdc42se1	1.28475	0.455876	1.56933	0.450647	up	5.84114e-168	1.37909e-163	0.087	0.431	3
Tsc22d4	1.70621	0.727543	1.56651	0.448848	up	2.05084e-221	4.84204e-217	0.119	0.596	3
Atrx	3.04606	1.5874	1.56375	0.447089	up	2.41769e-242	5.70816e-238	0.185	0.727	3
Ubl5	4.91188	2.78928	1.56016	0.444787	up	1.37118e-241	3.23735e-237	0.284	0.83	3
Hspa8	7.85367	4.67501	1.56012	0.44476	up	3.60167e-191	8.50354e-187	0.409	0.858	3
2810013P06Rik	1.07441	0.330079	1.55962	0.444439	up	2.43966e-190	5.76004e-186	0.072	0.38	3
Arpc4	1.38775	0.531627	1.55896	0.444019	up	2.12361e-138	5.01384e-134	0.104	0.441	3
Zbtb1	0.850421	0.18767	1.55803	0.443419	up	1.00625e-201	2.37575e-197	0.063	0.285	3
Herc3	0.853745	0.18989	1.55791	0.443347	up	6.94626e-156	1.64001e-151	0.057	0.259	3
Crlf2	1.09818	0.348114	1.55638	0.442366	up	5.35382e-103	1.26404e-98	0.078	0.307	3
B4galt1	0.920276	0.23399	1.55615	0.442216	up	2.50398e-124	5.91189e-120	0.069	0.276	3
Slc9a3r1	0.978518	0.272532	1.55479	0.441339	up	4.99051e-135	1.17826e-130	0.069	0.314	3
Rbms1	1.66699	0.716156	1.55405	0.440864	up	5.74408e-112	1.35618e-107	0.11	0.443	3
Hnrnpa2b1	5.58947	3.24197	1.5534	0.440447	up	1.06708e-211	2.51937e-207	0.313	0.816	3
Cnbp	4.19644	2.34838	1.55193	0.439498	up	1.93109e-248	4.55931e-244	0.251	0.802	3
Tprgl	1.80357	0.80769	1.55091	0.438845	up	1.37738e-229	3.252e-225	0.125	0.623	3
Frg1	1.23591	0.444208	1.54819	0.437088	up	2.23108e-154	5.26759e-150	0.09	0.442	3
Rap2c	0.775676	0.147927	1.54686	0.436224	up	3.58859e-126	8.47265e-122	0.054	0.203	3
Plgrkt	1.21103	0.429688	1.54651	0.436002	up	1.56231e-177	3.68862e-173	0.09	0.439	3
Jak2	0.979677	0.281495	1.54482	0.434906	up	1.6806e-152	3.9679e-148	0.057	0.329	3
Cdc40	1.21084	0.431924	1.54396	0.434353	up	4.52498e-210	1.06835e-205	0.084	0.468	3
Tomm22	2.30716	1.14515	1.54169	0.432882	up	6.32948e-230	1.49439e-225	0.164	0.696	3
Nol7	2.3306	1.1612	1.54109	0.432487	up	6.86655e-245	1.62119e-240	0.17	0.71	3
Tut4	1.90605	0.885789	1.54103	0.432448	up	1.39149e-228	3.28531e-224	0.116	0.627	3
Sf3b1	2.95299	1.56762	1.53955	0.431493	up	4.69346e-241	1.10813e-236	0.197	0.752	3
Cd44	1.37036	0.540631	1.53856	0.430849	up	2.04045e-43	4.8175e-39	0.087	0.213	3
4930453N24Rik	1.09806	0.363859	1.53833	0.430697	up	9.97465e-197	2.35502e-192	0.072	0.425	3
Lsm3	1.21808	0.442014	1.53818	0.430601	up	1.65092e-184	3.89783e-180	0.093	0.451	3
Smchd1	1.44047	0.587859	1.53696	0.429803	up	4.22539e-210	9.97614e-206	0.104	0.541	3
Tap2	1.15896	0.40617	1.53535	0.428755	up	9.81848e-173	2.31814e-168	0.084	0.418	3
Snrpf	1.79884	0.823828	1.5346	0.428267	up	1.3428e-199	3.17035e-195	0.122	0.602	3
Cox8a	12.9923	8.12094	1.53409	0.427935	up	2.92945e-166	6.91643e-162	0.597	0.902	3
H2az2	2.27153	1.13441	1.53276	0.427068	up	2.21262e-209	5.224e-205	0.158	0.667	3
Mrpl9	0.924603	0.258805	1.52891	0.424556	up	2.08711e-203	4.92767e-199	0.069	0.361	3
Etv3	0.863759	0.219804	1.52792	0.423905	up	3.71289e-145	8.76612e-141	0.054	0.283	3
Snrpd3	1.97427	0.947366	1.52733	0.423521	up	7.35209e-238	1.73583e-233	0.128	0.658	3
Xpa	0.847162	0.209476	1.52724	0.423463	up	6.69641e-143	1.58102e-138	0.054	0.277	3
Tpm3	3.109	1.69059	1.52718	0.42342	up	3.56401e-182	8.41464e-178	0.2	0.716	3
Srrm2	5.20702	3.06706	1.52617	0.422761	up	1.93564e-240	4.57005e-236	0.299	0.806	3
Herc4	0.821363	0.195579	1.52341	0.420954	up	8.11621e-154	1.91624e-149	0.054	0.268	3
Rps27rt	0.737462	0.1432	1.51982	0.418593	up	1.24102e-122	2.93006e-118	0.06	0.208	3
Bzw1	2.31662	1.18341	1.51901	0.418056	up	6.49802e-230	1.53418e-225	0.146	0.685	3
Ube2h	1.337	0.539669	1.51786	0.4173	up	4.89933e-252	1.15673e-247	0.087	0.545	3
N4bp2l2	1.72998	0.800156	1.51652	0.41642	up	4.61034e-249	1.0885e-244	0.113	0.635	3
Hsd17b10	1.1654	0.428178	1.5162	0.416204	up	1.16384e-142	2.74782e-138	0.087	0.405	3
Trp53inp1	1.08914	0.378229	1.51581	0.415953	up	2.17083e-175	5.12533e-171	0.069	0.395	3
Srsf7	3.413	1.91208	1.51541	0.415687	up	6.97906e-214	1.64776e-209	0.23	0.767	3
H2-T23	3.38479	1.89492	1.51465	0.415185	up	2.38915e-155	5.64079e-151	0.212	0.677	3
Cast	1.02477	0.337166	1.51423	0.414906	up	2.41427e-146	5.70008e-142	0.069	0.351	3
Unc119	0.859652	0.229324	1.51274	0.413925	up	1.1651e-94	2.7508e-90	0.06	0.234	3
Chfr	0.840044	0.217159	1.51175	0.41327	up	5.2392e-167	1.23698e-162	0.06	0.303	3
Cyld	1.22032	0.472834	1.50751	0.410461	up	1.02929e-223	2.43016e-219	0.081	0.499	3
Dcps	0.8176	0.206145	1.50695	0.410088	up	8.20937e-175	1.93823e-170	0.057	0.297	3
Tma7	4.79103	2.8575	1.50124	0.406291	up	4.56691e-244	1.07825e-239	0.293	0.823	3
Max	1.12968	0.419245	1.50058	0.405849	up	3.6979e-211	8.73074e-207	0.069	0.462	3
Pdcd10	1.8315	0.887171	1.50039	0.405727	up	4.70782e-255	1.11152e-250	0.119	0.656	3
Nr3c1	1.90542	0.937153	1.49984	0.405358	up	1.16584e-246	2.75255e-242	0.122	0.651	3
Prpsap1	0.921912	0.283559	1.49733	0.403684	up	2.0477e-192	4.83463e-188	0.057	0.368	3
Tomm7	3.3852	1.92896	1.49718	0.403586	up	1.18898e-245	2.80718e-241	0.203	0.78	3
Mri1	0.8777	0.254219	1.49711	0.403534	up	7.56089e-161	1.78513e-156	0.06	0.325	3
Sema4d	0.754811	0.174067	1.49464	0.401888	up	5.35912e-127	1.26529e-122	0.054	0.237	3
H2aj	3.92629	2.30481	1.49064	0.399206	up	1.76004e-239	4.15546e-235	0.248	0.789	3
H2-M3	0.947845	0.307914	1.48928	0.39829	up	6.78899e-113	1.60288e-108	0.063	0.304	3
Psma2	3.81111	2.23158	1.48878	0.397956	up	7.49523e-226	1.76962e-221	0.245	0.789	3
Atp5d	4.8731	2.94805	1.48759	0.39716	up	5.92102e-259	1.39795e-254	0.296	0.832	3
Lsm5	1.12229	0.427822	1.48639	0.396347	up	6.5851e-185	1.55474e-180	0.081	0.462	3
Arid4a	1.12389	0.428945	1.48633	0.396311	up	8.75752e-150	2.06765e-145	0.078	0.401	3
Tmed5	1.58406	0.739061	1.4859	0.396017	up	8.03665e-170	1.89745e-165	0.11	0.546	3
Mat2b	1.26447	0.524146	1.48573	0.395907	up	8.09039e-214	1.91014e-209	0.099	0.529	3
Kctd12	1.39193	0.610954	1.48479	0.395272	up	1.84033e-88	4.34501e-84	0.078	0.346	3
Lamtor2	3.19746	1.82737	1.48458	0.395132	up	1.34846e-241	3.1837e-237	0.215	0.764	3
Mknk2	0.820437	0.226533	1.48421	0.394885	up	8.73418e-109	2.06214e-104	0.063	0.259	3
Ssh2	0.986213	0.338767	1.48361	0.394481	up	1.87981e-113	4.43822e-109	0.066	0.332	3
Dmac1	1.0463	0.379284	1.48359	0.394468	up	1.2585e-165	2.97133e-161	0.069	0.409	3
Mllt3	0.815303	0.224304	1.48272	0.39388	up	6.06492e-183	1.43193e-178	0.051	0.315	3
Chordc1	1.19315	0.479244	1.48262	0.393808	up	1.76085e-196	4.15737e-192	0.087	0.485	3
Rhoa	5.86333	3.6358	1.48051	0.392384	up	1.4627e-221	3.45343e-217	0.328	0.854	3
Sugt1	1.48556	0.679812	1.47966	0.391815	up	2.26117e-195	5.33863e-191	0.107	0.562	3
Eif3i	2.65231	1.47363	1.4765	0.389673	up	9.62958e-225	2.27354e-220	0.188	0.745	3
Ddx46	1.42441	0.642851	1.47573	0.389154	up	1.04227e-212	2.46079e-208	0.104	0.559	3
Ssu72	1.99294	1.02812	1.47572	0.389147	up	1.90714e-227	4.50277e-223	0.137	0.668	3
Arf6	1.07193	0.406955	1.47264	0.387055	up	1.05339e-182	2.48704e-178	0.075	0.432	3
Tmem243	0.879912	0.276951	1.47219	0.38675	up	4.39272e-126	1.03712e-121	0.063	0.304	3
Ptpn2	0.991339	0.352826	1.47198	0.386612	up	3.18044e-178	7.50903e-174	0.072	0.405	3
Serpinb9	0.840128	0.25254	1.46912	0.384662	up	6.81735e-137	1.60958e-132	0.048	0.291	3
Tes	1.10647	0.434423	1.46851	0.38425	up	2.53031e-165	5.97407e-161	0.078	0.439	3
Rpl28	18.2187	12.1067	1.46632	0.382758	up	7.30352e-124	1.72436e-119	0.678	0.938	3
Me2	0.810049	0.234497	1.46622	0.382691	up	6.22451e-120	1.46961e-115	0.057	0.276	3
mt-Co1	8.53721	5.50783	1.4655	0.382196	up	2.91039e-136	6.87144e-132	0.424	0.838	3
Casp8	0.757309	0.199803	1.46466	0.381626	up	2.01781e-82	4.76406e-78	0.057	0.217	3
Dctn6	1.14541	0.46527	1.46417	0.381292	up	3.34825e-183	7.90522e-179	0.084	0.473	3
Gm15500	0.937038	0.323226	1.46388	0.381087	up	2.50783e-162	5.92099e-158	0.072	0.382	3
Bod1l	1.51539	0.718564	1.46366	0.380939	up	8.09484e-218	1.91119e-213	0.101	0.579	3
Saraf	3.17136	1.85094	1.46315	0.380592	up	1.89833e-239	4.48195e-235	0.203	0.758	3
2810001G20Rik	0.660884	0.136565	1.46132	0.379339	up	1.12793e-182	2.66305e-178	0.042	0.239	3
Riok1	0.954144	0.338129	1.46036	0.37868	up	1.65992e-207	3.91907e-203	0.063	0.413	3
Chd3	1.90129	0.987455	1.4598	0.378299	up	4.07591e-229	9.62323e-225	0.119	0.646	3
Zfp830	0.746025	0.198472	1.45688	0.376294	up	2.84267e-135	6.71155e-131	0.048	0.264	3
Trip4	0.85414	0.273148	1.45634	0.375928	up	1.7823e-202	4.20802e-198	0.057	0.37	3
Ube2n	2.03227	1.08627	1.45344	0.373934	up	1.26895e-221	2.996e-217	0.146	0.684	3
Tra2b	2.04625	1.10113	1.44982	0.371439	up	7.13799e-243	1.68528e-238	0.131	0.695	3
Irf2	1.32529	0.603872	1.4498	0.371423	up	4.08465e-168	9.64386e-164	0.09	0.513	3
Cept1	0.751809	0.208351	1.44975	0.371393	up	5.17567e-96	1.22198e-91	0.054	0.237	3
Fam204a	1.22471	0.53578	1.44859	0.37059	up	1.40999e-224	3.32898e-220	0.087	0.527	3
Uvrag	0.981336	0.368078	1.44826	0.370364	up	2.03378e-127	4.80177e-123	0.063	0.356	3
Mcl1	2.49609	1.41533	1.44746	0.369809	up	2.49484e-169	5.89032e-165	0.158	0.672	3
Smim15	0.843706	0.274519	1.44659	0.369209	up	4.75533e-138	1.12273e-133	0.057	0.336	3
Rap1a	2.18403	1.2017	1.44617	0.368916	up	2.91344e-213	6.87864e-209	0.149	0.69	3
2410006H16Rik	2.40115	1.35307	1.44541	0.368391	up	7.60573e-148	1.79571e-143	0.137	0.6	3
Psmb10	2.26985	1.26616	1.4429	0.366655	up	5.84884e-202	1.38091e-197	0.155	0.681	3
Hectd1	1.89563	1.00925	1.44115	0.365442	up	1.53268e-256	3.61866e-252	0.119	0.681	3
Sesn3	1.44629	0.698867	1.43995	0.364611	up	4.18872e-244	9.88956e-240	0.087	0.58	3
Pttg1	0.927072	0.338724	1.43948	0.364285	up	1.39412e-92	3.29153e-88	0.069	0.298	3
Cr1l	1.25253	0.564833	1.43947	0.364275	up	3.90792e-217	9.2266e-213	0.081	0.546	3
Grk6	0.662932	0.155388	1.43928	0.364146	up	4.30863e-152	1.01727e-147	0.051	0.241	3
Mxd1	0.695581	0.178092	1.43926	0.364129	up	2.4056e-118	5.67962e-114	0.045	0.229	3
Mrpl33	2.19249	1.21907	1.43866	0.36371	up	1.15056e-236	2.71646e-232	0.149	0.704	3
Mlx	1.00569	0.395017	1.43775	0.363082	up	1.28202e-189	3.02685e-185	0.069	0.449	3
Rps10	3.48075	2.11744	1.43731	0.362776	up	6.50285e-231	1.53532e-226	0.221	0.792	3
Ctsd	3.32561	2.01049	1.43685	0.362451	up	7.32274e-211	1.7289e-206	0.209	0.761	3
Smc6	1.8736	1.00068	1.43631	0.362079	up	1.08318e-224	2.55739e-220	0.122	0.653	3
Nsmaf	0.769004	0.232441	1.43537	0.36142	up	4.0259e-186	9.50515e-182	0.048	0.339	3
Ndufb7	3.51032	2.14736	1.43305	0.359804	up	1.20614e-244	2.8477e-240	0.23	0.795	3
Churc1	1.91975	1.03917	1.43183	0.358954	up	2.1257e-234	5.01879e-230	0.125	0.675	3
Il10rb	0.867694	0.305077	1.4311	0.358443	up	1.74402e-70	4.11764e-66	0.063	0.246	3
Mdp1	1.03498	0.422863	1.4302	0.357815	up	1.14745e-147	2.70913e-143	0.075	0.42	3
Scamp3	1.04137	0.427589	1.42994	0.357636	up	2.10039e-223	4.95901e-219	0.081	0.497	3
Nt5c3b	0.618037	0.13183	1.42958	0.357378	up	1.11434e-176	2.63096e-172	0.042	0.227	3
Gabarapl2	3.96907	2.48109	1.42745	0.355887	up	7.87521e-263	1.85934e-258	0.227	0.8	3
Ciao2a	1.25081	0.576876	1.42739	0.355846	up	1.35702e-178	3.20392e-174	0.093	0.522	3
Senp7	0.856013	0.300436	1.42722	0.355731	up	2.62159e-189	6.18957e-185	0.054	0.378	3
Septin11	1.06028	0.443648	1.42713	0.355669	up	7.49084e-140	1.76859e-135	0.078	0.411	3
Cox4i1	7.94143	5.26653	1.42685	0.355472	up	1.9777e-219	4.66934e-215	0.397	0.891	3
Ube2b	2.84755	1.69809	1.42603	0.354892	up	6.68799e-255	1.57903e-250	0.188	0.77	3
Nup210	0.764127	0.23831	1.42462	0.353908	up	1.75175e-152	4.13589e-148	0.06	0.318	3
Rpl23a	3.04877	1.84903	1.4211	0.351433	up	9.78569e-225	2.3104e-220	0.182	0.767	3
Kxd1	1.15304	0.515287	1.42088	0.351274	up	1.26034e-187	2.97567e-183	0.081	0.505	3
Idnk	1.31622	0.630936	1.42018	0.350784	up	4.50648e-215	1.06398e-210	0.096	0.56	3
Cdc42se2	1.19274	0.544494	1.41971	0.350454	up	1.63415e-206	3.85824e-202	0.078	0.515	3
Pitpnc1	1.33236	0.643633	1.41903	0.349971	up	5.57917e-152	1.31724e-147	0.09	0.48	3
Add1	1.02634	0.429424	1.41759	0.348958	up	3.37089e-212	7.95866e-208	0.069	0.47	3
Dazap2	1.89526	1.04275	1.41733	0.348777	up	3.61553e-207	8.53627e-203	0.125	0.657	3
Cdkn1b	1.23546	0.578038	1.41661	0.348266	up	2.85205e-210	6.73369e-206	0.078	0.525	3
Smco4	0.715615	0.211529	1.41607	0.347888	up	6.23612e-76	1.47235e-71	0.054	0.207	3
Cbx3	1.73142	0.931147	1.4144	0.346706	up	1.93248e-227	4.56259e-223	0.116	0.663	3
Rps25	7.9639	5.33892	1.4141	0.346497	up	1.79978e-184	4.24929e-180	0.406	0.88	3
Rac1	2.75612	1.65699	1.41367	0.346192	up	4.79831e-224	1.13288e-219	0.182	0.756	3
Rab21	2.07611	1.17804	1.41233	0.345241	up	2.07261e-273	4.89343e-269	0.128	0.722	3
Plcxd2	0.710346	0.211109	1.41222	0.34516	up	6.53106e-200	1.54198e-195	0.039	0.308	3
Znrd1	1.37394	0.681238	1.41202	0.345019	up	4.7246e-188	1.11548e-183	0.099	0.559	3
Ikzf2	0.697908	0.204087	1.41012	0.343676	up	8.13324e-168	1.92026e-163	0.051	0.299	3
Itch	1.11458	0.499651	1.41005	0.343624	up	6.11266e-209	1.4432e-204	0.075	0.506	3
Fis1	2.98637	1.82769	1.40976	0.343419	up	1.10831e-257	2.61673e-253	0.203	0.792	3
Nap1l4	1.38653	0.694111	1.40872	0.342682	up	2.82505e-220	6.66994e-216	0.099	0.603	3
Snrpb	2.99761	1.83878	1.40821	0.342321	up	2.09912e-219	4.95603e-215	0.2	0.767	3
Arpp19	2.31887	1.35706	1.40806	0.342211	up	4.46582e-250	1.05438e-245	0.161	0.736	3
Tmod3	1.04991	0.457084	1.40686	0.341358	up	5.90907e-110	1.39513e-105	0.078	0.379	3
Aup1	1.03409	0.445931	1.40677	0.341296	up	7.10675e-181	1.6779e-176	0.066	0.471	3
Hnrnpa0	2.95873	1.81582	1.40589	0.340669	up	4.18596e-212	9.88305e-208	0.209	0.765	3
Ccnl1	1.43205	0.732221	1.40401	0.339332	up	2.23394e-182	5.27433e-178	0.09	0.56	3
Dtnbp1	0.91638	0.365185	1.40375	0.339148	up	9.91871e-181	2.34181e-176	0.069	0.423	3
H2-T22	1.00286	0.428065	1.4025	0.338258	up	2.95846e-124	6.98493e-120	0.075	0.388	3
Dnttip2	0.982795	0.413847	1.40241	0.338193	up	1.63751e-204	3.86617e-200	0.069	0.482	3
Lsm8	1.20273	0.571252	1.40189	0.337825	up	5.55893e-193	1.31246e-188	0.09	0.534	3
Fam102a	1.02946	0.448081	1.40148	0.337531	up	5.19376e-238	1.22625e-233	0.072	0.492	3
Ube2d3	4.83568	3.16506	1.40111	0.337262	up	1.24557e-248	2.94078e-244	0.281	0.833	3
Prps2	0.621824	0.157937	1.40062	0.336912	up	2.18706e-145	5.16366e-141	0.042	0.236	3
Clta	4.98112	3.27177	1.40015	0.33658	up	1.58942e-223	3.75262e-219	0.29	0.841	3
Crbn	0.688213	0.206383	1.3994	0.336043	up	3.23243e-190	7.63178e-186	0.051	0.328	3
Sesn1	0.592008	0.137666	1.39936	0.336017	up	1.08067e-150	2.55147e-146	0.048	0.216	3
Srrm1	2.41256	1.43894	1.3992	0.335898	up	2.41329e-247	5.69777e-243	0.164	0.743	3
Exosc8	0.704878	0.218975	1.39862	0.335484	up	8.16297e-105	1.92728e-100	0.063	0.257	3
Pag1	0.58419	0.13373	1.39733	0.33456	up	2.58338e-119	6.09935e-115	0.036	0.204	3
Usp25	0.7575	0.258509	1.39649	0.333965	up	1.2379e-93	2.92269e-89	0.054	0.261	3
Khdrbs1	1.50548	0.794453	1.39623	0.333778	up	4.97224e-213	1.17395e-208	0.11	0.618	3
Ythdc1	1.51439	0.801316	1.39586	0.333514	up	2.03911e-219	4.81435e-215	0.099	0.621	3
Sin3b	1.83752	1.03286	1.39583	0.333487	up	7.40403e-216	1.74809e-211	0.131	0.684	3
Mrpl24	1.51725	0.804421	1.39505	0.332929	up	1.19004e-238	2.80968e-234	0.101	0.631	3
Cdk11b	1.21719	0.589596	1.39481	0.332761	up	3.16073e-202	7.46248e-198	0.078	0.545	3
Abcb9	0.662101	0.191637	1.39481	0.332755	up	2.92474e-191	6.90531e-187	0.045	0.299	3
Kat6a	1.02045	0.448811	1.39456	0.332577	up	7.86288e-190	1.85643e-185	0.066	0.475	3
Cox6b1	5.14392	3.40894	1.39351	0.331829	up	9.77725e-231	2.30841e-226	0.31	0.847	3
Atp5pb	4.47062	2.92769	1.39283	0.33134	up	5.23995e-252	1.23715e-247	0.266	0.831	3
1810058I24Rik	1.74206	0.968979	1.39263	0.331195	up	1.08459e-207	2.56071e-203	0.119	0.636	3
Aurkaip1	1.88863	1.07454	1.39242	0.331045	up	6.38717e-215	1.50801e-210	0.14	0.668	3
Nrip1	1.35493	0.691556	1.39217	0.330861	up	3.58059e-194	8.45378e-190	0.087	0.561	3
Kat8	0.568606	0.127564	1.39115	0.330127	up	2.63881e-142	6.23022e-138	0.039	0.213	3
Dad1	6.03076	4.05705	1.39029	0.329513	up	1.16249e-229	2.74464e-225	0.343	0.848	3
Tra2a	1.80562	1.01866	1.38984	0.329187	up	1.22774e-216	2.89869e-212	0.116	0.657	3
Prpf4b	2.33896	1.40293	1.38954	0.328971	up	6.61819e-235	1.56256e-230	0.122	0.704	3
Taf1d	0.879446	0.35282	1.38928	0.328786	up	5.49577e-146	1.29755e-141	0.06	0.383	3
Hsph1	1.38761	0.719898	1.38823	0.328027	up	1.57023e-172	3.70732e-168	0.104	0.55	3
Cebpz	1.14247	0.544502	1.38716	0.327259	up	2.31527e-212	5.46635e-208	0.078	0.543	3
Phgdh	0.73398	0.250574	1.38655	0.326817	up	1.13925e-64	2.68978e-60	0.063	0.213	3
Hspbp1	0.851125	0.335405	1.38619	0.326559	up	3.52233e-205	8.31622e-201	0.054	0.423	3
Cct8	2.40769	1.45893	1.38584	0.326307	up	3.27872e-231	7.74105e-227	0.152	0.732	3
Arid1a	1.76139	0.992708	1.38575	0.326239	up	8.29657e-246	1.95882e-241	0.116	0.672	3
Syf2	1.6807	0.93518	1.38525	0.325878	up	5.28917e-224	1.24877e-219	0.116	0.659	3
Thrap3	1.66325	0.924046	1.38419	0.325118	up	1.30377e-239	3.07819e-235	0.122	0.663	3
Rnf13	0.749853	0.264568	1.38376	0.324801	up	1.80387e-151	4.25894e-147	0.051	0.332	3
Idh3b	1.10239	0.519919	1.38323	0.324418	up	1.2662e-199	2.9895e-195	0.087	0.524	3
Mdh1	2.62125	1.61828	1.38307	0.324302	up	3.22164e-225	7.60629e-221	0.182	0.739	3
BC003965	0.837792	0.330086	1.38171	0.323322	up	5.20007e-156	1.22774e-151	0.054	0.384	3
Eif4e2	1.08188	0.507141	1.38134	0.323055	up	4.23778e-181	1.00054e-176	0.072	0.501	3
Pgs1	0.819513	0.317234	1.38131	0.323035	up	6.45743e-132	1.5246e-127	0.054	0.347	3
Akr1b3	1.47774	0.793872	1.38122	0.32297	up	5.01071e-206	1.18303e-201	0.101	0.614	3
Dgkd	0.879438	0.361352	1.38057	0.322494	up	3.30782e-171	7.80976e-167	0.063	0.419	3
Son	3.91915	2.56468	1.37997	0.322061	up	1.71462e-229	4.04823e-225	0.248	0.797	3
Slc25a5	5.07119	3.39997	1.37983	0.321957	up	4.43017e-205	1.04596e-200	0.299	0.836	3
Rbpj	0.752774	0.270686	1.37939	0.321642	up	1.55829e-107	3.67911e-103	0.057	0.313	3
Dock11	0.683887	0.220853	1.37927	0.321555	up	7.11742e-85	1.68042e-80	0.045	0.234	3
Gm12216	0.643278	0.191466	1.37921	0.321509	up	3.18785e-138	7.52651e-134	0.042	0.249	3
Ankrd11	2.42589	1.48463	1.37884	0.32124	up	9.21791e-221	2.17635e-216	0.158	0.713	3
Cmc2	0.739148	0.261705	1.37841	0.320932	up	8.51895e-134	2.01133e-129	0.06	0.328	3
Cox7b	3.17239	2.02714	1.37833	0.320871	up	9.00928e-228	2.12709e-223	0.203	0.775	3
4833420G17Rik	0.810693	0.313766	1.37825	0.320811	up	5.47028e-181	1.29153e-176	0.054	0.4	3
Ccnq	0.598871	0.160851	1.37733	0.320145	up	2.15407e-156	5.08577e-152	0.042	0.26	3
Arid5a	0.593033	0.157172	1.37666	0.31966	up	9.28445e-94	2.19206e-89	0.048	0.203	3
Hpcal1	0.863832	0.354306	1.37623	0.319346	up	1.08647e-131	2.56515e-127	0.063	0.366	3
Rsrp1	3.47558	2.25356	1.37559	0.318886	up	1.44903e-230	3.42116e-226	0.212	0.779	3
Mrpl30	1.99296	1.17709	1.37475	0.318274	up	3.08888e-218	7.29285e-214	0.143	0.695	3
Phb2	1.80345	1.04189	1.37297	0.316973	up	1.73577e-232	4.09815e-228	0.128	0.685	3
Cdkn2d	0.711461	0.246657	1.37284	0.316882	up	9.79546e-111	2.31271e-106	0.06	0.296	3
Tiprl	1.04445	0.489398	1.37267	0.316756	up	1.63054e-213	3.84971e-209	0.069	0.518	3
Esyt2	0.93207	0.407852	1.37235	0.316527	up	5.35483e-197	1.26428e-192	0.072	0.471	3
Eif5a	6.15762	4.21707	1.37196	0.316241	up	7.51565e-207	1.77445e-202	0.331	0.846	3
Myh9	2.49893	1.55188	1.37112	0.315627	up	9.76712e-197	2.30602e-192	0.152	0.703	3
Aimp1	1.66838	0.946965	1.37053	0.3152	up	6.34722e-228	1.49858e-223	0.116	0.664	3
Ddx10	0.661252	0.212391	1.37023	0.314977	up	6.99175e-146	1.65075e-141	0.042	0.287	3
Eapp	0.857875	0.356409	1.3697	0.314593	up	1.7682e-174	4.17472e-170	0.063	0.419	3
Rps2	27.446	19.7702	1.36956	0.314488	up	2.82111e-69	6.66063e-65	0.767	0.946	3
Ing1	0.823988	0.331961	1.3694	0.314373	up	3.50918e-143	8.28518e-139	0.06	0.379	3
Malat1	210.109	153.197	1.36908	0.314142	up	1.02938e-27	2.43038e-23	0.997	0.925	3
Arrb2	0.760265	0.285984	1.36881	0.31394	up	1.03791e-80	2.45051e-76	0.051	0.262	3
Eif1	26.4059	19.0271	1.36844	0.313669	up	2.19116e-73	5.17333e-69	0.794	0.958	3
Npm3	0.893966	0.384571	1.36791	0.313283	up	7.49072e-164	1.76856e-159	0.069	0.428	3
Dut	1.26388	0.655438	1.36754	0.313016	up	2.80097e-190	6.61308e-186	0.081	0.56	3
Hprt	1.84922	1.08543	1.36625	0.31207	up	3.38148e-229	7.98368e-225	0.119	0.691	3
Eif4a3	1.20974	0.617693	1.36598	0.311874	up	2.7898e-219	6.58673e-215	0.09	0.58	3
Tgs1	0.757061	0.286399	1.36588	0.311796	up	8.51963e-132	2.01148e-127	0.048	0.339	3
Rock1	2.50194	1.56435	1.36562	0.311611	up	3.55786e-235	8.40011e-231	0.164	0.739	3
H3f3a	13.6279	9.71266	1.36548	0.311503	up	1.14471e-125	2.70265e-121	0.573	0.911	3
Polr2e	1.79369	1.04612	1.36536	0.311418	up	3.11184e-229	7.34706e-225	0.122	0.69	3
Impa1	1.0032	0.467396	1.36514	0.311259	up	7.74207e-211	1.8279e-206	0.072	0.512	3
Appl1	0.966423	0.442624	1.36309	0.309753	up	9.90374e-190	2.33827e-185	0.078	0.478	3
Uqcrfs1	1.92976	1.15065	1.36226	0.309147	up	7.76838e-245	1.83411e-240	0.128	0.71	3
Ost4	2.63775	1.67224	1.36131	0.308449	up	6.44495e-232	1.52165e-227	0.188	0.76	3
Eif1ad	0.804419	0.328221	1.35852	0.306398	up	8.86316e-154	2.09259e-149	0.063	0.38	3
Cdkn2aipnl	0.598535	0.176921	1.35823	0.306186	up	1.20437e-144	2.84351e-140	0.042	0.267	3
Sertad2	0.595111	0.174557	1.35805	0.306052	up	8.88981e-90	2.09888e-85	0.042	0.215	3
Utp11	0.917741	0.41219	1.35799	0.306006	up	1.35088e-149	3.18943e-145	0.072	0.424	3
Cggbp1	1.46523	0.81551	1.35787	0.30592	up	9.19273e-225	2.1704e-220	0.101	0.634	3
Slc20a1	0.651189	0.216686	1.35712	0.305365	up	1.20936e-96	2.8553e-92	0.048	0.258	3
Rtraf	2.28269	1.41948	1.35678	0.305111	up	1.35665e-229	3.20306e-225	0.167	0.74	3
Cnot4	0.918045	0.413694	1.35676	0.3051	up	2.81479e-215	6.64571e-211	0.06	0.477	3
Sema4a	0.635721	0.206078	1.35623	0.304711	up	3.30698e-152	7.80778e-148	0.042	0.292	3
Atp5o.1	2.32414	1.45125	1.3561	0.304616	up	4.75307e-239	1.1222e-234	0.158	0.743	3
Mrps17	1.20862	0.629562	1.35535	0.304057	up	3.83842e-219	9.06251e-215	0.081	0.577	3
Hspa14	0.715069	0.265601	1.35514	0.303906	up	3.77169e-166	8.90495e-162	0.057	0.355	3
Cript	1.43742	0.799038	1.35484	0.303686	up	1.77817e-224	4.19827e-220	0.107	0.635	3
Tmem106b	1.03881	0.505196	1.35451	0.303442	up	9.09845e-210	2.14814e-205	0.069	0.522	3
Hspe1	3.81611	2.55796	1.35362	0.30278	up	1.02591e-206	2.42216e-202	0.239	0.795	3
Gpbp1	1.35822	0.742246	1.35355	0.302734	up	1.34726e-231	3.18089e-227	0.096	0.622	3
Baz1a	0.748612	0.292031	1.35338	0.302607	up	1.07756e-83	2.54413e-79	0.057	0.271	3
Sf3b5	2.12192	1.3084	1.35242	0.301893	up	2.38144e-212	5.62258e-208	0.146	0.701	3
Slc25a16	0.561063	0.1543	1.35239	0.301873	up	6.0971e-154	1.43952e-149	0.036	0.252	3
Pkn1	1.12255	0.569877	1.35205	0.30162	up	1.11803e-191	2.63967e-187	0.072	0.526	3
Dtymk	0.877747	0.389505	1.35138	0.301125	up	6.07262e-137	1.43375e-132	0.072	0.407	3
Eif3g	1.74726	1.0339	1.35073	0.300649	up	2.41533e-232	5.70259e-228	0.113	0.682	3
Ccnl2	1.28651	0.697101	1.3473	0.298105	up	1.49731e-226	3.53515e-222	0.09	0.607	3
Sntb2	0.730086	0.284559	1.34683	0.297756	up	1.08028e-128	2.55054e-124	0.048	0.32	3
Ube2g1	0.70906	0.269006	1.34677	0.297709	up	4.91259e-129	1.15986e-124	0.057	0.337	3
Svbp	0.828738	0.357975	1.34667	0.297631	up	5.1252e-85	1.21006e-80	0.063	0.302	3
Ran	4.21179	2.87105	1.34635	0.297397	up	3.7486e-208	8.85044e-204	0.245	0.808	3
Anp32a	2.45919	1.57039	1.34578	0.296976	up	9.94446e-203	2.34789e-198	0.17	0.733	3
Plekhj1	1.31011	0.717522	1.34502	0.29641	up	1.70584e-213	4.02748e-209	0.09	0.6	3
Clk1	1.18061	0.621317	1.34496	0.296365	up	1.90509e-185	4.49791e-181	0.081	0.545	3
Mbd2	2.47282	1.5821	1.34496	0.296364	up	3.91594e-226	9.24555e-222	0.17	0.74	3
Ndufb11	3.95616	2.68528	1.34485	0.296286	up	1.2065e-236	2.84855e-232	0.239	0.809	3
D030056L22Rik	0.561005	0.160777	1.34479	0.296241	up	1.30421e-95	3.07924e-91	0.045	0.214	3
Smc5	0.755318	0.305285	1.34478	0.296229	up	1.60203e-173	3.78239e-169	0.045	0.375	3
Pdcd6ip	1.748	1.0435	1.34476	0.296212	up	4.68845e-244	1.10694e-239	0.119	0.683	3
Tdp2	0.559298	0.159729	1.34454	0.296049	up	9.13783e-135	2.15744e-130	0.036	0.247	3
Tomm20	3.41918	2.28892	1.34366	0.295395	up	6.20309e-235	1.46455e-230	0.212	0.793	3
Krtcap2	5.06439	3.51423	1.3434	0.2952	up	3.12526e-208	7.37874e-204	0.307	0.829	3
Cflar	1.22765	0.658268	1.34336	0.295172	up	4.82341e-187	1.13881e-182	0.087	0.553	3
Zeb1	0.747096	0.300896	1.34299	0.294901	up	2.00064e-134	4.72352e-130	0.048	0.334	3
Ccdc82	0.574726	0.173026	1.34245	0.294494	up	1.14883e-155	2.71239e-151	0.039	0.266	3
Trir	3.02201	1.99615	1.34239	0.294452	up	2.22194e-246	5.24601e-242	0.209	0.789	3
Hivep2	0.773174	0.320949	1.34235	0.294421	up	1.1594e-132	2.73734e-128	0.066	0.364	3
Nfrkb	0.579401	0.176636	1.3423	0.294386	up	1.5723e-135	3.71221e-131	0.042	0.26	3
Atp5j2	4.64001	3.20329	1.34181	0.294017	up	2.94754e-240	6.95913e-236	0.272	0.838	3
Acap2	0.728317	0.288227	1.34162	0.293881	up	4.87218e-151	1.15032e-146	0.051	0.352	3
Fbxw2	1.03523	0.518165	1.34059	0.293107	up	1.82043e-229	4.29805e-225	0.069	0.544	3
Aak1	0.994725	0.488221	1.34034	0.292925	up	2.3868e-221	5.63524e-217	0.063	0.52	3
Ndufa13	4.1422	2.83689	1.3402	0.29282	up	2.18436e-253	5.15728e-249	0.245	0.836	3
Oga	0.902158	0.41935	1.34016	0.29279	up	3.84278e-202	9.0728e-198	0.06	0.463	3
Supt20	0.77056	0.321262	1.34005	0.292708	up	3.18167e-163	7.51191e-159	0.054	0.39	3
Dnajc8	1.5887	0.931996	1.33991	0.292603	up	2.88063e-210	6.80118e-206	0.11	0.643	3
AI506816	0.626536	0.214533	1.33923	0.292093	up	2.0505e-90	4.84124e-86	0.054	0.247	3
Birc2	0.891479	0.412797	1.33882	0.291787	up	8.79035e-193	2.0754e-188	0.057	0.468	3
Tnik	0.554373	0.161198	1.33859	0.29162	up	2.01778e-170	4.76399e-166	0.039	0.263	3
Dnajc9	0.802914	0.347672	1.3378	0.291025	up	2.08761e-155	4.92886e-151	0.066	0.401	3
Abi1	1.12742	0.590293	1.33775	0.290989	up	2.24007e-193	5.28882e-189	0.069	0.54	3
Adh5	1.13582	0.596589	1.33774	0.290983	up	2.12635e-176	5.02031e-172	0.081	0.533	3
C1qbp	1.37901	0.779127	1.33718	0.290562	up	4.96927e-173	1.17325e-168	0.099	0.562	3
Drap1	3.00915	1.99906	1.3368	0.29028	up	1.05617e-248	2.49361e-244	0.194	0.787	3
Tpst2	0.891306	0.414901	1.33671	0.290208	up	5.44052e-165	1.28451e-160	0.063	0.443	3
Dcun1d5	1.37421	0.776316	1.33659	0.290123	up	1.01488e-203	2.39613e-199	0.104	0.606	3
Paip2	2.66742	1.74501	1.33603	0.289706	up	2.17662e-242	5.13899e-238	0.167	0.774	3
Ndufb5	2.58859	1.68651	1.33578	0.289516	up	3.62217e-226	8.55195e-222	0.176	0.762	3
Ucp2	4.6312	3.21645	1.33553	0.289328	up	7.0322e-162	1.6603e-157	0.272	0.777	3
Cox16	0.521332	0.139328	1.33529	0.289148	up	9.18075e-142	2.16758e-137	0.033	0.227	3
Nosip	0.606011	0.203489	1.33446	0.288528	up	5.7261e-96	1.35193e-91	0.036	0.236	3
Srp14	3.73699	2.55019	1.33429	0.288399	up	5.80458e-254	1.37046e-249	0.23	0.809	3
Tent5c	0.792156	0.343627	1.33382	0.288047	up	6.97795e-147	1.64749e-142	0.054	0.372	3
Naa10	0.668261	0.250846	1.33371	0.287962	up	9.0486e-131	2.13637e-126	0.054	0.321	3
Exosc1	0.688363	0.267148	1.33241	0.28699	up	7.61621e-153	1.79819e-148	0.057	0.352	3
Sipa1l1	0.707034	0.281338	1.33223	0.286853	up	2.25914e-162	5.33384e-158	0.042	0.354	3
Hacd3	0.688531	0.267549	1.33212	0.286773	up	7.78933e-180	1.83906e-175	0.042	0.372	3
Rfc2	0.874032	0.406804	1.33212	0.286772	up	2.41993e-184	5.71345e-180	0.063	0.475	3
Polr2g	1.74181	1.06122	1.33018	0.285317	up	9.74246e-235	2.30019e-230	0.107	0.697	3
Gltp	0.734171	0.303988	1.3299	0.285103	up	1.18171e-66	2.79001e-62	0.057	0.255	3
Ifi27	2.63528	1.73539	1.32898	0.284409	up	8.80878e-124	2.07975e-119	0.152	0.559	3
Banf1	1.52189	0.898191	1.32857	0.284107	up	4.26598e-198	1.0072e-193	0.113	0.638	3
Mrpl15	0.942607	0.462365	1.3284	0.283976	up	2.47429e-184	5.84181e-180	0.072	0.485	3
Rasa1	1.02901	0.527709	1.32814	0.283776	up	6.55239e-225	1.54702e-220	0.066	0.537	3
Slc50a1	1.579	0.941863	1.3281	0.283753	up	2.70571e-237	6.38818e-233	0.099	0.648	3
Oard1	0.976884	0.488911	1.32774	0.283477	up	2.1562e-199	5.09079e-195	0.072	0.515	3
Cetn3	1.43741	0.835843	1.32768	0.283432	up	3.94188e-210	9.30678e-206	0.113	0.637	3
Lnpep	1.20865	0.664565	1.32686	0.282819	up	1.02738e-226	2.42565e-222	0.078	0.579	3
Snhg15	0.587971	0.197326	1.32626	0.282366	up	2.1638e-78	5.10874e-74	0.033	0.213	3
Elf2	0.986807	0.498185	1.32614	0.282274	up	8.30282e-186	1.9603e-181	0.075	0.512	3
Rfx7	0.722676	0.299062	1.32609	0.282237	up	5.29811e-157	1.25088e-152	0.054	0.365	3
Rpl22l1	6.08652	4.34532	1.32574	0.281973	up	1.17422e-192	2.77234e-188	0.349	0.845	3
Gramd1b	0.495417	0.128435	1.32521	0.281574	up	3.46036e-134	8.16992e-130	0.036	0.21	3
Sfr1	1.92621	1.20927	1.32452	0.281046	up	6.63513e-212	1.56655e-207	0.128	0.692	3
Pnisr	1.68066	1.02405	1.3244	0.280962	up	1.60204e-213	3.78242e-209	0.113	0.663	3
Pigx	0.703836	0.287783	1.32308	0.27996	up	1.26143e-136	2.97824e-132	0.054	0.357	3
Psen2	0.755076	0.326755	1.32283	0.279776	up	8.81214e-180	2.08055e-175	0.048	0.398	3
Socs2	1.36143	0.785287	1.32272	0.279687	up	1.18926e-179	2.80784e-175	0.081	0.538	3
Ppp2r5c	1.34308	0.771527	1.32263	0.279625	up	7.98578e-245	1.88544e-240	0.093	0.633	3
Chd1	0.770837	0.339247	1.32226	0.279345	up	5.92685e-166	1.39933e-161	0.057	0.404	3
Clint1	1.31946	0.754733	1.32183	0.279017	up	3.5652e-217	8.41744e-213	0.093	0.608	3
Ncoa2	0.781629	0.347993	1.32169	0.278912	up	9.55748e-193	2.25652e-188	0.057	0.427	3
Tmem258	2.36427	1.54736	1.32069	0.278152	up	5.28028e-216	1.24667e-211	0.161	0.731	3
2310033P09Rik	0.803678	0.365765	1.32064	0.278113	up	1.70701e-157	4.03025e-153	0.048	0.403	3
Ppib	3.36002	2.30257	1.32019	0.277775	up	5.15703e-215	1.21757e-210	0.212	0.799	3
Lamtor4	2.27469	1.48102	1.3199	0.277554	up	4.26826e-224	1.00774e-219	0.152	0.73	3
Ngly1	0.650539	0.250518	1.31988	0.277544	up	1.49449e-179	3.52848e-175	0.036	0.369	3
Ppm1h	0.617379	0.225731	1.31952	0.27727	up	1.11982e-120	2.6439e-116	0.042	0.288	3
Arfrp1	0.939321	0.470304	1.31899	0.276869	up	3.19377e-202	7.54048e-198	0.063	0.501	3
Top1	2.72659	1.8254	1.31896	0.276843	up	6.23111e-223	1.47117e-218	0.173	0.768	3
Rbm25	2.41813	1.59406	1.31768	0.27587	up	4.96381e-218	1.17195e-213	0.158	0.736	3
Cyth1	0.605301	0.218914	1.31699	0.275351	up	1.98492e-97	4.68641e-93	0.045	0.258	3
Oxct1	0.884811	0.431452	1.31671	0.275138	up	2.23683e-179	5.28115e-175	0.066	0.451	3
Elk4	0.649747	0.252976	1.31666	0.275101	up	6.09982e-141	1.44017e-136	0.045	0.322	3
Itgb1bp1	0.725838	0.311878	1.31555	0.274253	up	5.41354e-163	1.27814e-158	0.06	0.397	3
Dek	1.34177	0.780597	1.31516	0.273959	up	4.15026e-176	9.79875e-172	0.096	0.584	3
U2surp	1.6168	0.989974	1.31499	0.273832	up	2.78432e-231	6.57378e-227	0.119	0.677	3
Nfkb1	0.998764	0.520055	1.31493	0.273782	up	9.98922e-144	2.35845e-139	0.075	0.472	3
Brap	0.634713	0.244264	1.3138	0.272923	up	2.70793e-194	6.39341e-190	0.042	0.367	3
Ppp1r9b	0.826618	0.390495	1.31365	0.272806	up	4.50203e-167	1.06293e-162	0.057	0.434	3
Rif1	1.04817	0.559154	1.31364	0.272802	up	1.22917e-215	2.90207e-211	0.072	0.546	3
Asap1	0.979681	0.507513	1.31321	0.272474	up	6.94645e-154	1.64006e-149	0.075	0.474	3
Aamdc	0.555786	0.184909	1.313	0.272315	up	2.18164e-117	5.15086e-113	0.042	0.254	3
Imp4	0.748231	0.332017	1.31247	0.27191	up	9.08696e-140	2.14543e-135	0.06	0.393	3
Rpa3	0.630292	0.242219	1.3124	0.27186	up	3.77475e-109	8.91218e-105	0.051	0.294	3
Git2	0.890626	0.44101	1.31201	0.271563	up	2.40679e-139	5.68244e-135	0.066	0.422	3
Zfp407	0.502715	0.145411	1.31194	0.27151	up	3.55475e-124	8.39276e-120	0.036	0.226	3
Dusp7	0.503297	0.146016	1.31176	0.271369	up	1.63197e-107	3.85308e-103	0.036	0.204	3
Slc25a36	0.848177	0.409184	1.31152	0.271189	up	1.40337e-197	3.31337e-193	0.057	0.457	3
Aopep	1.49478	0.902452	1.31135	0.271056	up	9.39156e-208	2.21735e-203	0.099	0.618	3
Nr2c2	0.7213	0.312871	1.3111	0.270863	up	9.80573e-187	2.31513e-182	0.054	0.398	3
Cops6	1.1995	0.677901	1.31086	0.270686	up	9.18112e-191	2.16766e-186	0.087	0.582	3
Rilpl2	0.698399	0.296264	1.31023	0.2702	up	2.22286e-75	5.24818e-71	0.057	0.27	3
Rab10os	0.595294	0.217867	1.30991	0.269957	up	1.37944e-127	3.25687e-123	0.042	0.287	3
Nsd1	1.73055	1.08647	1.3087	0.269032	up	5.95199e-226	1.40526e-221	0.113	0.681	3
Rexo1	0.734605	0.325512	1.30863	0.268981	up	5.75737e-189	1.35932e-184	0.054	0.422	3
Cdc37	1.74067	1.09447	1.30853	0.268905	up	1.07444e-216	2.53675e-212	0.122	0.686	3
Rps10-ps2	0.526878	0.167031	1.30834	0.268762	up	8.10778e-86	1.91425e-81	0.036	0.21	3
Mrps9	0.637469	0.251609	1.30829	0.268722	up	6.56158e-136	1.54919e-131	0.048	0.337	3
Gpn3	0.487647	0.137152	1.30822	0.268669	up	8.97955e-113	2.12007e-108	0.03	0.207	3
Snhg8	1.62731	1.00877	1.30792	0.26844	up	6.35545e-197	1.50052e-192	0.113	0.647	3
Kpna4	1.04335	0.562384	1.30784	0.268377	up	7.41416e-177	1.75048e-172	0.075	0.523	3
Vps13a	0.763333	0.348877	1.30726	0.267933	up	1.47107e-218	3.47319e-214	0.051	0.449	3
Agfg1	1.23928	0.714114	1.30638	0.267257	up	3.86834e-236	9.13316e-232	0.081	0.605	3
Tbl1xr1	0.618569	0.239449	1.30588	0.266875	up	1.32795e-115	3.13528e-111	0.048	0.3	3
Taf12	0.637992	0.25444	1.30576	0.266781	up	2.09765e-119	4.95254e-115	0.054	0.32	3
Dtx3l	0.673183	0.281563	1.30558	0.266647	up	4.0044e-140	9.45439e-136	0.042	0.343	3
Cd274	0.5868	0.215455	1.30552	0.266601	up	5.48042e-62	1.29393e-57	0.036	0.212	3
Creb1	1.03475	0.558723	1.30539	0.266505	up	1.18568e-201	2.79939e-197	0.069	0.534	3
Mylip	0.736391	0.330698	1.30487	0.266105	up	2.16449e-60	5.11037e-56	0.048	0.232	3
Sltm	1.87021	1.20001	1.30463	0.265921	up	1.00042e-227	2.36199e-223	0.116	0.698	3
Cmc1	0.715054	0.314646	1.30457	0.265877	up	1.82814e-147	4.31625e-143	0.054	0.38	3
Fryl	1.07023	0.586934	1.30455	0.265855	up	2.00044e-198	4.72304e-194	0.069	0.539	3
Atp5e	8.88595	6.57824	1.30452	0.265834	up	7.25263e-159	1.71235e-154	0.442	0.884	3
Cish	0.778473	0.363826	1.30403	0.265462	up	7.44302e-165	1.7573e-160	0.054	0.406	3
Eml4	0.818006	0.394601	1.3036	0.265132	up	1.12228e-140	2.6497e-136	0.054	0.413	3
Khnyn	0.53077	0.174267	1.3036	0.265126	up	5.2002e-147	1.22777e-142	0.033	0.258	3
Vps29	1.62652	1.01491	1.30354	0.265087	up	9.39315e-230	2.21772e-225	0.11	0.674	3
Nop53	1.20862	0.695235	1.30284	0.264545	up	4.37009e-214	1.03178e-209	0.087	0.602	3
Actr10	1.39162	0.836417	1.30233	0.264155	up	3.55493e-238	8.39318e-234	0.099	0.659	3
A430005L14Rik	0.823342	0.400468	1.30195	0.263865	up	1.77829e-207	4.19855e-203	0.06	0.491	3
Wdr83	0.513376	0.162602	1.30171	0.263682	up	4.81077e-132	1.13582e-127	0.039	0.252	3
Aph1a	0.913837	0.471248	1.30083	0.262999	up	4.48929e-206	1.05992e-201	0.057	0.513	3
Pdrg1	0.977046	0.520083	1.30062	0.262839	up	3.18492e-189	7.5196e-185	0.072	0.518	3
Mplkip	0.907899	0.467733	1.2999	0.262284	up	1.56965e-198	3.70595e-194	0.066	0.502	3
Ppm1g	1.12606	0.636281	1.29932	0.261843	up	2.63153e-214	6.21304e-210	0.075	0.586	3
Cep192	0.491637	0.148531	1.29873	0.26139	up	8.76276e-120	2.06889e-115	0.039	0.232	3
Gas5	5.19914	3.78199	1.29635	0.259553	up	3.20855e-209	7.57538e-205	0.275	0.846	3
Ccm2	0.550314	0.196673	1.29552	0.258913	up	2.81135e-146	6.6376e-142	0.045	0.296	3
Krit1	1.21798	0.713419	1.29448	0.258107	up	1.62806e-192	3.84384e-188	0.09	0.577	3
Ahsa2	0.556411	0.202375	1.29445	0.258084	up	2.03695e-143	4.80924e-139	0.039	0.287	3
Zfp511	0.610677	0.244707	1.29402	0.257754	up	2.31304e-134	5.46109e-130	0.036	0.312	3
Mob1a	0.809653	0.399177	1.29337	0.257251	up	9.85528e-99	2.32683e-94	0.057	0.358	3
Samhd1	0.96953	0.522845	1.29332	0.257214	up	1.26904e-78	2.9962e-74	0.066	0.327	3
Srsf11	2.1877	1.46499	1.29319	0.257113	up	4.3569e-233	1.02866e-228	0.14	0.74	3
Hnrnpk	4.56298	3.30176	1.29319	0.25711	up	1.16256e-232	2.74481e-228	0.257	0.827	3
Ncl	4.87871	3.54693	1.2929	0.256885	up	3.10328e-197	7.32684e-193	0.266	0.818	3
Znhit3	0.543709	0.19416	1.29272	0.256745	up	7.52495e-117	1.77664e-112	0.039	0.273	3
Cox7a2l	4.30002	3.10114	1.29233	0.256447	up	2.64241e-213	6.23872e-209	0.266	0.823	3
Dnajc2	1.0217	0.564619	1.29213	0.256295	up	9.18584e-177	2.16878e-172	0.075	0.524	3
Psmd14	1.18338	0.689997	1.29194	0.256146	up	4.05135e-169	9.56524e-165	0.081	0.554	3
Dmtf1	0.635466	0.265939	1.2919	0.256114	up	1.16187e-139	2.74317e-135	0.048	0.342	3
Gpcpd1	0.740421	0.347237	1.29184	0.256071	up	2.60098e-137	6.14092e-133	0.048	0.383	3
Atxn7	0.681861	0.302286	1.29147	0.25578	up	3.86887e-169	9.1344e-165	0.048	0.386	3
Rpp30	0.510944	0.170045	1.29136	0.255692	up	9.07112e-112	2.14169e-107	0.042	0.238	3
Bola2	1.66235	1.06188	1.29122	0.25559	up	7.97906e-216	1.88386e-211	0.119	0.689	3
Ccndbp1	0.663004	0.28803	1.29112	0.255512	up	8.47761e-137	2.00156e-132	0.051	0.368	3
Traf3	0.586387	0.22921	1.29057	0.255087	up	2.17274e-159	5.12985e-155	0.036	0.332	3
Mmgt2	0.663247	0.288987	1.29035	0.254915	up	1.32587e-161	3.13039e-157	0.051	0.378	3
Vbp1	1.05389	0.591817	1.29028	0.254861	up	7.24937e-213	1.71158e-208	0.072	0.564	3
4921524J17Rik	0.643505	0.274112	1.28992	0.254581	up	6.59746e-126	1.55766e-121	0.045	0.323	3
Klhl24	0.741263	0.351074	1.2888	0.253711	up	3.52915e-124	8.33233e-120	0.051	0.356	3
Utp14a	0.610783	0.249858	1.28877	0.253691	up	1.77727e-151	4.19614e-147	0.045	0.331	3
mt-Atp8	0.695289	0.315827	1.28838	0.253388	up	4.66054e-120	1.10035e-115	0.057	0.345	3
Ppp1r11	1.9609	1.29833	1.28828	0.253312	up	5.03692e-219	1.18922e-214	0.131	0.724	3
Malsu1	0.759269	0.366434	1.28749	0.252694	up	1.69871e-172	4.01065e-168	0.054	0.431	3
Trim12c	0.638986	0.273214	1.28728	0.252533	up	2.88894e-76	6.82078e-72	0.051	0.249	3
Gbp8	0.691561	0.314351	1.28699	0.252309	up	4.40583e-91	1.04022e-86	0.051	0.278	3
Rbm8a	1.70375	1.10228	1.2861	0.251617	up	5.49333e-227	1.29697e-222	0.11	0.696	3
Rbm33	0.74826	0.359736	1.28574	0.251331	up	3.66636e-193	8.65628e-189	0.054	0.442	3
Tcof1	0.595034	0.240777	1.28551	0.251157	up	1.09591e-141	2.58744e-137	0.042	0.321	3
Eef1e1	0.705444	0.327799	1.28441	0.250303	up	5.15363e-137	1.21677e-132	0.06	0.385	3
Mdm4	0.828235	0.423797	1.28406	0.250024	up	3.01359e-178	7.11508e-174	0.063	0.47	3
Snx30	0	0.28405	-1.28405	-0.250019	down	2.54371e-63	6.0057e-59	0	0.361	3
Ap2a2	0.271088	0.632186	-1.28409	-0.250047	down	2.02769e-144	4.78737e-140	0.021	0.586	3
Usp18	0.00748233	0.293825	-1.28422	-0.250148	down	1.57721e-48	3.72378e-44	0.003	0.303	3
Ccdc47	0.644576	1.1122	-1.28434	-0.250248	down	1.64672e-144	3.8879e-140	0.051	0.635	3
Nucb1	0.670811	1.14598	-1.2844	-0.250289	down	5.0837e-200	1.20026e-195	0.045	0.712	3
Ppp2r1a	0.436413	0.845107	-1.28452	-0.250388	down	3.81822e-179	9.01482e-175	0.036	0.662	3
Usp10	0.0544722	0.354705	-1.28472	-0.250543	down	2.82121e-88	6.66087e-84	0.003	0.433	3
Il6ra	0.125702	0.446339	-1.28483	-0.250629	down	1.84111e-92	4.34685e-88	0.012	0.448	3
Dync1h1	0.830223	1.35155	-1.28484	-0.250638	down	3.638e-190	8.58932e-186	0.057	0.717	3
Ndel1	0.197319	0.538584	-1.28502	-0.250777	down	7.24391e-115	1.71029e-110	0.018	0.527	3
Sec23ip	0.104419	0.419391	-1.28519	-0.250908	down	1.94838e-111	4.60011e-107	0.006	0.488	3
Pi4ka	0.155301	0.484833	-1.28523	-0.250941	down	4.71035e-113	1.11211e-108	0.021	0.53	3
Bag3	0.0629408	0.366166	-1.28527	-0.250969	down	7.33239e-67	1.73118e-62	0.006	0.375	3
Lima1	0.0493401	0.348902	-1.28548	-0.25113	down	1.81703e-67	4.29e-63	0.003	0.361	3
Gm45159	0	0.285487	-1.28549	-0.251138	down	1.22084e-34	2.8824e-30	0	0.213	3
Adi1	0.135652	0.460161	-1.28575	-0.25134	down	7.54234e-110	1.78075e-105	0.009	0.475	3
Olfm1	0	0.285857	-1.28586	-0.251426	down	9.47829e-42	2.23782e-37	0	0.252	3
Gria3	0.0536884	0.355118	-1.28607	-0.251591	down	1.46949e-56	3.46948e-52	0.003	0.31	3
Dnajc5	0.390889	0.788938	-1.28618	-0.251679	down	3.95462e-164	9.33687e-160	0.033	0.638	3
Dock7	0	0.28629	-1.28629	-0.251762	down	1.14919e-68	2.71324e-64	0	0.386	3
Gdap1l1	0.0530209	0.354492	-1.28629	-0.251764	down	5.68437e-94	1.34208e-89	0.003	0.443	3
Pcnx	0.0474575	0.347407	-1.28636	-0.251816	down	2.64871e-82	6.2536e-78	0.003	0.416	3
Sptbn2	0	0.286415	-1.28641	-0.251859	down	1.28914e-63	3.04366e-59	0	0.362	3
Golt1b	0.156187	0.487435	-1.2865	-0.251926	down	7.2394e-117	1.70922e-112	0.018	0.535	3
Cog7	0.0649673	0.370225	-1.28664	-0.252031	down	3.02534e-86	7.14282e-82	0.009	0.454	3
Nell1	0	0.286895	-1.2869	-0.252232	down	1.12915e-62	2.66593e-58	0	0.358	3
Rint1	0.00298418	0.290759	-1.28692	-0.252251	down	2.39643e-69	5.65797e-65	0.003	0.405	3
Stard5	0	0.286954	-1.28695	-0.252278	down	2.39326e-53	5.65049e-49	0	0.313	3
Magt1	0.737193	1.23585	-1.28705	-0.252349	down	3.96177e-177	9.35373e-173	0.054	0.697	3
Rangap1	0.337506	0.722584	-1.28791	-0.253019	down	3.52149e-146	8.31425e-142	0.03	0.595	3
Gm42992	0	0.287916	-1.28792	-0.253026	down	1.8647e-50	4.40255e-46	0	0.298	3
Igfals	0	0.287949	-1.28795	-0.253051	down	2.49457e-61	5.88969e-57	0	0.352	3
Tenm4	0.0407797	0.340726	-1.28819	-0.253241	down	3.89182e-66	9.18859e-62	0.003	0.353	3
Hook2	0	0.288364	-1.28836	-0.253373	down	9.02035e-70	2.1297e-65	0	0.391	3
Creb3l1	0	0.288488	-1.28849	-0.25347	down	6.11879e-60	1.44465e-55	0	0.345	3
Spag7	0.388598	0.789285	-1.28855	-0.253521	down	6.62195e-152	1.56344e-147	0.03	0.626	3
Smarcc2	0.446775	0.864994	-1.28907	-0.253921	down	1.59876e-174	3.77468e-170	0.033	0.653	3
Unc93b1	0.264504	0.630424	-1.28938	-0.25416	down	2.65622e-61	6.27133e-57	0.021	0.361	3
Snhg4	0.0879691	0.402954	-1.28952	-0.254267	down	2.54981e-82	6.0201e-78	0.009	0.431	3
9530068E07Rik	0.406857	0.814327	-1.28963	-0.254356	down	7.12535e-175	1.68229e-170	0.024	0.641	3
Bicc1	0	0.290126	-1.29013	-0.25474	down	7.54321e-59	1.78095e-54	0	0.34	3
St14	0.0442233	0.347191	-1.29014	-0.254748	down	6.67709e-79	1.57646e-74	0.003	0.403	3
Csde1	1.60823	2.36514	-1.2902	-0.254799	down	2.30977e-204	5.45336e-200	0.104	0.786	3
Tle1	0.0278979	0.326401	-1.2904	-0.254953	down	1.96904e-68	4.6489e-64	0.003	0.374	3
Odc1	0.852673	1.39076	-1.29044	-0.254982	down	2.66522e-131	6.29259e-127	0.06	0.629	3
Blcap	0	0.290635	-1.29064	-0.255134	down	1.75299e-68	4.1388e-64	0	0.385	3
Usp33	0.133607	0.463734	-1.29122	-0.255586	down	1.33785e-116	3.15867e-112	0.012	0.511	3
Tmem184a	0.0595823	0.368199	-1.29126	-0.25562	down	5.25275e-98	1.24018e-93	0.003	0.456	3
Efna5	0	0.291352	-1.29135	-0.25569	down	6.73083e-55	1.58915e-50	0	0.32	3
Tspan12	0	0.291481	-1.29148	-0.25579	down	2.20162e-37	5.19803e-33	0	0.228	3
Gmppa	0.197401	0.546709	-1.29172	-0.255976	down	3.70305e-139	8.7429e-135	0.012	0.552	3
Fam216a	0.134046	0.46497	-1.29181	-0.256043	down	8.1215e-110	1.91749e-105	0.012	0.503	3
Pno1	0.0748057	0.3885	-1.29186	-0.256084	down	4.30777e-80	1.01707e-75	0.009	0.429	3
Fnta	0.12016	0.447511	-1.29224	-0.256374	down	5.88876e-115	1.39034e-110	0.012	0.517	3
C1galt1c1	0	0.292359	-1.29236	-0.256469	down	8.3877e-65	1.98034e-60	0	0.368	3
Cd151	0.138743	0.472033	-1.29268	-0.256719	down	8.42199e-72	1.98843e-67	0.012	0.396	3
Zcrb1	1.47551	2.20139	-1.29322	-0.257138	down	1.74649e-196	4.12346e-192	0.11	0.783	3
Zcchc18	0.542299	0.994859	-1.29343	-0.257299	down	8.15319e-135	1.92497e-130	0.039	0.592	3
Slc37a1	0.0493401	0.357529	-1.2937	-0.257504	down	1.27976e-84	3.02151e-80	0.003	0.424	3
Desi2	0.166642	0.509601	-1.29397	-0.257716	down	3.51238e-112	8.29272e-108	0.021	0.527	3
Epm2aip1	0.204956	0.55947	-1.29421	-0.257903	down	2.14835e-125	5.07225e-121	0.021	0.554	3
Arhgap29	0	0.294578	-1.29458	-0.258185	down	1.56331e-40	3.69099e-36	0	0.245	3
Ubqln1	0.19688	0.549656	-1.29475	-0.258314	down	2.73387e-138	6.45467e-134	0.012	0.553	3
Prelid3b	0.154691	0.495067	-1.29478	-0.258338	down	7.14149e-97	1.68611e-92	0.024	0.507	3
Eid2	0.0619006	0.374939	-1.29479	-0.258349	down	6.41366e-96	1.51426e-91	0.006	0.464	3
Lrrc8d	0.123919	0.45544	-1.29497	-0.258486	down	2.68993e-115	6.35092e-111	0.012	0.512	3
Ggact	0.04516	0.353583	-1.2951	-0.258585	down	4.57685e-83	1.08059e-78	0.003	0.421	3
Amfr	0.259089	0.630835	-1.29525	-0.258704	down	1.17812e-137	2.78155e-133	0.018	0.576	3
Pdxdc1	0.27601	0.652757	-1.29525	-0.258707	down	2.70533e-153	6.38728e-149	0.021	0.595	3
Ube4b	0.231986	0.595915	-1.2954	-0.25882	down	1.58552e-152	3.7434e-148	0.015	0.582	3
Me1	0.0483805	0.358167	-1.29549	-0.258889	down	6.12654e-88	1.44648e-83	0.003	0.436	3
Sphk2	0.00298418	0.299439	-1.29557	-0.258953	down	9.11713e-65	2.15255e-60	0.003	0.385	3
Uaca	0.0471576	0.357145	-1.29603	-0.259304	down	2.79162e-80	6.59102e-76	0.003	0.41	3
Marcksl1	0.0585309	0.372488	-1.2966	-0.259744	down	7.87468e-34	1.85921e-29	0.003	0.209	3
Fh1	0.243608	0.61295	-1.29699	-0.260048	down	2.77073e-103	6.54168e-99	0.027	0.511	3
Tpd52l2	0.243435	0.613359	-1.2975	-0.26044	down	1.34335e-115	3.17164e-111	0.021	0.536	3
Ptpa	0.297023	0.682958	-1.29756	-0.260482	down	6.1157e-159	1.44392e-154	0.021	0.606	3
Idh2	0.288047	0.672399	-1.2984	-0.261132	down	3.63304e-132	8.57761e-128	0.021	0.561	3
Tapbp	1.5286	2.284	-1.29874	-0.261394	down	4.27836e-186	1.01012e-181	0.107	0.763	3
Pik3c2a	0.150993	0.495208	-1.29906	-0.26164	down	2.43515e-110	5.74939e-106	0.018	0.512	3
Prepl	0.00672466	0.307883	-1.29915	-0.261708	down	1.24037e-68	2.92851e-64	0.003	0.398	3
Gphn	0	0.29915	-1.29915	-0.26171	down	1.01102e-66	2.38703e-62	0	0.377	3
Gdf15	0	0.299236	-1.29924	-0.261776	down	1.90868e-34	4.50639e-30	0	0.211	3
Macroh2a2	0	0.299252	-1.29925	-0.261789	down	5.21657e-71	1.23163e-66	0	0.396	3
Yipf5	0.332587	0.731497	-1.29935	-0.261865	down	2.05222e-159	4.8453e-155	0.027	0.624	3
Cdk8	0.253963	0.629343	-1.29935	-0.261868	down	7.21995e-122	1.70463e-117	0.027	0.571	3
Eri3	0.0533049	0.368714	-1.29945	-0.261939	down	2.46662e-88	5.82369e-84	0.003	0.437	3
Klf9	0.463682	0.902264	-1.29964	-0.262089	down	2.31813e-159	5.47311e-155	0.03	0.621	3
Ppa1	0.536575	0.997083	-1.2997	-0.262132	down	1.77583e-158	4.19273e-154	0.048	0.655	3
2610507B11Rik	0.150289	0.495384	-1.30001	-0.26237	down	2.30583e-118	5.44405e-114	0.012	0.519	3
Tm2d1	0.310997	0.704761	-1.30035	-0.262637	down	1.59584e-151	3.76777e-147	0.027	0.613	3
Srgap1	0	0.300366	-1.30037	-0.262646	down	4.97955e-62	1.17567e-57	0	0.355	3
Chpf	0.0488556	0.363945	-1.30041	-0.262682	down	5.60966e-99	1.32444e-94	0.003	0.464	3
Tmem215	0	0.300504	-1.3005	-0.262752	down	2.23504e-51	5.27694e-47	0	0.303	3
Cdk2ap1	0.236473	0.608091	-1.30055	-0.262785	down	7.81496e-126	1.84511e-121	0.021	0.574	3
Glo1	0.537193	0.999436	-1.30071	-0.262907	down	1.02107e-165	2.41074e-161	0.048	0.677	3
2310030G06Rik	0	0.300862	-1.30086	-0.263027	down	4.83482e-75	1.1415e-70	0	0.414	3
Ttc28	0.241906	0.61558	-1.30089	-0.263046	down	3.01194e-93	7.11119e-89	0.015	0.435	3
Pura	1.71503	2.53322	-1.30135	-0.263405	down	5.14579e-184	1.21492e-179	0.119	0.775	3
Neo1	0.0245685	0.333354	-1.30138	-0.263426	down	1.19135e-82	2.81278e-78	0.003	0.43	3
Caml	0.01345	0.318952	-1.30145	-0.263477	down	1.94901e-66	4.60161e-62	0.009	0.406	3
Nudt5	0.119139	0.456854	-1.30176	-0.263719	down	6.24437e-96	1.4743e-91	0.021	0.503	3
Kcnma1	0	0.301845	-1.30185	-0.263783	down	6.9445e-71	1.6396e-66	0	0.396	3
Fam155a	0	0.302463	-1.30246	-0.264257	down	2.20791e-71	5.21288e-67	0	0.398	3
Tmcc3	0	0.303473	-1.30347	-0.265032	down	3.54313e-55	8.36533e-51	0	0.322	3
Pamr1	0	0.303587	-1.30359	-0.26512	down	6.37451e-65	1.50502e-60	0	0.369	3
Adk	0.133761	0.478026	-1.30365	-0.265167	down	3.85367e-103	9.09851e-99	0.012	0.481	3
Rflna	0	0.303729	-1.30373	-0.265228	down	3.32965e-48	7.86131e-44	0	0.286	3
Ltbr	0	0.303901	-1.3039	-0.265361	down	1.43641e-67	3.39135e-63	0	0.381	3
Tle3	0.134153	0.479375	-1.30439	-0.265733	down	2.29288e-93	5.41349e-89	0.015	0.457	3
Mical3	0.0575159	0.379715	-1.30468	-0.265954	down	1.87776e-94	4.43339e-90	0.003	0.45	3
Apbb1	0	0.30501	-1.30501	-0.266211	down	2.11126e-69	4.98468e-65	0	0.389	3
Trappc13	0.0517057	0.372501	-1.30502	-0.266221	down	9.26265e-83	2.18691e-78	0.006	0.437	3
Efcab14	0.34953	0.761175	-1.30503	-0.266225	down	6.90248e-166	1.62968e-161	0.024	0.626	3
Slc35f5	0.0434323	0.362195	-1.30549	-0.266582	down	8.06775e-80	1.9048e-75	0.006	0.434	3
Rtl8b	0.0123147	0.321755	-1.30568	-0.266721	down	2.37234e-63	5.60109e-59	0.003	0.37	3
Nol4	0	0.305695	-1.30569	-0.266735	down	1.52291e-68	3.5956e-64	0	0.385	3
Pde5a	0	0.305987	-1.30599	-0.266959	down	6.6425e-56	1.56829e-51	0	0.325	3
Ramp2	0	0.306198	-1.3062	-0.267121	down	9.83677e-45	2.32246e-40	0	0.268	3
Sdcbp	1.03565	1.66034	-1.30688	-0.26764	down	9.5824e-162	2.2624e-157	0.081	0.722	3
Mrps28	0.226229	0.602707	-1.30702	-0.26775	down	3.38767e-111	7.9983e-107	0.024	0.538	3
Shfl	0.0438551	0.364368	-1.30705	-0.267771	down	7.26741e-89	1.71584e-84	0.006	0.456	3
Rnpepl1	0.233641	0.612548	-1.30715	-0.267846	down	6.15462e-141	1.45311e-136	0.021	0.587	3
Comt	0.295067	0.693264	-1.30747	-0.268096	down	1.47279e-142	3.47726e-138	0.024	0.592	3
Setd3	0.353234	0.769511	-1.30762	-0.268206	down	1.15234e-168	2.72067e-164	0.027	0.638	3
Ildr1	0.0273108	0.343418	-1.3077	-0.268272	down	2.87727e-84	6.79323e-80	0.003	0.434	3
Lmo7	0.055588	0.380631	-1.30793	-0.268443	down	2.68384e-88	6.33655e-84	0.003	0.434	3
Npc2	2.8522	4.04082	-1.30855	-0.268923	down	1.22618e-192	2.89502e-188	0.176	0.849	3
Cacnb2	0	0.308574	-1.30857	-0.268938	down	4.2815e-69	1.01086e-64	0	0.388	3
Pbxip1	0.834305	1.40045	-1.30864	-0.268988	down	2.75479e-161	6.50407e-157	0.054	0.673	3
Scamp1	0.0356214	0.355736	-1.3091	-0.269343	down	4.12358e-91	9.73578e-87	0.003	0.454	3
Klf7	0.340871	0.755367	-1.30912	-0.269358	down	2.92295e-113	6.90108e-109	0.03	0.55	3
Rab7	1.4125	2.15861	-1.30927	-0.269469	down	8.34747e-204	1.97084e-199	0.101	0.783	3
Slc4a7	0.470297	0.925514	-1.30961	-0.269729	down	8.20851e-139	1.93803e-134	0.033	0.592	3
Atf6	0.165289	0.526118	-1.30965	-0.269758	down	1.01275e-105	2.3911e-101	0.015	0.498	3
Rgs9	0.0268201	0.344794	-1.30967	-0.269774	down	1.18903e-58	2.80731e-54	0.003	0.338	3
Armc10	0.223563	0.602535	-1.30973	-0.26982	down	1.18542e-139	2.79878e-135	0.015	0.559	3
Dnajc10	0.173171	0.53718	-1.31028	-0.270239	down	2.88821e-127	6.81906e-123	0.012	0.533	3
Gjd2	0	0.310802	-1.3108	-0.270639	down	1.69352e-62	3.99839e-58	0	0.357	3
Shroom3	0.0501693	0.377055	-1.31127	-0.270996	down	2.39106e-73	5.64528e-69	0.003	0.388	3
Gm1673	0	0.311324	-1.31132	-0.271037	down	1.22243e-65	2.88616e-61	0	0.372	3
2310022B05Rik	0.0548727	0.383422	-1.31146	-0.27114	down	5.49325e-94	1.29696e-89	0.003	0.458	3
Rtl8a	0.134503	0.488213	-1.31178	-0.271381	down	6.59124e-98	1.55619e-93	0.009	0.468	3
Scrn1	0	0.311846	-1.31185	-0.271435	down	9.54689e-76	2.25402e-71	0	0.417	3
Irf6	0	0.311897	-1.3119	-0.271474	down	2.16985e-76	5.12301e-72	0	0.42	3
Apbb2	0.129777	0.482172	-1.31192	-0.271488	down	2.16372e-69	5.10854e-65	0.009	0.381	3
Exoc6b	0.10104	0.444529	-1.31197	-0.271528	down	9.32403e-104	2.2014e-99	0.009	0.497	3
Copa	0.908561	1.50409	-1.31203	-0.271575	down	1.56094e-217	3.68537e-213	0.057	0.745	3
Acadsb	0.0498343	0.377797	-1.3124	-0.271854	down	2.3703e-93	5.59629e-89	0.003	0.455	3
Tmem63b	0.0548273	0.384753	-1.31278	-0.272145	down	3.53713e-102	8.35118e-98	0.006	0.483	3
Fry	0.00633236	0.321586	-1.31327	-0.27252	down	1.19326e-67	2.81728e-63	0.003	0.394	3
Scd2	0.405225	0.845538	-1.31334	-0.272573	down	3.21323e-111	7.58645e-107	0.033	0.532	3
Gmppb	0.0551816	0.385951	-1.31347	-0.272674	down	6.22215e-93	1.46905e-88	0.006	0.456	3
Dennd5b	0.033465	0.357789	-1.31382	-0.27294	down	1.54833e-69	3.65561e-65	0.003	0.38	3
Zfr	0.50056	0.971986	-1.31417	-0.273203	down	5.40099e-175	1.27517e-170	0.045	0.677	3
Eif1b	1.31632	2.04425	-1.31426	-0.273275	down	1.06679e-203	2.5187e-199	0.087	0.773	3
Ap1g1	0.102022	0.449018	-1.31487	-0.273739	down	5.36544e-101	1.26678e-96	0.009	0.489	3
Anapc5	0.536299	1.02023	-1.315	-0.273835	down	1.37484e-184	3.24599e-180	0.039	0.694	3
Nagk	0.227161	0.614383	-1.31554	-0.27425	down	3.14085e-131	7.41555e-127	0.018	0.569	3
Tcta	0	0.31558	-1.31558	-0.274277	down	2.09855e-74	4.95467e-70	0	0.411	3
Itga6	0.257312	0.654241	-1.3157	-0.274366	down	9.76923e-107	2.30651e-102	0.015	0.494	3
Gclc	0.116407	0.468891	-1.31573	-0.274393	down	3.01026e-83	7.10723e-79	0.009	0.438	3
Rere	0.351484	0.778478	-1.31595	-0.274555	down	2.21595e-168	5.23187e-164	0.024	0.629	3
Chchd7	0.393776	0.834487	-1.3162	-0.274748	down	4.7898e-171	1.13087e-166	0.03	0.643	3
Rasgrf2	0	0.316621	-1.31662	-0.275069	down	1.28341e-42	3.03014e-38	0	0.257	3
Rragd	0.051689	0.38476	-1.3167	-0.275129	down	1.03263e-75	2.43805e-71	0.006	0.408	3
Lurap1l	0	0.316808	-1.31681	-0.275211	down	1.53366e-66	3.62097e-62	0	0.376	3
Dhx32	0.0507666	0.383972	-1.31711	-0.275438	down	2.83345e-101	6.68978e-97	0.003	0.474	3
Gprasp2	0	0.317119	-1.31712	-0.275447	down	6.37451e-65	1.50502e-60	0	0.369	3
Sec63	0.438483	0.894845	-1.31725	-0.275548	down	1.71343e-174	4.04542e-170	0.03	0.648	3
Gcsh	0.118303	0.473429	-1.31756	-0.27578	down	7.90971e-103	1.86748e-98	0.015	0.504	3
Synrg	0.293304	0.704033	-1.31758	-0.275797	down	4.9336e-149	1.16482e-144	0.024	0.606	3
Tmem108	0.0803597	0.423462	-1.31758	-0.275798	down	3.3708e-94	7.95846e-90	0.006	0.451	3
Fkbp11	0	0.317638	-1.31764	-0.275841	down	2.39326e-53	5.65049e-49	0	0.313	3
Med25	0.121206	0.477569	-1.31784	-0.275994	down	2.76994e-125	6.53983e-121	0.009	0.529	3
Nr2f6	0.0464242	0.379374	-1.31818	-0.276251	down	1.25169e-93	2.95524e-89	0.003	0.459	3
Tmem245	0.112974	0.467225	-1.31829	-0.276337	down	1.75875e-104	4.1524e-100	0.012	0.497	3
Pex5l	0	0.31889	-1.31889	-0.276791	down	3.22739e-69	7.61987e-65	0	0.388	3
Dynlrb1	0.985493	1.61881	-1.31897	-0.276851	down	4.07883e-192	9.63012e-188	0.081	0.762	3
1810037I17Rik	1.63198	2.47224	-1.31925	-0.277064	down	1.52548e-205	3.60165e-201	0.116	0.807	3
Tnrc18	0.0986811	0.449512	-1.31932	-0.277117	down	7.92195e-103	1.87037e-98	0.006	0.476	3
Stub1	1.11952	1.79649	-1.3194	-0.277173	down	6.47997e-212	1.52992e-207	0.081	0.767	3
Sort1	0	0.319418	-1.31942	-0.277191	down	1.4124e-80	3.33468e-76	0	0.437	3
Fam210b	0.269475	0.674969	-1.31942	-0.277192	down	7.15402e-123	1.68906e-118	0.015	0.535	3
Shtn1	0	0.319671	-1.31967	-0.277382	down	4.37699e-63	1.03341e-58	0	0.36	3
4632427E13Rik	0.469832	0.940167	-1.31999	-0.277626	down	1.04774e-143	2.47371e-139	0.042	0.631	3
Ap1b1	0	0.320021	-1.32002	-0.277647	down	1.38946e-76	3.28051e-72	0	0.421	3
Kctd20	0.138764	0.503275	-1.32009	-0.277703	down	1.09743e-103	2.59104e-99	0.015	0.502	3
Hbs1l	0.0730569	0.416915	-1.32045	-0.27797	down	9.16704e-89	2.16434e-84	0.009	0.462	3
Arhgef5	0	0.320659	-1.32066	-0.278131	down	3.60196e-75	8.50422e-71	0	0.414	3
Tmem59l	0	0.320692	-1.32069	-0.278156	down	1.80355e-48	4.25817e-44	0	0.288	3
Taok2	0.184563	0.564506	-1.32075	-0.278196	down	3.6877e-110	8.70665e-106	0.024	0.54	3
Erlec1	0.24984	0.651874	-1.32167	-0.278895	down	1.46429e-140	3.45719e-136	0.015	0.572	3
Eps8l2	0	0.3217	-1.3217	-0.278918	down	4.48502e-73	1.05891e-68	0	0.405	3
Tmem176b	1.88152	2.80873	-1.32178	-0.278978	down	8.09545e-198	1.91134e-193	0.104	0.789	3
Zfp664	0.153505	0.524804	-1.32189	-0.279061	down	7.909e-130	1.86732e-125	0.009	0.544	3
Pcdh1	0	0.322538	-1.32254	-0.279553	down	1.28914e-63	3.04366e-59	0	0.362	3
Slc35g2	0	0.322579	-1.32258	-0.279583	down	3.7684e-74	8.89719e-70	0	0.41	3
Angptl6	0.0482241	0.386485	-1.3227	-0.279674	down	3.47009e-62	8.19289e-58	0.003	0.343	3
Hpgds	0	0.32364	-1.32364	-0.280385	down	1.35414e-51	3.19712e-47	0	0.304	3
Pex7	0.0956573	0.450456	-1.32382	-0.280524	down	1.65409e-106	3.9053e-102	0.009	0.504	3
Lrrc73	0	0.323892	-1.32389	-0.280576	down	1.19746e-76	2.8272e-72	0	0.421	3
Ndrg3	0.257946	0.665424	-1.32392	-0.280599	down	1.08542e-139	2.56269e-135	0.021	0.582	3
Tssc4	0.337673	0.771078	-1.324	-0.280657	down	6.08064e-137	1.43564e-132	0.027	0.584	3
Fzd3	0	0.324013	-1.32401	-0.280667	down	2.68278e-75	6.33404e-71	0	0.415	3
Fmn2	0	0.324189	-1.32419	-0.2808	down	6.76011e-74	1.59606e-69	0	0.409	3
Arhgef16	0.0442233	0.382884	-1.32432	-0.280897	down	6.75064e-96	1.59383e-91	0.003	0.464	3
Calb1	0	0.324476	-1.32448	-0.281017	down	3.49748e-43	8.25755e-39	0	0.26	3
Dync2h1	0.0213372	0.352738	-1.32448	-0.281018	down	6.28038e-78	1.4828e-73	0.003	0.419	3
Frmd4a	0.0322711	0.367831	-1.32507	-0.281465	down	1.50847e-56	3.56151e-52	0.003	0.328	3
Dach1	0	0.325169	-1.32517	-0.28154	down	3.35453e-73	7.92005e-69	0	0.406	3
Arfgap3	0.106201	0.466276	-1.32551	-0.281794	down	4.23391e-110	9.99625e-106	0.006	0.496	3
Ifngr2	0.0306986	0.3666	-1.3259	-0.282089	down	7.27878e-38	1.71852e-33	0.009	0.261	3
Slc12a2	0	0.326174	-1.32617	-0.282298	down	5.50924e-47	1.30073e-42	0	0.28	3
Slc25a51	0.361768	0.80604	-1.32625	-0.282353	down	2.19061e-164	5.17203e-160	0.024	0.628	3
Mettl26	0.641439	1.17706	-1.32631	-0.282402	down	1.52091e-186	3.59087e-182	0.042	0.69	3
Ivd	0.0560052	0.400693	-1.32641	-0.282474	down	2.57056e-86	6.06909e-82	0.003	0.431	3
Spcs3	0.588701	1.10909	-1.32756	-0.283342	down	3.38792e-160	7.99887e-156	0.051	0.664	3
Vwa5a	0.0527398	0.397829	-1.3278	-0.283524	down	2.15644e-88	5.09135e-84	0.003	0.443	3
Cfdp1	0.562826	1.07574	-1.3282	-0.283823	down	3.64524e-167	8.60641e-163	0.051	0.696	3
Sgpp1	0.157914	0.538082	-1.32832	-0.283916	down	4.19606e-108	9.90689e-104	0.018	0.507	3
Capsl	0	0.328396	-1.3284	-0.283972	down	2.67098e-66	6.30619e-62	0	0.375	3
Srebf2	0.214999	0.614007	-1.3284	-0.283977	down	6.78677e-131	1.60236e-126	0.018	0.566	3
Akt1	0.374049	0.825486	-1.32854	-0.284084	down	1.80334e-141	4.25769e-137	0.033	0.621	3
Mboat2	0	0.328675	-1.32868	-0.284183	down	1.27657e-77	3.01399e-73	0	0.425	3
Pde8a	0.00633236	0.337149	-1.32874	-0.284228	down	9.14699e-70	2.1596e-65	0.003	0.404	3
Ptprd	0	0.328836	-1.32884	-0.284303	down	7.97773e-60	1.88354e-55	0	0.344	3
Appbp2	0.234492	0.640619	-1.32898	-0.284414	down	9.75143e-135	2.30231e-130	0.024	0.593	3
Cul4a	0.0536606	0.400909	-1.32956	-0.284851	down	6.30822e-90	1.48937e-85	0.009	0.48	3
Tvp23b	0.229224	0.634614	-1.32979	-0.285023	down	2.31329e-139	5.46169e-135	0.018	0.587	3
Laptm4b	0.0906965	0.450562	-1.32994	-0.285135	down	1.58996e-110	3.7539e-106	0.006	0.499	3
Snx9	0.0164335	0.351936	-1.33008	-0.285238	down	5.39849e-66	1.27458e-61	0.006	0.393	3
Cbarp	0.0505945	0.39744	-1.33014	-0.285286	down	3.37965e-83	7.97935e-79	0.003	0.425	3
Anapc13	0.591536	1.1171	-1.33022	-0.285347	down	5.91151e-170	1.39571e-165	0.054	0.692	3
Vps37a	0.499203	0.995777	-1.33123	-0.2861	down	3.98106e-174	9.39928e-170	0.036	0.664	3
Eif2ak2	0.0393135	0.383796	-1.33145	-0.28627	down	2.39752e-68	5.66055e-64	0.009	0.406	3
Cul5	0.221769	0.626835	-1.33154	-0.286337	down	2.19079e-136	5.17244e-132	0.021	0.582	3
Hras	0.556047	1.07195	-1.33155	-0.286344	down	1.95517e-172	4.61615e-168	0.048	0.698	3
Vwa5b2	0	0.331562	-1.33156	-0.286353	down	1.90832e-64	4.50554e-60	0	0.366	3
Chmp5	0.746186	1.32517	-1.33157	-0.286359	down	5.26917e-175	1.24405e-170	0.072	0.729	3
Fem1b	0.0986041	0.462998	-1.33169	-0.286447	down	5.47415e-118	1.29245e-113	0.006	0.516	3
Denn2b	0	0.331722	-1.33172	-0.286473	down	2.32239e-77	5.48317e-73	0	0.424	3
Ap3d1	0.317516	0.755237	-1.33223	-0.286855	down	4.18391e-152	9.87821e-148	0.024	0.609	3
Gsk3b	1.05608	1.73918	-1.33224	-0.286861	down	2.77514e-190	6.55209e-186	0.084	0.746	3
Yars	0.0602831	0.412639	-1.33232	-0.286923	down	1.98913e-85	4.69633e-81	0.006	0.433	3
Ube2m	0.76577	1.35268	-1.33238	-0.286966	down	5.36514e-166	1.26671e-161	0.066	0.709	3
Tspyl4	0.157058	0.542049	-1.33273	-0.287231	down	1.77221e-110	4.18418e-106	0.012	0.502	3
Osbp	0.122809	0.496582	-1.33289	-0.28735	down	1.52824e-111	3.60817e-107	0.012	0.522	3
Msmo1	0.18362	0.577683	-1.33293	-0.28738	down	4.94604e-108	1.16776e-103	0.018	0.512	3
Sec24d	0.0569671	0.409043	-1.3331	-0.287507	down	4.33397e-106	1.02325e-101	0.003	0.493	3
Dgkh	0	0.333155	-1.33315	-0.287548	down	1.24016e-60	2.92802e-56	0	0.348	3
Akt1s1	0.0936219	0.45807	-1.33325	-0.287619	down	3.37026e-110	7.95719e-106	0.009	0.524	3
Clcn5	0.00374116	0.338317	-1.33333	-0.287679	down	2.33574e-65	5.51469e-61	0.003	0.387	3
Aco2	0.37288	0.830836	-1.33357	-0.287862	down	3.20394e-163	7.56451e-159	0.036	0.652	3
Cyc1	0.446218	0.92876	-1.33366	-0.287926	down	8.56463e-148	2.02211e-143	0.042	0.643	3
Lrfn3	0.0515557	0.402452	-1.33369	-0.287951	down	3.17211e-96	7.48935e-92	0.003	0.468	3
Aff4	0.569155	1.09309	-1.33389	-0.288103	down	1.23724e-186	2.92113e-182	0.039	0.686	3
Cltb	1.15073	1.86893	-1.33393	-0.288131	down	3.81921e-216	9.01716e-212	0.075	0.756	3
Strbp	0.21698	0.623712	-1.33421	-0.288342	down	3.33957e-131	7.88473e-127	0.021	0.568	3
Nfat5	0.542565	1.05838	-1.33439	-0.288473	down	1.15099e-149	2.71749e-145	0.048	0.657	3
Sstr3	0.0450238	0.394861	-1.33476	-0.288755	down	3.09453e-92	7.30618e-88	0.003	0.453	3
Csf2ra	0.0585309	0.412998	-1.33487	-0.288831	down	3.13084e-68	7.39192e-64	0.003	0.373	3
Syt14	0	0.334891	-1.33489	-0.288849	down	1.72206e-77	4.06578e-73	0	0.424	3
Sgms2	0	0.334899	-1.3349	-0.288856	down	7.8223e-74	1.84684e-69	0	0.409	3
Plxna2	0	0.334965	-1.33496	-0.288905	down	9.98189e-69	2.35672e-64	0	0.386	3
Vegfb	0.0526768	0.405955	-1.3356	-0.289381	down	1.67032e-86	3.94362e-82	0.006	0.458	3
Plaa	0.0863523	0.451159	-1.33581	-0.289537	down	2.19068e-100	5.17219e-96	0.009	0.496	3
Klhl32	0	0.336047	-1.33605	-0.289715	down	1.22981e-70	2.90358e-66	0	0.395	3
Mat1a	0	0.336287	-1.33629	-0.289895	down	6.12834e-66	1.4469e-61	0	0.373	3
Zswim8	0.142638	0.527005	-1.33639	-0.289968	down	1.5023e-119	3.54693e-115	0.012	0.546	3
Gnl3l	0.147669	0.533937	-1.33657	-0.290104	down	5.76759e-125	1.36173e-120	0.012	0.546	3
Bag6	0.135074	0.517205	-1.33666	-0.290172	down	3.83156e-121	9.04631e-117	0.012	0.542	3
Fam20b	0.152116	0.54025	-1.33689	-0.290345	down	6.31248e-132	1.49038e-127	0.009	0.547	3
Mlxipl	0	0.336924	-1.33692	-0.290371	down	3.08423e-53	7.28186e-49	0	0.312	3
G6pc3	0.0426894	0.394041	-1.33697	-0.290404	down	3.57304e-92	8.43594e-88	0.006	0.475	3
Slc8a1	0.0572951	0.413699	-1.33709	-0.290496	down	1.95923e-87	4.62575e-83	0.003	0.438	3
Sra1	0.591402	1.1285	-1.3375	-0.2908	down	1.60336e-172	3.78554e-168	0.051	0.699	3
Cdc42bpb	0	0.337537	-1.33754	-0.29083	down	1.10675e-75	2.61304e-71	0	0.417	3
Ppp2r2d	0.173936	0.570945	-1.33819	-0.291315	down	3.45093e-128	8.14764e-124	0.018	0.571	3
Apobec1	0.121262	0.500501	-1.33823	-0.291344	down	5.28525e-90	1.24785e-85	0.009	0.446	3
Arx	0	0.338293	-1.33829	-0.291395	down	2.24065e-38	5.29019e-34	0	0.234	3
Lap3	0.0594329	0.418188	-1.33863	-0.291646	down	2.81187e-85	6.63883e-81	0.006	0.457	3
Rfx6	0	0.339592	-1.33959	-0.292365	down	9.98189e-69	2.35672e-64	0	0.386	3
Ucn3	0	0.339735	-1.33973	-0.292472	down	7.11201e-43	1.67915e-38	0	0.258	3
Tmem147	0.629272	1.18311	-1.33993	-0.292619	down	3.36231e-161	7.9384e-157	0.057	0.686	3
Cdk14	0.00374116	0.345586	-1.34057	-0.293095	down	2.88831e-62	6.8193e-58	0.003	0.373	3
Efcab15	0	0.340626	-1.34063	-0.293137	down	3.84479e-78	9.07755e-74	0	0.427	3
Rabl6	0.264351	0.695026	-1.34063	-0.29314	down	6.92161e-137	1.63419e-132	0.027	0.607	3
1700019D03Rik	0.0428275	0.398215	-1.34079	-0.29326	down	7.05507e-94	1.6657e-89	0.003	0.459	3
Rap1gap	0.0981975	0.472508	-1.34084	-0.293297	down	1.22018e-98	2.88085e-94	0.006	0.466	3
Frzb	0	0.341231	-1.34123	-0.293588	down	7.52495e-63	1.77664e-58	0	0.359	3
Tmem214	0.0734662	0.439811	-1.34127	-0.293619	down	2.15071e-97	5.07783e-93	0.012	0.491	3
Epn1	0.307677	0.754055	-1.34135	-0.293678	down	1.66731e-149	3.93652e-145	0.024	0.623	3
Wdfy3	0	0.341366	-1.34137	-0.293689	down	3.92918e-72	9.27679e-68	0	0.401	3
Tns3	0	0.341559	-1.34156	-0.293833	down	1.38038e-69	3.25908e-65	0	0.39	3
Marchf5	0.542544	1.06959	-1.34167	-0.293915	down	7.07764e-158	1.67103e-153	0.051	0.671	3
Myo1c	0	0.341781	-1.34178	-0.293998	down	5.04257e-67	1.19055e-62	0	0.378	3
Taok1	0.365448	0.832249	-1.34187	-0.294062	down	5.0181e-156	1.18477e-151	0.03	0.637	3
Stx7	0.408729	0.890966	-1.34232	-0.2944	down	1.12098e-151	2.64663e-147	0.03	0.648	3
Vstm2l	0	0.342452	-1.34245	-0.294498	down	4.97955e-62	1.17567e-57	0	0.355	3
Ralb	0.0162409	0.364372	-1.34257	-0.294584	down	2.25891e-62	5.33329e-58	0.003	0.364	3
Creb3	0.173253	0.576703	-1.34387	-0.295556	down	7.60071e-123	1.79453e-118	0.012	0.533	3
Sv2a	0.0991165	0.477224	-1.34401	-0.295658	down	1.00942e-109	2.38323e-105	0.006	0.491	3
Thra	0.0123147	0.360937	-1.34438	-0.295934	down	2.00872e-70	4.74258e-66	0.003	0.401	3
Pkd2	0	0.34517	-1.34517	-0.29652	down	9.46076e-78	2.23369e-73	0	0.426	3
Svip	0.0504236	0.413129	-1.34529	-0.296613	down	1.43604e-93	3.3905e-89	0.003	0.457	3
Dnm3	0	0.345319	-1.34532	-0.296631	down	1.14919e-68	2.71324e-64	0	0.386	3
Dpf2	0.106769	0.489383	-1.3457	-0.296917	down	8.0973e-109	1.91177e-104	0.012	0.529	3
Eea1	0.276031	0.717708	-1.34613	-0.297236	down	3.42506e-126	8.08657e-122	0.024	0.575	3
Qsox2	0.0500013	0.413642	-1.34632	-0.297378	down	7.33903e-100	1.73275e-95	0.003	0.481	3
Gdi1	0.480046	0.993145	-1.34668	-0.297641	down	8.79007e-177	2.07534e-172	0.039	0.677	3
Stk11	0.304554	0.758163	-1.34771	-0.298409	down	1.59294e-152	3.76092e-148	0.024	0.636	3
Ubr4	0.78834	1.41109	-1.34823	-0.298792	down	7.49846e-170	1.77039e-165	0.06	0.692	3
Ahcyl1	0.398265	0.885665	-1.34857	-0.299048	down	1.66657e-172	3.93477e-168	0.027	0.65	3
Lrrn1	0	0.34898	-1.34898	-0.299349	down	7.8223e-74	1.84684e-69	0	0.409	3
Pafah1b3	0.127937	0.521693	-1.34909	-0.299433	down	1.80426e-87	4.25985e-83	0.015	0.462	3
Litaf	0.291384	0.74288	-1.34962	-0.299825	down	2.01112e-70	4.74825e-66	0.024	0.411	3
Fbxo21	0	0.349662	-1.34966	-0.299854	down	6.30391e-79	1.48835e-74	0	0.431	3
Stk40	0.0942495	0.476915	-1.34971	-0.299887	down	4.29125e-102	1.01316e-97	0.009	0.504	3
Tnfrsf1a	0.299742	0.754409	-1.34981	-0.299966	down	2.01961e-131	4.7683e-127	0.021	0.568	3
Eif2s3x	0.0931466	0.475974	-1.35021	-0.300258	down	1.1906e-106	2.81101e-102	0.009	0.512	3
Cdk16	0.0988063	0.484153	-1.3507	-0.30062	down	2.33769e-114	5.51928e-110	0.009	0.538	3
A530058N18Rik.1	0	0.351363	-1.35136	-0.301113	down	1.40146e-73	3.30885e-69	0	0.408	3
Itgb5	0.070925	0.447526	-1.35166	-0.301333	down	3.06094e-70	7.22689e-66	0.006	0.392	3
Rab3d	0.0542741	0.425072	-1.35171	-0.30137	down	1.37664e-96	3.25024e-92	0.003	0.466	3
Naga	0.254407	0.695719	-1.35181	-0.301444	down	1.58011e-147	3.73063e-143	0.018	0.594	3
Ube2o	0.00913705	0.364387	-1.35203	-0.301609	down	6.20864e-80	1.46586e-75	0.003	0.444	3
Tlcd4	0	0.352067	-1.35207	-0.301635	down	1.21147e-73	2.86027e-69	0	0.408	3
Dnpep	0.125925	0.523291	-1.35292	-0.302268	down	1.08416e-102	2.55969e-98	0.009	0.487	3
Gsto1	0.0912259	0.476435	-1.35301	-0.302329	down	4.69623e-68	1.10878e-63	0.006	0.368	3
Ift57	0.0932824	0.479356	-1.35313	-0.302422	down	1.68733e-100	3.98379e-96	0.012	0.51	3
Gcn1	0.118067	0.512958	-1.35319	-0.302465	down	4.41286e-115	1.04188e-110	0.015	0.545	3
Sec61b	3.95694	5.70888	-1.35343	-0.302644	down	1.34016e-179	3.16411e-175	0.254	0.871	3
Sema6d	0.00298418	0.35791	-1.35387	-0.302967	down	1.12388e-29	2.65347e-25	0.003	0.203	3
Timm10b	0.314874	0.780532	-1.35415	-0.303171	down	2.52086e-135	5.95174e-131	0.027	0.606	3
Lamtor3	0.292017	0.74972	-1.35425	-0.303251	down	4.07685e-141	9.62544e-137	0.018	0.597	3
Akap9	0.666809	1.25757	-1.35442	-0.303377	down	1.64324e-174	3.87968e-170	0.057	0.701	3
Snrpn	0	0.354575	-1.35458	-0.303488	down	2.69672e-77	6.36696e-73	0	0.424	3
Coprs	0	0.354677	-1.35468	-0.303563	down	5.61955e-82	1.32678e-77	0	0.443	3
Hmgcs1	0.211746	0.642556	-1.35553	-0.304191	down	1.59812e-102	3.77316e-98	0.018	0.506	3
Acp1	0.628341	1.20781	-1.35586	-0.304439	down	6.89306e-171	1.62745e-166	0.057	0.701	3
Ndufs2	0.667986	1.26249	-1.35642	-0.304847	down	2.93144e-188	6.92113e-184	0.048	0.714	3
4930402H24Rik	0.0541756	0.429969	-1.35648	-0.304894	down	5.84393e-98	1.37975e-93	0.003	0.478	3
Itfg1	0.276	0.731262	-1.35679	-0.305121	down	3.43432e-158	8.10843e-154	0.018	0.616	3
Tmbim1	0.0242984	0.389836	-1.35687	-0.305178	down	2.99986e-74	7.08266e-70	0.006	0.422	3
Cebpb	1.73019	2.70516	-1.35711	-0.305354	down	7.06232e-120	1.66741e-115	0.104	0.665	3
Ssr1	0.802755	1.44677	-1.35724	-0.305455	down	6.76095e-187	1.59626e-182	0.066	0.737	3
Cgn	0	0.357489	-1.35749	-0.305636	down	5.60092e-75	1.32238e-70	0	0.414	3
Sfrp5	0.0932393	0.484451	-1.35785	-0.3059	down	5.1144e-49	1.20751e-44	0.006	0.284	3
Wnk3	0	0.358106	-1.35811	-0.306091	down	4.64419e-44	1.09649e-39	0	0.265	3
Psmd1	0.4793	1.00959	-1.35848	-0.306364	down	5.28205e-164	1.24709e-159	0.042	0.678	3
Gata6	0	0.358543	-1.35854	-0.306413	down	3.33557e-70	7.87529e-66	0	0.393	3
Cldnd1	0.174714	0.596028	-1.35865	-0.306493	down	7.99171e-107	1.88684e-102	0.021	0.537	3
Enpp5	0.120467	0.522503	-1.35881	-0.30661	down	6.38177e-106	1.50673e-101	0.012	0.501	3
Romo1	1.11353	1.87279	-1.35924	-0.306922	down	4.067e-193	9.60218e-189	0.09	0.768	3
Ern1	0.119947	0.522694	-1.35961	-0.3072	down	4.27175e-108	1.00856e-103	0.009	0.509	3
Hsp90b1	5.63064	8.02174	-1.36061	-0.307936	down	1.55817e-128	3.67883e-124	0.337	0.867	3
Psme4	0.165289	0.585545	-1.36065	-0.30796	down	8.2777e-127	1.95436e-122	0.012	0.548	3
Trib1	0.1051	0.504469	-1.36139	-0.308504	down	1.25517e-75	2.96345e-71	0.006	0.398	3
Kcnk1	0	0.361963	-1.36196	-0.308927	down	1.28295e-75	3.02904e-71	0	0.416	3
Ergic1	0.200989	0.636887	-1.36295	-0.309651	down	2.51484e-121	5.93754e-117	0.018	0.556	3
Gabrb3	0	0.363089	-1.36309	-0.309753	down	2.50837e-73	5.92225e-69	0	0.406	3
Anxa7	0.260278	0.718217	-1.36336	-0.309955	down	5.68747e-134	1.34281e-129	0.024	0.603	3
Wbp2	0.379963	0.881955	-1.36377	-0.310254	down	7.62855e-168	1.8011e-163	0.03	0.66	3
Pgrmc2	0.275332	0.739917	-1.36429	-0.310631	down	4.17135e-145	9.84856e-141	0.021	0.607	3
Rab11fip2	0.224722	0.67149	-1.36479	-0.311002	down	2.2828e-122	5.3897e-118	0.024	0.568	3
Zfp612	0	0.364803	-1.3648	-0.31101	down	4.12706e-82	9.74399e-78	0	0.444	3
Map7	0.0438028	0.426847	-1.36697	-0.312597	down	3.7397e-99	8.82944e-95	0.006	0.494	3
Fnip1	0.154467	0.578177	-1.36702	-0.312632	down	1.31155e-128	3.09658e-124	0.012	0.552	3
Ubxn2a	0.236154	0.689966	-1.36712	-0.312703	down	3.45516e-142	8.15763e-138	0.018	0.595	3
Abca5	0.023486	0.399259	-1.36715	-0.312728	down	4.80737e-85	1.13502e-80	0.003	0.45	3
Phf10	0.108363	0.515446	-1.36728	-0.312826	down	1.46457e-92	3.45785e-88	0.015	0.487	3
Rhou	0	0.367586	-1.36759	-0.313047	down	9.49788e-61	2.24245e-56	0	0.349	3
Etl4	0	0.367591	-1.36759	-0.313051	down	2.91973e-76	6.89348e-72	0	0.419	3
Mrpl54	0.706128	1.3348	-1.36848	-0.313702	down	2.96127e-186	6.99156e-182	0.057	0.725	3
Cers2	0.146567	0.569119	-1.36854	-0.313741	down	3.01777e-107	7.12495e-103	0.015	0.531	3
Hes1	0.098032	0.504166	-1.36987	-0.314719	down	4.93903e-49	1.16611e-44	0.003	0.286	3
Atf2	0.157661	0.586193	-1.37017	-0.314936	down	2.40657e-137	5.68192e-133	0.012	0.58	3
Camk1	0.0233391	0.402305	-1.37032	-0.315047	down	1.55168e-68	3.66351e-64	0.003	0.388	3
Tmem256	0.792642	1.45714	-1.37068	-0.315308	down	1.42997e-190	3.37617e-186	0.054	0.727	3
Ckap4	0.00672466	0.38062	-1.3714	-0.31583	down	2.20277e-64	5.20073e-60	0.003	0.381	3
Skap2	0.21573	0.667392	-1.37152	-0.315916	down	4.03624e-98	9.52956e-94	0.018	0.498	3
Nt5c3	0.226875	0.682769	-1.37159	-0.31597	down	2.39559e-140	5.65599e-136	0.018	0.595	3
Idh1	0	0.371811	-1.37181	-0.316132	down	8.89212e-77	2.09943e-72	0	0.421	3
Bcl3	0.149326	0.577443	-1.37249	-0.316629	down	1.84878e-102	4.36496e-98	0.018	0.513	3
Ift81	0	0.37276	-1.37276	-0.316823	down	2.84283e-84	6.71191e-80	0	0.453	3
Ctnnd1	0.0961153	0.50575	-1.37372	-0.317519	down	9.23453e-122	2.18027e-117	0.006	0.541	3
Wasl	0.295212	0.779489	-1.3739	-0.317652	down	3.89383e-164	9.19332e-160	0.021	0.641	3
Qsox1	0.19656	0.643965	-1.37391	-0.31766	down	2.86158e-129	6.75619e-125	0.015	0.569	3
Tnfaip1	0.0664081	0.465415	-1.37416	-0.317842	down	9.34986e-85	2.2075e-80	0.006	0.453	3
Cyb561	0.0278979	0.413092	-1.37474	-0.318265	down	1.93864e-97	4.57712e-93	0.003	0.489	3
Heg1	0.00374116	0.380446	-1.3753	-0.318673	down	5.59572e-66	1.32115e-61	0.003	0.39	3
Ryk	0	0.376175	-1.37618	-0.319308	down	3.68343e-85	8.69658e-81	0	0.456	3
Msrb1	0.179231	0.62367	-1.37689	-0.319827	down	4.36611e-64	1.03084e-59	0.012	0.373	3
Scn3a	0	0.376917	-1.37692	-0.319847	down	9.83539e-54	2.32214e-49	0	0.315	3
Fam219a	0	0.377928	-1.37793	-0.320581	down	7.5527e-80	1.78319e-75	0	0.434	3
Tceal3	0.122313	0.546775	-1.3782	-0.32078	down	1.206e-111	2.84736e-107	0.009	0.51	3
Ift22	0	0.378219	-1.37822	-0.320792	down	4.83835e-81	1.14233e-76	0	0.439	3
Suox	0.0121212	0.395626	-1.37891	-0.321294	down	1.99478e-83	4.70967e-79	0.006	0.469	3
Ifih1	0.0988058	0.515339	-1.37908	-0.321416	down	2.90068e-74	6.8485e-70	0.006	0.396	3
Golga3	0.0501592	0.448604	-1.37941	-0.321659	down	5.47047e-103	1.29158e-98	0.006	0.501	3
Sesn2	0.116616	0.540432	-1.37955	-0.32176	down	8.5163e-99	2.0107e-94	0.009	0.494	3
Nipal1	0	0.379586	-1.37959	-0.321783	down	6.488e-75	1.53182e-70	0	0.413	3
Tcn2	0.0572371	0.458596	-1.37963	-0.321816	down	3.12152e-87	7.36991e-83	0.006	0.468	3
Dync2li1	0.0119308	0.396127	-1.37967	-0.321842	down	1.37615e-84	3.24909e-80	0.003	0.46	3
Smad5	0	0.379961	-1.37996	-0.322055	down	7.27029e-84	1.71651e-79	0	0.451	3
Tmem184b	0.00374116	0.385875	-1.38071	-0.322597	down	1.03335e-76	2.43974e-72	0.003	0.437	3
Lsr	0.0474575	0.446297	-1.38077	-0.322641	down	1.0641e-101	2.51233e-97	0.003	0.494	3
Mapk8ip2	0.0952301	0.512453	-1.38094	-0.322768	down	1.08959e-119	2.57253e-115	0.006	0.529	3
Sdc2	0	0.38105	-1.38105	-0.322844	down	6.03296e-78	1.42438e-73	0	0.426	3
Ppp1r37	0.120353	0.547536	-1.38129	-0.323021	down	9.89119e-121	2.33531e-116	0.015	0.564	3
Evi5	0	0.381427	-1.38143	-0.323117	down	1.77591e-84	4.19293e-80	0	0.454	3
Hid1	0.0496685	0.450158	-1.38154	-0.323198	down	5.22436e-99	1.23347e-94	0.003	0.485	3
Mpzl1	0	0.38248	-1.38248	-0.323879	down	1.81255e-74	4.27943e-70	0	0.411	3
Ppp2r3a	0	0.382534	-1.38253	-0.323918	down	1.51792e-84	3.58381e-80	0	0.454	3
Bcr	0.159512	0.603289	-1.38273	-0.324058	down	6.1466e-95	1.45121e-90	0.012	0.489	3
Fnip2	0.0459242	0.446292	-1.38279	-0.324102	down	1.02806e-88	2.42726e-84	0.003	0.452	3
Pnpla8	0.234703	0.707385	-1.38283	-0.324133	down	8.9505e-142	2.11321e-137	0.018	0.599	3
Dusp8	0	0.383631	-1.38363	-0.324711	down	1.72363e-75	4.06949e-71	0	0.416	3
Phldb2	0	0.384265	-1.38426	-0.325169	down	1.51792e-84	3.58381e-80	0	0.454	3
Plekha6	0.0930624	0.513345	-1.3845	-0.325339	down	9.67348e-118	2.28391e-113	0.006	0.525	3
Stt3a	0.621916	1.24562	-1.38455	-0.325375	down	2.06968e-177	4.88651e-173	0.054	0.712	3
Stx12	0.100528	0.523801	-1.38461	-0.325418	down	1.53571e-102	3.62582e-98	0.012	0.521	3
Nrtn	0	0.385073	-1.38507	-0.325753	down	3.35453e-73	7.92005e-69	0	0.406	3
Tbl1x	0.516822	1.10094	-1.38509	-0.325765	down	6.64641e-169	1.56922e-164	0.045	0.686	3
Kcmf1	0.365142	0.89126	-1.38539	-0.325984	down	7.52227e-142	1.77601e-137	0.039	0.643	3
Dapk1	0.00913705	0.398713	-1.38605	-0.326457	down	1.30009e-76	3.06951e-72	0.003	0.432	3
Dag1	0.0527398	0.459161	-1.38606	-0.326466	down	4.03629e-104	9.52969e-100	0.003	0.503	3
Flnb	0.0159886	0.408223	-1.38606	-0.326466	down	1.80009e-83	4.25001e-79	0.003	0.451	3
Fuca1	0.314786	0.822698	-1.38631	-0.326644	down	5.80393e-137	1.37031e-132	0.03	0.623	3
Eif2s3y	0.0599573	0.469513	-1.38639	-0.326702	down	5.44315e-96	1.28513e-91	0.006	0.498	3
Usp29	0.0594636	0.469434	-1.38696	-0.327115	down	1.93609e-87	4.5711e-83	0.003	0.443	3
Trappc2l	0.81695	1.52028	-1.38709	-0.32721	down	7.00578e-191	1.65406e-186	0.063	0.735	3
Coq2	0.133092	0.572268	-1.38759	-0.327568	down	1.31668e-123	3.10869e-119	0.009	0.548	3
Grb10	0.113724	0.545572	-1.38775	-0.327685	down	5.45067e-94	1.2869e-89	0.006	0.462	3
Bnip3	0.107156	0.537499	-1.38869	-0.328362	down	3.15444e-85	7.44764e-81	0.006	0.438	3
C130089K02Rik	0.0892741	0.512835	-1.38885	-0.328474	down	3.82543e-97	9.03185e-93	0.006	0.472	3
Ppp1r9a	0	0.38904	-1.38904	-0.328613	down	2.31508e-75	5.4659e-71	0	0.415	3
Ywhaq	2.23734	3.49726	-1.38919	-0.328718	down	3.80455e-209	8.98255e-205	0.149	0.83	3
Ctso	0.287306	0.788696	-1.38949	-0.328935	down	1.0138e-138	2.39357e-134	0.024	0.593	3
Rassf3	0	0.389904	-1.3899	-0.329235	down	1.21427e-81	2.8669e-77	0	0.442	3
Rbpms	0.631545	1.26872	-1.39053	-0.329688	down	7.04159e-184	1.66252e-179	0.036	0.7	3
Cacnb3	0	0.390685	-1.39069	-0.329797	down	5.63967e-81	1.33153e-76	0	0.439	3
Zmynd8	0.638903	1.2792	-1.39069	-0.329798	down	2.90515e-173	6.85906e-169	0.048	0.689	3
Ikzf4	0.0123147	0.4079	-1.39077	-0.329859	down	1.79479e-80	4.23751e-76	0.003	0.443	3
Ldlr	0.306368	0.817936	-1.3916	-0.330451	down	4.07691e-124	9.62558e-120	0.024	0.567	3
Ubc	4.5915	6.78586	-1.39245	-0.331062	down	2.10205e-164	4.96294e-160	0.266	0.87	3
Gstm5	0	0.392613	-1.39261	-0.331182	down	9.46076e-78	2.23369e-73	0	0.426	3
Brd3	0.136506	0.58282	-1.39271	-0.331249	down	9.39379e-126	2.21787e-121	0.012	0.557	3
Hook1	0.210528	0.686628	-1.3933	-0.331674	down	4.36905e-125	1.03153e-120	0.021	0.577	3
Vps35	0.617501	1.25392	-1.39346	-0.33179	down	5.08176e-176	1.1998e-171	0.048	0.704	3
Fmo1	0	0.393645	-1.39364	-0.331923	down	6.66591e-42	1.57382e-37	0	0.253	3
Ypel2	0.0222435	0.424685	-1.39368	-0.331951	down	1.0404e-85	2.45639e-81	0.003	0.454	3
Atp6ap2	0.844271	1.57061	-1.39384	-0.332059	down	1.496e-198	3.53205e-194	0.06	0.739	3
Rims2	0.0827081	0.5101	-1.39474	-0.33271	down	4.8366e-107	1.14192e-102	0.006	0.502	3
Mapre3	0	0.394929	-1.39493	-0.332843	down	4.18331e-90	9.8768e-86	0	0.476	3
Oaz2	0.120245	0.562704	-1.39497	-0.33287	down	6.05533e-124	1.42966e-119	0.012	0.563	3
Zcchc14	0	0.396823	-1.39682	-0.3342	down	2.59608e-82	6.12935e-78	0	0.445	3
Ffar1	0	0.396938	-1.39694	-0.334282	down	5.04257e-67	1.19055e-62	0	0.378	3
Vapa	1.11534	1.95536	-1.39711	-0.334405	down	1.55968e-189	3.6824e-185	0.093	0.778	3
Mthfd2	0.248214	0.744024	-1.39722	-0.334482	down	3.72648e-95	8.79822e-91	0.024	0.485	3
Pde1c	0	0.397384	-1.39738	-0.334602	down	1.35191e-74	3.19187e-70	0	0.412	3
Rasgef1b	0	0.397639	-1.39764	-0.334784	down	1.05373e-51	2.48787e-47	0	0.304	3
Irx2	0	0.398413	-1.39841	-0.335338	down	1.14058e-42	2.69292e-38	0	0.257	3
Kcnb1	0.0162409	0.421885	-1.39916	-0.335873	down	5.73335e-88	1.35364e-83	0.003	0.468	3
Slc24a2	0	0.399675	-1.39967	-0.33624	down	9.93648e-84	2.346e-79	0	0.45	3
Scn9a	0	0.400096	-1.4001	-0.336541	down	1.19746e-76	2.8272e-72	0	0.421	3
Casz1	0.0533049	0.474822	-1.40019	-0.336604	down	2.67121e-93	6.30673e-89	0.003	0.468	3
Napa	0.488234	1.08389	-1.40024	-0.336645	down	4.38772e-178	1.03594e-173	0.033	0.681	3
0610040J01Rik	0.047009	0.466584	-1.40074	-0.336998	down	9.52812e-105	2.24959e-100	0.003	0.506	3
Nisch	1.08812	1.92506	-1.40081	-0.33705	down	6.7747e-206	1.59951e-201	0.066	0.762	3
Bmpr2	0.079863	0.51384	-1.40188	-0.337815	down	5.85563e-67	1.38252e-62	0.009	0.39	3
Uba5	0.160147	0.6264	-1.40189	-0.337822	down	5.11759e-117	1.20826e-112	0.018	0.568	3
Mtss1	0.0666055	0.495767	-1.40236	-0.338158	down	1.90495e-103	4.49759e-99	0.009	0.514	3
Creld2	0.0771523	0.51064	-1.40244	-0.338213	down	1.50889e-83	3.56249e-79	0.012	0.467	3
Uggt1	0.154311	0.619262	-1.4028	-0.338467	down	6.5591e-114	1.5486e-109	0.021	0.553	3
Crb3	0.0650258	0.494882	-1.40361	-0.339048	down	5.23122e-105	1.23509e-100	0.009	0.519	3
Rhobtb1	0	0.403747	-1.40375	-0.339145	down	1.21427e-81	2.8669e-77	0	0.442	3
Herc2	0.143601	0.605708	-1.40408	-0.339383	down	2.3672e-126	5.58896e-122	0.009	0.557	3
Nipal2	0	0.404655	-1.40466	-0.339792	down	4.07283e-89	9.61595e-85	0	0.472	3
Stx3	0.0525541	0.479457	-1.40559	-0.340455	down	8.65229e-101	2.04281e-96	0.003	0.494	3
Vldlr	0	0.406038	-1.40604	-0.340776	down	3.2065e-65	7.57055e-61	0	0.37	3
Ffar2	0.0243662	0.440939	-1.40666	-0.341221	down	1.08655e-69	2.56535e-65	0.006	0.405	3
Tmem107	0.0632828	0.496209	-1.40716	-0.341573	down	2.16541e-109	5.11253e-105	0.006	0.519	3
Abca1	0.249298	0.758392	-1.4075	-0.341818	down	6.16413e-107	1.45535e-102	0.015	0.509	3
Ppp1r2	0.613826	1.27183	-1.40773	-0.341979	down	4.52157e-178	1.06754e-173	0.048	0.714	3
Syt5	0	0.407761	-1.40776	-0.342	down	2.42951e-74	5.73608e-70	0	0.411	3
Cpeb4	0.143431	0.610085	-1.40812	-0.342253	down	8.46536e-125	1.99867e-120	0.012	0.557	3
Nap1l5	0	0.408202	-1.4082	-0.342314	down	1.11561e-61	2.63395e-57	0	0.353	3
Tgoln1	1.64709	2.72822	-1.40842	-0.34247	down	3.76091e-210	8.8795e-206	0.101	0.781	3
Lars2	1.35699	2.3201	-1.40862	-0.342612	down	4.29626e-155	1.01435e-150	0.084	0.734	3
Mlf2	0.53606	1.16557	-1.40982	-0.343461	down	8.77789e-187	2.07246e-182	0.042	0.718	3
Pofut2	0.116511	0.574497	-1.41019	-0.343727	down	5.12192e-130	1.20929e-125	0.009	0.574	3
Alg2	0	0.410692	-1.41069	-0.34408	down	5.38676e-88	1.27181e-83	0	0.468	3
Plekha1	0.212098	0.710034	-1.41081	-0.344161	down	1.31842e-137	3.11279e-133	0.015	0.592	3
Eml5	0.123011	0.584453	-1.4109	-0.344225	down	2.72484e-114	6.43334e-110	0.009	0.526	3
Mapk3	0.462969	1.0642	-1.41097	-0.344275	down	6.57687e-166	1.5528e-161	0.042	0.7	3
mt-Nd2	12.4635	17.9973	-1.41103	-0.344317	down	1.37159e-62	3.23833e-58	0.537	0.903	3
Lrrc59	0.234112	0.742506	-1.41195	-0.344972	down	7.69197e-130	1.81607e-125	0.021	0.593	3
Uchl1	0.0425588	0.47244	-1.41233	-0.345243	down	1.22913e-56	2.90197e-52	0.006	0.346	3
Setd5	0.635738	1.311	-1.41282	-0.345587	down	5.91497e-181	1.39652e-176	0.048	0.712	3
Prkar1b	0	0.412826	-1.41283	-0.345592	down	1.48487e-88	3.50579e-84	0	0.47	3
Smad1	0.163205	0.64341	-1.41283	-0.345594	down	1.28729e-125	3.03929e-121	0.012	0.567	3
Asph	0	0.412835	-1.41284	-0.345599	down	4.04686e-66	9.55464e-62	0	0.374	3
Gabbr2	0	0.413018	-1.41302	-0.345728	down	9.88608e-55	2.3341e-50	0	0.32	3
Smim1	0	0.41417	-1.41417	-0.346543	down	5.41977e-79	1.27961e-74	0	0.431	3
As3mt	0.0431369	0.475372	-1.41436	-0.346678	down	9.81496e-103	2.31731e-98	0.003	0.506	3
Usp22	0.0637873	0.50467	-1.41445	-0.346738	down	1.20232e-111	2.83869e-107	0.006	0.53	3
Rnf10	0.484851	1.10059	-1.41468	-0.346902	down	1.4316e-181	3.38001e-177	0.036	0.697	3
Fbxl16	0	0.41513	-1.41513	-0.347221	down	9.18906e-94	2.16954e-89	0	0.49	3
Vamp2	0.408034	0.994469	-1.41649	-0.348183	down	4.51785e-175	1.06666e-170	0.027	0.677	3
Vdr	0	0.416935	-1.41694	-0.348496	down	4.83835e-81	1.14233e-76	0	0.439	3
Pfkl	0.142658	0.619306	-1.41714	-0.34864	down	5.3376e-99	1.26021e-94	0.015	0.506	3
Bhlhe41	0	0.418088	-1.41809	-0.349309	down	1.02527e-82	2.42066e-78	0	0.446	3
Sec23b	0.209027	0.715296	-1.41874	-0.349769	down	9.29431e-139	2.19439e-134	0.015	0.595	3
Mtmr6	0.023486	0.452083	-1.41876	-0.349785	down	9.6708e-96	2.28328e-91	0.003	0.494	3
Btg3	0.57574	1.23609	-1.41907	-0.350004	down	6.09235e-170	1.4384e-165	0.042	0.693	3
Ubr5	0.387048	0.969022	-1.41958	-0.350359	down	6.63217e-180	1.56586e-175	0.024	0.67	3
Tead1	0.045995	0.485367	-1.42005	-0.350693	down	1.66367e-102	3.92794e-98	0.003	0.502	3
Armcx3	0.144414	0.625518	-1.42039	-0.350934	down	4.52996e-132	1.06952e-127	0.012	0.583	3
Fkbp1b	0.0513782	0.49353	-1.42055	-0.351041	down	2.94227e-71	6.94671e-67	0.003	0.385	3
B4galt3	0	0.420553	-1.42055	-0.351046	down	7.40645e-95	1.74866e-90	0	0.494	3
Washc5	0.0159886	0.444053	-1.42133	-0.351591	down	2.26921e-65	5.35761e-61	0.003	0.38	3
Dync1i2	0.632784	1.32096	-1.42147	-0.351694	down	1.68832e-186	3.98611e-182	0.048	0.736	3
Ssr4	3.51161	5.42184	-1.4234	-0.35305	down	5.88743e-191	1.39002e-186	0.218	0.875	3
Ets2	0.29961	0.852415	-1.42536	-0.354426	down	5.97036e-138	1.4096e-133	0.021	0.602	3
Ufl1	0.0632134	0.516256	-1.42611	-0.354948	down	1.43399e-106	3.38565e-102	0.009	0.538	3
Folr1	0	0.426543	-1.42654	-0.355254	down	4.25226e-45	1.00396e-40	0	0.27	3
Prps1	0.205346	0.719894	-1.42689	-0.355496	down	1.57294e-143	3.71372e-139	0.018	0.609	3
Ank3	0	0.426926	-1.42693	-0.355522	down	3.46354e-89	8.17741e-85	0	0.472	3
Selenot	1.13579	2.04771	-1.42697	-0.355555	down	2.53755e-182	5.99116e-178	0.084	0.747	3
Rab25	0.147679	0.637888	-1.42713	-0.355666	down	3.54229e-137	8.36336e-133	0.009	0.576	3
Il18bp	0.154161	0.647215	-1.4272	-0.355712	down	2.26362e-95	5.3444e-91	0.012	0.48	3
2900097C17Rik	0.782777	1.54888	-1.42972	-0.357482	down	9.59232e-199	2.26475e-194	0.054	0.738	3
Gnaz	0.0657823	0.52378	-1.42973	-0.357485	down	2.04717e-108	4.83336e-104	0.006	0.519	3
Pcbp1	1.35205	2.36375	-1.43013	-0.357767	down	1.23334e-195	2.91192e-191	0.104	0.794	3
Mrpl17	0.530918	1.19006	-1.43055	-0.358061	down	1.73884e-173	4.1054e-169	0.042	0.698	3
Elp3	0.0233391	0.464321	-1.43092	-0.35832	down	1.01966e-98	2.40743e-94	0.003	0.504	3
Sobp	0	0.431094	-1.43109	-0.358439	down	3.58971e-91	8.47531e-87	0	0.48	3
Cep170b	0.0541821	0.508737	-1.43119	-0.358507	down	1.70005e-107	4.01381e-103	0.006	0.53	3
Eif4ebp1	0.290642	0.847365	-1.43135	-0.35862	down	4.46366e-88	1.05387e-83	0.024	0.461	3
Slc48a1	0.131374	0.619871	-1.43177	-0.358913	down	2.63741e-109	6.22693e-105	0.009	0.525	3
Maged2	0.0368528	0.485191	-1.4324	-0.359353	down	4.0915e-100	9.66003e-96	0.003	0.502	3
Lrp8	0.013057	0.451758	-1.43305	-0.359803	down	5.48518e-72	1.29505e-67	0.006	0.423	3
Trib3	0	0.433147	-1.43315	-0.359873	down	2.99926e-47	7.08126e-43	0	0.281	3
Lrrc41	0.0453659	0.498309	-1.43329	-0.35997	down	7.94327e-114	1.8754e-109	0.003	0.541	3
Abca3	0	0.433886	-1.43389	-0.360388	down	1.65674e-87	3.91157e-83	0	0.466	3
Gnai1	0	0.434205	-1.43421	-0.360611	down	2.54371e-63	6.0057e-59	0	0.361	3
Fmnl2	0	0.434597	-1.4346	-0.360884	down	2.22407e-82	5.25104e-78	0	0.445	3
Hdgf	0.885355	1.70542	-1.43497	-0.361141	down	1.86539e-182	4.40419e-178	0.078	0.751	3
Scpep1	0.00913705	0.448185	-1.43507	-0.361216	down	8.2961e-76	1.95871e-71	0.003	0.43	3
Tmem248	0.201654	0.724862	-1.43541	-0.361448	down	5.87178e-148	1.38633e-143	0.015	0.601	3
Ddx1	0.127198	0.618483	-1.43585	-0.361755	down	2.05842e-119	4.85994e-115	0.018	0.58	3
Syndig1l	0	0.435894	-1.43589	-0.361787	down	1.06487e-65	2.51416e-61	0	0.372	3
Eif4g2	2.25083	3.66804	-1.43595	-0.361828	down	3.83203e-187	9.04743e-183	0.155	0.818	3
Psmd2	0.442591	1.07258	-1.43671	-0.362353	down	4.12432e-169	9.73752e-165	0.036	0.697	3
Aldh2	0.063393	0.527808	-1.43673	-0.362369	down	8.21315e-42	1.93912e-37	0.006	0.268	3
2310039H08Rik	0.338241	0.923099	-1.43704	-0.362582	down	7.69443e-165	1.81665e-160	0.024	0.649	3
Sod1	0.799069	1.58538	-1.43707	-0.362605	down	3.51332e-196	8.29494e-192	0.057	0.754	3
Ndufs5	0.454506	1.09033	-1.43714	-0.362653	down	8.87024e-179	2.09426e-174	0.036	0.701	3
Rwdd4a	0.14858	0.651528	-1.43789	-0.363175	down	4.48697e-135	1.05937e-130	0.009	0.58	3
Rock2	0.315954	0.892289	-1.43796	-0.363225	down	4.27648e-136	1.00968e-131	0.027	0.62	3
Cln6	0.0579626	0.521395	-1.43804	-0.363282	down	4.75306e-97	1.1222e-92	0.003	0.481	3
Mvb12a	0.314619	0.891012	-1.43845	-0.363565	down	5.57618e-143	1.31654e-138	0.03	0.633	3
Sec22b	0.381778	0.990171	-1.4403	-0.36485	down	1.35237e-170	3.19294e-166	0.036	0.691	3
Tmed4	0.235958	0.780193	-1.44033	-0.364876	down	4.23332e-157	9.99487e-153	0.018	0.636	3
Tmed8	0.0492454	0.512227	-1.44125	-0.365512	down	1.48067e-100	3.49587e-96	0.006	0.519	3
H2bu2	0.254874	0.808842	-1.44145	-0.365652	down	4.38093e-78	1.03434e-73	0.021	0.431	3
Dio1	0	0.441883	-1.44188	-0.36595	down	2.54325e-79	6.00462e-75	0	0.432	3
Madd	0.368552	0.973528	-1.44206	-0.36607	down	2.3077e-138	5.44849e-134	0.033	0.613	3
Ptpn11	0.33256	0.921988	-1.44233	-0.366258	down	4.2721e-166	1.00864e-161	0.024	0.656	3
Bod1	0.10491	0.593761	-1.44244	-0.366333	down	3.47257e-120	8.19873e-116	0.009	0.569	3
Ogdhl	0	0.442713	-1.44271	-0.366526	down	2.67098e-66	6.30619e-62	0	0.375	3
Prune2	0.0442233	0.507136	-1.44331	-0.366938	down	9.92196e-100	2.34258e-95	0.003	0.493	3
Arl1	0.736477	1.50845	-1.44456	-0.367806	down	1.11763e-197	2.63873e-193	0.057	0.755	3
Ppfibp1	0.0536884	0.522171	-1.44461	-0.367841	down	1.08106e-104	2.55238e-100	0.003	0.512	3
Myt1l	0.0278979	0.485069	-1.44476	-0.367946	down	7.71648e-91	1.82186e-86	0.003	0.474	3
Rcbtb1	0.0573612	0.527946	-1.44506	-0.368148	down	9.66254e-99	2.28133e-94	0.006	0.501	3
Acox1	0.0657577	0.540382	-1.44534	-0.368345	down	5.05932e-117	1.19451e-112	0.006	0.548	3
Ctnnbip1	0	0.445911	-1.44591	-0.36874	down	1.51792e-84	3.58381e-80	0	0.454	3
Uap1l1	0.180891	0.707475	-1.44592	-0.368746	down	6.07536e-101	1.43439e-96	0.012	0.487	3
Metap2	0.900698	1.74878	-1.4462	-0.368937	down	2.24022e-200	5.28916e-196	0.06	0.763	3
Kcnj11	0	0.446209	-1.44621	-0.368946	down	1.55925e-92	3.68138e-88	0	0.485	3
Atp2c1	0.196348	0.730696	-1.44665	-0.369251	down	7.10782e-132	1.67816e-127	0.015	0.574	3
Cttn	0	0.448005	-1.44801	-0.370187	down	1.84045e-92	4.34531e-88	0	0.485	3
Cda	0	0.449727	-1.44973	-0.371375	down	7.64962e-82	1.80607e-77	0	0.443	3
Ift20	0.962517	1.84518	-1.44976	-0.371397	down	1.54597e-196	3.65003e-192	0.072	0.76	3
Rasgrf1	0.0545399	0.529423	-1.45032	-0.371786	down	2.31505e-63	5.46584e-59	0.006	0.377	3
Ntrk2	0	0.450397	-1.4504	-0.371837	down	1.59052e-69	3.75522e-65	0	0.39	3
Nampt	0.0538822	0.528712	-1.45055	-0.371945	down	1.00571e-94	2.37448e-90	0.003	0.481	3
Chd9	0.257855	0.825012	-1.45089	-0.372179	down	2.0129e-133	4.75246e-129	0.024	0.611	3
Cenpb	0.254607	0.820541	-1.45108	-0.372311	down	5.7739e-145	1.36322e-140	0.018	0.623	3
2900027M19Rik	0.00741449	0.461982	-1.45122	-0.372406	down	2.16974e-84	5.12275e-80	0.003	0.466	3
Hfe	0	0.451804	-1.4518	-0.372807	down	1.65187e-67	3.90005e-63	0	0.38	3
Lonp1	0.253575	0.821198	-1.4528	-0.373495	down	1.87807e-100	4.43412e-96	0.021	0.512	3
Specc1l	0.0897233	0.584039	-1.45362	-0.374054	down	5.09847e-125	1.20375e-120	0.006	0.563	3
Cttnbp2	0.0389696	0.510479	-1.45382	-0.374197	down	4.33269e-64	1.02295e-59	0.003	0.362	3
Slc16a10	0.17524	0.709387	-1.4545	-0.374662	down	1.57394e-119	3.71607e-115	0.012	0.55	3
Gpc4	0.0352014	0.505732	-1.45453	-0.374683	down	1.12893e-101	2.66541e-97	0.003	0.509	3
Map3k15	0	0.454888	-1.45489	-0.374929	down	7.00957e-78	1.65496e-73	0	0.426	3
Ptprt	0	0.455383	-1.45538	-0.375269	down	3.60196e-75	8.50422e-71	0	0.414	3
Rsad2	0.0723664	0.560873	-1.45554	-0.375377	down	6.54562e-40	1.54542e-35	0.006	0.254	3
Rnf130	0.651765	1.40458	-1.45576	-0.375529	down	4.66153e-178	1.10059e-173	0.051	0.722	3
Coa3	1.43821	2.55093	-1.45637	-0.375947	down	4.15931e-194	9.82014e-190	0.101	0.782	3
Mafg	0.30194	0.897653	-1.45756	-0.376762	down	2.88697e-149	6.81615e-145	0.024	0.632	3
Amotl1	0	0.457989	-1.45799	-0.377058	down	3.67928e-65	8.68678e-61	0	0.37	3
Marchf8	0.185782	0.7291	-1.45819	-0.377198	down	4.77398e-152	1.12714e-147	0.012	0.612	3
Dsp	0	0.458666	-1.45867	-0.377522	down	5.61955e-82	1.32678e-77	0	0.443	3
Ufm1	0.531596	1.2343	-1.45881	-0.377618	down	1.4868e-179	3.51033e-175	0.045	0.708	3
Parva	0	0.459008	-1.45901	-0.377757	down	1.22744e-94	2.89798e-90	0	0.493	3
Rraga	0.389025	1.02763	-1.45975	-0.378267	down	4.29001e-165	1.01287e-160	0.033	0.676	3
Socs3	0.159626	0.692843	-1.45982	-0.378312	down	6.39356e-92	1.50952e-87	0.021	0.502	3
Mapk8ip1	0	0.460565	-1.46057	-0.378823	down	9.0686e-100	2.1411e-95	0	0.512	3
Sdk2	0	0.460883	-1.46088	-0.379041	down	6.76011e-74	1.59606e-69	0	0.409	3
Rapgef4	0	0.460917	-1.46092	-0.379065	down	1.3209e-92	3.11864e-88	0	0.486	3
St3gal5	0.155938	0.691586	-1.46339	-0.380754	down	1.47647e-101	3.48594e-97	0.009	0.495	3
Wars	0.183313	0.732534	-1.46414	-0.381267	down	3.90418e-96	9.21777e-92	0.024	0.522	3
Sec16a	0.0275527	0.504566	-1.46422	-0.381324	down	2.5125e-103	5.93201e-99	0.006	0.537	3
Klhdc2	0.213323	0.776872	-1.46447	-0.381491	down	9.53574e-144	2.25139e-139	0.024	0.639	3
Clcn3	0.416826	1.07504	-1.46457	-0.381563	down	1.39037e-169	3.28266e-165	0.027	0.67	3
2510009E07Rik	0	0.465162	-1.46516	-0.381966	down	2.28225e-87	5.3884e-83	0	0.465	3
Tmem65	0.181968	0.731847	-1.46522	-0.382008	down	6.33898e-116	1.49663e-111	0.018	0.57	3
Gaa	0.203572	0.763707	-1.46539	-0.382124	down	2.07931e-140	4.90924e-136	0.015	0.598	3
Lrrc10b	0.06623	0.564233	-1.46707	-0.383267	down	4.09409e-81	9.66614e-77	0.006	0.442	3
Fam92a	0.132544	0.661743	-1.46727	-0.383401	down	1.52597e-115	3.60282e-111	0.021	0.58	3
Vgf	0	0.467701	-1.4677	-0.383697	down	3.29741e-64	7.78519e-60	0	0.365	3
Pdzk1ip1	0	0.468435	-1.46844	-0.384197	down	2.50329e-96	5.91028e-92	0	0.5	3
Cisd1	0.681586	1.47034	-1.46905	-0.384617	down	6.5414e-177	1.54442e-172	0.057	0.731	3
Ptprn2	0	0.469093	-1.46909	-0.384645	down	1.84884e-90	4.36511e-86	0	0.477	3
Ssr2	1.22919	2.2763	-1.46973	-0.385079	down	9.25664e-191	2.18549e-186	0.093	0.791	3
Rbfox2	0	0.470277	-1.47028	-0.385451	down	3.87825e-101	9.15654e-97	0	0.517	3
Pea15a	0.348856	0.98359	-1.47057	-0.385652	down	4.5676e-138	1.07841e-133	0.027	0.615	3
Hdac6	0.0446867	0.536701	-1.47097	-0.385921	down	7.08894e-100	1.6737e-95	0.003	0.502	3
Plpp5	0.00741449	0.481918	-1.47101	-0.38595	down	5.50631e-95	1.30004e-90	0.003	0.506	3
Ehf	0	0.471052	-1.47105	-0.385978	down	1.11693e-53	2.63707e-49	0	0.314	3
Pla2g2f	0.0359648	0.524985	-1.47204	-0.386651	down	2.65744e-89	6.27421e-85	0.003	0.465	3
Golga4	0.769133	1.60434	-1.4721	-0.386691	down	2.44564e-170	5.77415e-166	0.054	0.703	3
Ufsp2	0.0631385	0.565634	-1.47265	-0.387066	down	5.80506e-110	1.37057e-105	0.009	0.558	3
Dnmt3a	0.271322	0.872631	-1.47298	-0.387286	down	3.84368e-141	9.07492e-137	0.018	0.625	3
Phactr1	0	0.473884	-1.47388	-0.387901	down	1.48487e-88	3.50579e-84	0	0.47	3
Ss18l2	0.389221	1.04782	-1.47408	-0.388033	down	8.62906e-142	2.03732e-137	0.036	0.652	3
Ddr1	0.0735085	0.582947	-1.47455	-0.388356	down	1.3221e-119	3.12147e-115	0.006	0.558	3
Cyb5r1	0.0816167	0.596273	-1.47582	-0.389215	down	1.95613e-73	4.61842e-69	0.009	0.415	3
Elavl4	0	0.4763	-1.4763	-0.389539	down	4.71328e-86	1.11281e-81	0	0.46	3
Impad1	0.23633	0.82525	-1.47635	-0.38957	down	2.6131e-150	6.16953e-146	0.018	0.643	3
Jade1	0.386611	1.04759	-1.47669	-0.3898	down	1.0946e-122	2.58435e-118	0.036	0.591	3
Stxbp5l	0	0.476797	-1.4768	-0.389876	down	2.85209e-61	6.73378e-57	0	0.351	3
Tacc2	0	0.476878	-1.47688	-0.389931	down	4.10906e-80	9.70149e-76	0	0.436	3
Atf4	1.14855	2.17577	-1.4781	-0.390757	down	4.20851e-156	9.93629e-152	0.078	0.724	3
Dap	1.35121	2.47586	-1.47833	-0.390915	down	6.09002e-185	1.43785e-180	0.101	0.777	3
Tmem205	0.0427049	0.543197	-1.47999	-0.392038	down	1.58498e-107	3.74213e-103	0.003	0.53	3
Syne4	0	0.480789	-1.48079	-0.392575	down	1.61977e-95	3.82427e-91	0	0.497	3
Mapk15	0	0.481295	-1.4813	-0.392917	down	6.12533e-76	1.44619e-71	0	0.418	3
Smarca4	0.463598	1.16929	-1.48216	-0.393502	down	3.67008e-182	8.66507e-178	0.033	0.698	3
Scfd1	0.237054	0.833666	-1.48229	-0.393585	down	2.95852e-146	6.98506e-142	0.024	0.646	3
Atp6v1c1	0.259969	0.867855	-1.48246	-0.393703	down	5.46888e-143	1.2912e-138	0.024	0.639	3
Atp6v0a1	0.00741449	0.494317	-1.48332	-0.394282	down	4.76661e-100	1.1254e-95	0.003	0.525	3
Gatm	0	0.483587	-1.48359	-0.394463	down	1.59052e-69	3.75522e-65	0	0.39	3
Elf3	0	0.484321	-1.48432	-0.394958	down	9.93648e-84	2.346e-79	0	0.45	3
Cacna1a	0.0233391	0.519064	-1.48442	-0.395024	down	4.58283e-92	1.08201e-87	0.003	0.484	3
Cpn1	0	0.486318	-1.48632	-0.396302	down	2.50293e-93	5.90941e-89	0	0.488	3
Arcn1	0.469037	1.18446	-1.487	-0.396759	down	2.43697e-179	5.75368e-175	0.036	0.71	3
Pde10a	0	0.487531	-1.48753	-0.397118	down	5.55664e-65	1.31192e-60	0	0.369	3
Rbm47	0	0.487611	-1.48761	-0.397171	down	3.18175e-100	7.51212e-96	0	0.514	3
Hadh	0.584843	1.36026	-1.48927	-0.398286	down	2.97913e-117	7.03373e-113	0.036	0.548	3
Bend7	0.0483805	0.561441	-1.48938	-0.398362	down	2.13687e-98	5.04516e-94	0.003	0.496	3
Bambi	0	0.489789	-1.48979	-0.398635	down	1.90832e-64	4.50554e-60	0	0.366	3
Pkp4	0.15356	0.72065	-1.4916	-0.399849	down	4.84015e-129	1.14276e-124	0.009	0.572	3
Tspan15	0.0876674	0.623597	-1.49273	-0.400609	down	2.89089e-110	6.8254e-106	0.003	0.529	3
Pappa2	0.0119308	0.51284	-1.495	-0.402129	down	2.34289e-44	5.53156e-40	0.003	0.282	3
1810008I18Rik	0.0378817	0.552741	-1.49607	-0.40284	down	1.90104e-85	4.48836e-81	0.003	0.452	3
Pck2	0	0.49799	-1.49799	-0.404124	down	2.24246e-100	5.29446e-96	0	0.515	3
Eif1a	0.243424	0.86315	-1.4984	-0.4044	down	1.34031e-146	3.16448e-142	0.021	0.636	3
Kdm1a	0.361459	1.04122	-1.49929	-0.404992	down	1.82929e-157	4.31894e-153	0.033	0.681	3
Por	0.152574	0.729022	-1.50014	-0.405558	down	4.055e-138	9.57384e-134	0.012	0.609	3
Smarca1	0.0396424	0.559984	-1.5005	-0.405799	down	1.99631e-76	4.71328e-72	0.003	0.418	3
Sypl	0.125537	0.689772	-1.5013	-0.406333	down	3.80072e-132	8.97351e-128	0.012	0.599	3
Rpl14-ps1	0.137498	0.707992	-1.50153	-0.406487	down	2.06015e-122	4.86401e-118	0.012	0.597	3
Ddit3	1.3795	2.5748	-1.50233	-0.407017	down	6.40002e-82	1.51105e-77	0.09	0.546	3
Psmd3	0.342788	1.01824	-1.50302	-0.407476	down	5.53604e-160	1.30706e-155	0.033	0.682	3
Sumo3	0.534849	1.30731	-1.50328	-0.40765	down	2.03572e-175	4.80632e-171	0.045	0.722	3
Atox1	1.99171	3.4979	-1.50345	-0.407765	down	5.12712e-166	1.21051e-161	0.137	0.802	3
Errfi1	0	0.50386	-1.50386	-0.408035	down	1.56543e-74	3.69598e-70	0	0.412	3
Rimbp2	0	0.504621	-1.50462	-0.408541	down	8.6747e-99	2.0481e-94	0	0.509	3
Gdap1	0	0.504861	-1.50486	-0.408701	down	9.33639e-101	2.20432e-96	0	0.516	3
Tjp1	0.0123147	0.524368	-1.50582	-0.40934	down	2.9346e-101	6.92859e-97	0.003	0.526	3
Sh3bgrl	0.287976	0.942115	-1.50788	-0.410705	down	3.62633e-139	8.56177e-135	0.021	0.63	3
Mcrip1	0.4828	1.23654	-1.50832	-0.410995	down	9.34859e-176	2.2072e-171	0.039	0.71	3
Cdkn1a	0.319203	0.990754	-1.50906	-0.411486	down	3.35033e-68	7.91012e-64	0.018	0.398	3
Hhex	0.046066	0.578716	-1.50919	-0.411575	down	3.685e-31	8.70029e-27	0.003	0.203	3
Ctnna1	0.415877	1.13751	-1.50967	-0.411891	down	3.28567e-168	7.75747e-164	0.027	0.681	3
Maml3	0.0162409	0.535099	-1.51057	-0.412485	down	1.45248e-98	3.42931e-94	0.003	0.513	3
Slc16a12	0	0.511615	-1.51161	-0.413179	down	1.06759e-96	2.52058e-92	0	0.501	3
Grina	0.503041	1.27239	-1.51186	-0.413342	down	1.17528e-151	2.77483e-147	0.042	0.665	3
Pmvk	0.300877	0.966924	-1.512	-0.413432	down	3.11891e-137	7.36374e-133	0.024	0.618	3
Papola	1.07063	2.13164	-1.51241	-0.413703	down	2.17331e-192	5.13118e-188	0.087	0.774	3
Ncald	0.141994	0.728452	-1.51354	-0.41445	down	3.2405e-119	7.65083e-115	0.009	0.553	3
Kdm6b	0.281202	0.939244	-1.51361	-0.414499	down	2.144e-145	5.06198e-141	0.027	0.65	3
Entpd3	0.0960229	0.659175	-1.51381	-0.414633	down	8.92627e-82	2.10749e-77	0.006	0.43	3
Zbtb7a	0.519517	1.30099	-1.51429	-0.414946	down	4.49456e-169	1.06117e-164	0.045	0.712	3
Gprasp1	0.114465	0.687995	-1.51462	-0.415167	down	1.275e-114	3.01026e-110	0.009	0.548	3
AC160336.1	0.170151	0.772441	-1.51471	-0.415225	down	7.48917e-77	1.76819e-72	0.021	0.447	3
Scly	0.0537285	0.596168	-1.51478	-0.415271	down	1.05521e-105	2.49135e-101	0.009	0.546	3
Surf4	0.612456	1.44289	-1.51501	-0.415422	down	4.39222e-195	1.037e-190	0.048	0.743	3
Pdx1	0	0.518413	-1.51841	-0.417666	down	1.04101e-81	2.45782e-77	0	0.442	3
Mettl1	0.148094	0.743493	-1.5186	-0.417788	down	3.07776e-134	7.26658e-130	0.018	0.619	3
Kcnmb2	0	0.518728	-1.51873	-0.417873	down	3.58971e-91	8.47531e-87	0	0.48	3
Casc4	0	0.520973	-1.52097	-0.41935	down	2.29581e-102	5.42041e-98	0	0.522	3
Grn	0.408218	1.14249	-1.52142	-0.419645	down	4.91106e-117	1.1595e-112	0.027	0.574	3
Ica1	0	0.521507	-1.52151	-0.419701	down	3.25242e-101	7.67896e-97	0	0.518	3
Upb1	0.0506804	0.598685	-1.52157	-0.419743	down	1.43243e-95	3.38197e-91	0.003	0.487	3
Sytl4	0	0.522859	-1.52286	-0.42059	down	1.61896e-60	3.82237e-56	0	0.348	3
1110065P20Rik	0.182365	0.801495	-1.52364	-0.4211	down	1.46757e-144	3.46493e-140	0.015	0.633	3
Retreg2	0.159034	0.766247	-1.5239	-0.42127	down	5.70373e-143	1.34665e-138	0.015	0.627	3
Cmtm4	0.0578503	0.612902	-1.5247	-0.421796	down	1.82857e-123	4.31725e-119	0.003	0.572	3
Myo1b	0.00298418	0.529541	-1.52499	-0.421988	down	9.59801e-86	2.26609e-81	0.003	0.474	3
Gorasp2	0.279444	0.952837	-1.52632	-0.422858	down	2.66063e-163	6.28176e-159	0.024	0.675	3
Wfs1	0	0.526664	-1.52666	-0.423085	down	1.11155e-89	2.62438e-85	0	0.474	3
H1f10	0	0.527008	-1.52701	-0.42331	down	5.90934e-85	1.3952e-80	0	0.455	3
Sirpa	0.0895282	0.663736	-1.52702	-0.423321	down	1.42857e-84	3.37286e-80	0.006	0.448	3
Scarb2	0.424694	1.17647	-1.52768	-0.423749	down	2.48367e-159	5.86395e-155	0.03	0.667	3
Jup	0.0588772	0.618406	-1.52842	-0.424233	down	1.37264e-86	3.2408e-82	0.003	0.456	3
Lpgat1	0.155179	0.767719	-1.53026	-0.425435	down	4.13044e-138	9.75196e-134	0.009	0.603	3
Tulp4	0.378458	1.10993	-1.53064	-0.425688	down	7.52472e-166	1.77659e-161	0.03	0.686	3
Ktn1	0.257083	0.927021	-1.53293	-0.427181	down	3.57434e-141	8.43902e-137	0.027	0.645	3
Vapb	0.473023	1.25861	-1.53332	-0.427434	down	2.9505e-164	6.96613e-160	0.042	0.693	3
Msi2	0.55334	1.38188	-1.53339	-0.427482	down	2.79861e-166	6.60753e-162	0.045	0.697	3
Prrc1	0.224884	0.878701	-1.53378	-0.427735	down	1.04945e-165	2.47776e-161	0.015	0.657	3
Psmc1	0.136323	0.744509	-1.53522	-0.428676	down	1.56154e-139	3.6868e-135	0.012	0.622	3
Fam151a	0	0.535343	-1.53534	-0.428754	down	2.16004e-58	5.09987e-54	0	0.338	3
Atp6v0e2	0.00913705	0.550148	-1.53611	-0.429255	down	6.871e-107	1.62224e-102	0.003	0.548	3
Rbbp7	0.954506	2.00378	-1.53685	-0.429733	down	1.15379e-173	2.7241e-169	0.078	0.752	3
Adgrg1	0	0.536966	-1.53697	-0.42981	down	1.98559e-106	4.68799e-102	0	0.536	3
Atp9a	0	0.537335	-1.53733	-0.43005	down	1.36884e-111	3.23184e-107	0	0.554	3
Gm5617	0.187318	0.826209	-1.5381	-0.430545	down	6.63625e-144	1.56682e-139	0.012	0.615	3
Cpeb1	0	0.538327	-1.53833	-0.430695	down	1.28373e-93	3.03089e-89	0	0.489	3
Ap3b2	0	0.538719	-1.53872	-0.430951	down	1.84261e-104	4.3504e-100	0	0.529	3
Baz2b	0.256717	0.934106	-1.53901	-0.431142	down	4.20889e-150	9.93719e-146	0.018	0.639	3
Lrpap1	0.214589	0.870106	-1.5397	-0.43159	down	1.91972e-149	4.53245e-145	0.015	0.639	3
Ap1s2	0.40115	1.15815	-1.54027	-0.431959	down	4.6942e-154	1.1083e-149	0.024	0.653	3
Rab6a	0.296294	0.997169	-1.54068	-0.432221	down	4.79424e-162	1.13192e-157	0.027	0.679	3
Pkm	2.99939	5.16503	-1.5415	-0.432753	down	2.24126e-174	5.29162e-170	0.2	0.849	3
Gstz1	0.00748233	0.554873	-1.54333	-0.43394	down	2.21699e-103	5.2343e-99	0.003	0.537	3
Spc25	0	0.543929	-1.54393	-0.43433	down	3.56035e-81	8.40598e-77	0	0.44	3
Pdap1	0.76104	1.7193	-1.54414	-0.43447	down	1.52592e-176	3.60271e-172	0.066	0.746	3
Rnh1	0.594052	1.46424	-1.54589	-0.435602	down	1.67076e-168	3.94466e-164	0.048	0.719	3
Wdr6	0.054451	0.632212	-1.54793	-0.436916	down	6.59586e-111	1.55728e-106	0.006	0.558	3
Ubn2	0.488857	1.30673	-1.54933	-0.437821	down	2.24571e-165	5.30211e-161	0.042	0.698	3
Ttll7	0.0323761	0.600283	-1.5501	-0.438317	down	4.33856e-114	1.02433e-109	0.003	0.555	3
Ybx3	0.356838	1.10582	-1.552	-0.439546	down	5.03719e-136	1.18928e-131	0.036	0.648	3
Ssbp3	0.194548	0.854895	-1.5528	-0.44006	down	7.24909e-145	1.71151e-140	0.018	0.639	3
Cdc42bpa	0	0.552865	-1.55286	-0.440101	down	1.10934e-103	2.61916e-99	0	0.527	3
Ro60	0.0942451	0.701793	-1.55522	-0.441617	down	3.56775e-134	8.42346e-130	0.006	0.6	3
Tm2d2	0.153303	0.793655	-1.55523	-0.441625	down	2.19381e-135	5.17958e-131	0.015	0.633	3
Cadm1	0	0.556303	-1.5563	-0.442313	down	7.02728e-58	1.65914e-53	0	0.335	3
Robo2	0	0.559323	-1.55932	-0.444252	down	2.44723e-98	5.77791e-94	0	0.507	3
Emc7	0.382272	1.15572	-1.55955	-0.444396	down	7.50348e-166	1.77157e-161	0.036	0.699	3
Cadps	0	0.560097	-1.5601	-0.444748	down	4.18331e-90	9.8768e-86	0	0.476	3
Gria2	0.0223937	0.595283	-1.56034	-0.444905	down	4.20626e-60	9.93097e-56	0.003	0.356	3
Tpi1	0.851142	1.88888	-1.56059	-0.445067	down	1.36258e-165	3.21706e-161	0.063	0.73	3
0610009B22Rik	0.0360516	0.616985	-1.56072	-0.445146	down	3.27366e-118	7.72911e-114	0.003	0.57	3
Cpd	0.0711339	0.672186	-1.56114	-0.445414	down	8.16055e-123	1.9267e-118	0.009	0.594	3
A330076H08Rik	0	0.562061	-1.56206	-0.446006	down	1.11889e-92	2.6417e-88	0	0.486	3
Tcaf1	0	0.562164	-1.56216	-0.446072	down	2.61265e-109	6.16846e-105	0	0.546	3
Tox3	0.0448209	0.632488	-1.56246	-0.44626	down	5.0567e-104	1.19389e-99	0.003	0.52	3
Pnmal1	0.0388176	0.623111	-1.56246	-0.446261	down	6.95418e-107	1.64188e-102	0.003	0.531	3
Sil1	0.0723379	0.676651	-1.56355	-0.446957	down	3.30173e-124	7.79539e-120	0.006	0.582	3
Glg1	0.345767	1.10505	-1.5642	-0.447376	down	9.49328e-177	2.24136e-172	0.027	0.695	3
Cbx6	0.161095	0.816849	-1.56477	-0.44774	down	7.85618e-141	1.85484e-136	0.012	0.622	3
Snd1	0.242391	0.946766	-1.56695	-0.449132	down	1.49385e-153	3.52698e-149	0.021	0.66	3
Pkig	0.049586	0.645968	-1.56821	-0.449933	down	8.23872e-116	1.94516e-111	0.003	0.561	3
Myo10	0.0152988	0.592442	-1.56845	-0.450086	down	1.83597e-95	4.33473e-91	0.006	0.517	3
Dnajb14	0.0908752	0.712213	-1.56958	-0.450806	down	1.27554e-127	3.01155e-123	0.009	0.603	3
Uqcr11	1.3276	2.65342	-1.56961	-0.450826	down	2.32528e-198	5.48998e-194	0.099	0.805	3
Ddc	0.0950194	0.718869	-1.56972	-0.450894	down	1.22715e-79	2.89731e-75	0.006	0.429	3
Wls	0.265468	0.986604	-1.56986	-0.450985	down	2.73213e-131	6.45056e-127	0.018	0.598	3
Vat1	0.0601698	0.664594	-1.57012	-0.451152	down	1.68182e-111	3.97078e-107	0.006	0.561	3
Eef1a2	0	0.570985	-1.57098	-0.451702	down	4.37353e-52	1.03259e-47	0	0.306	3
Aars	0.156379	0.817604	-1.57181	-0.452225	down	3.45401e-119	8.15492e-115	0.012	0.564	3
Slc25a1	0.18913	0.869989	-1.57257	-0.452711	down	2.30638e-137	5.44536e-133	0.018	0.624	3
Copb2	0.662413	1.61586	-1.57353	-0.453324	down	1.78503e-185	4.21446e-181	0.054	0.746	3
Rtn3	0.521515	1.39424	-1.57359	-0.453358	down	4.39301e-190	1.03719e-185	0.039	0.738	3
Nkx2-2	0.00298418	0.578324	-1.57363	-0.453384	down	7.11363e-101	1.67953e-96	0.003	0.531	3
Runx1t1	0	0.573891	-1.57389	-0.453551	down	5.75581e-93	1.35895e-88	0	0.487	3
Arf3	0.358025	1.13943	-1.5754	-0.454506	down	1.95378e-176	4.61288e-172	0.027	0.699	3
Gpd2	0.0119308	0.594568	-1.57577	-0.454743	down	2.45887e-93	5.80539e-89	0.003	0.499	3
Afdn	0.0651366	0.67851	-1.57586	-0.454803	down	1.30844e-122	3.08922e-118	0.006	0.58	3
Efcab1	0.00298418	0.580688	-1.57598	-0.45488	down	5.56028e-105	1.31278e-100	0.003	0.545	3
Tor1b	0.195339	0.884219	-1.57631	-0.455084	down	1.83895e-142	4.34175e-138	0.015	0.622	3
Sqle	0.132713	0.785567	-1.57636	-0.455121	down	7.39913e-119	1.74693e-114	0.009	0.555	3
Braf	0.114563	0.756994	-1.5764	-0.455142	down	4.30088e-132	1.01544e-127	0.009	0.607	3
Kcnq1ot1	0.943196	2.06352	-1.57654	-0.45523	down	1.79138e-141	4.22945e-137	0.069	0.684	3
Rogdi	0.0608845	0.672523	-1.57654	-0.455231	down	6.78542e-113	1.60204e-108	0.006	0.559	3
Fbp1	0.109854	0.750661	-1.57738	-0.455765	down	7.59675e-76	1.79359e-71	0.006	0.416	3
Zfhx2	0.235481	0.949709	-1.5781	-0.45622	down	1.47918e-147	3.49234e-143	0.015	0.622	3
Car8	0	0.578854	-1.57885	-0.456699	down	5.63967e-81	1.33153e-76	0	0.439	3
Mcf2l	0.0579626	0.670521	-1.579	-0.456791	down	4.00798e-123	9.46285e-119	0.003	0.575	3
Nectin3	0.0564286	0.670245	-1.58103	-0.458076	down	4.76787e-114	1.12569e-109	0.003	0.548	3
Grk3	0	0.582342	-1.58234	-0.458906	down	2.74139e-102	6.47242e-98	0	0.522	3
Epb41l4b	0	0.583161	-1.58316	-0.459423	down	4.47784e-113	1.05722e-108	0	0.559	3
Serpinb6a	0.32158	1.09504	-1.58525	-0.460744	down	5.88615e-136	1.38972e-131	0.024	0.624	3
Ubqln2	0.153459	0.829602	-1.58619	-0.461333	down	1.36936e-144	3.23305e-140	0.009	0.625	3
Mrln	0	0.586456	-1.58646	-0.461502	down	3.5284e-80	8.33055e-76	0	0.436	3
Fxyd3	0	0.587032	-1.58703	-0.461866	down	1.43994e-55	3.39969e-51	0	0.324	3
Atp6v1g1	1.91315	3.62459	-1.58749	-0.462152	down	3.60021e-208	8.50009e-204	0.125	0.837	3
Sec61a1	0.531337	1.43358	-1.58919	-0.463223	down	1.80772e-179	4.26803e-175	0.042	0.724	3
Maob	0	0.589573	-1.58957	-0.463465	down	4.92426e-90	1.16262e-85	0	0.476	3
Tnfrsf12a	0.00374116	0.597062	-1.59111	-0.464432	down	8.05185e-67	1.90104e-62	0.003	0.394	3
Tmx4	0.286936	1.04872	-1.59194	-0.464953	down	3.74094e-157	8.83237e-153	0.021	0.668	3
Kif1a	0	0.593559	-1.59356	-0.46597	down	1.65359e-111	3.90412e-107	0	0.554	3
Maco1	0.146379	0.827461	-1.59412	-0.466319	down	3.30075e-148	7.79306e-144	0.012	0.646	3
Ctdspl	0	0.594981	-1.59498	-0.466862	down	1.49424e-109	3.5279e-105	0	0.547	3
Gng4	0.179678	0.881881	-1.59525	-0.46703	down	1.35963e-133	3.21009e-129	0.012	0.591	3
Hyou1	0.28113	1.04422	-1.59564	-0.467276	down	3.21671e-147	7.59465e-143	0.024	0.653	3
Tcf25	1.21415	2.5346	-1.59637	-0.467732	down	2.60519e-191	6.15084e-187	0.096	0.79	3
Ddx3y	0.0294298	0.646342	-1.59928	-0.469551	down	2.509e-106	5.92375e-102	0.009	0.558	3
Gm2a	0.173679	0.878507	-1.60053	-0.470334	down	2.33741e-67	5.51863e-63	0.015	0.403	3
Itm2c	1.0219	2.23754	-1.60124	-0.470775	down	3.75505e-190	8.86567e-186	0.078	0.781	3
Nars	0.344618	1.15541	-1.60299	-0.471869	down	6.08698e-133	1.43714e-128	0.036	0.646	3
Defb1	0.049586	0.683425	-1.60389	-0.472435	down	7.02219e-65	1.65794e-60	0.003	0.372	3
Ppp1cb	0.650905	1.64909	-1.60463	-0.472894	down	1.0078e-190	2.37942e-186	0.048	0.748	3
Sars	0.887098	2.02993	-1.6056	-0.4735	down	3.66877e-148	8.66198e-144	0.078	0.724	3
Pdgfa	0.108102	0.780754	-1.60703	-0.474388	down	5.51754e-96	1.30269e-91	0.009	0.502	3
Pla2g12a	0.148889	0.846926	-1.60758	-0.474728	down	3.6362e-132	8.58506e-128	0.012	0.613	3
F11r	0.049586	0.689739	-1.60991	-0.476178	down	2.72577e-109	6.43555e-105	0.003	0.542	3
Bmpr1a	0	0.611699	-1.6117	-0.477289	down	3.5442e-116	8.36784e-112	0	0.569	3
Cd2ap	0.325698	1.13699	-1.61197	-0.477459	down	8.26409e-155	1.95115e-150	0.024	0.667	3
Ywhag	0.37678	1.22012	-1.61254	-0.477812	down	8.55857e-171	2.02068e-166	0.03	0.711	3
Ifit1	0.0636092	0.715255	-1.61267	-0.477894	down	5.1561e-66	1.21735e-61	0.006	0.389	3
Eif4g1	0.730484	1.79131	-1.61302	-0.47811	down	3.9835e-192	9.40504e-188	0.06	0.757	3
Atp6ap1	0.517914	1.449	-1.6134	-0.478344	down	1.20188e-189	2.83765e-185	0.039	0.743	3
Ncoa7	0.261732	1.03628	-1.61388	-0.47864	down	6.38546e-142	1.50761e-137	0.021	0.635	3
Ifit3	0	0.615107	-1.61511	-0.479401	down	2.8178e-38	6.65283e-34	0	0.233	3
Serinc1	0.678688	1.71333	-1.61634	-0.480163	down	1.20033e-212	2.83398e-208	0.045	0.767	3
Fdps	0.161733	0.879002	-1.61741	-0.480828	down	8.29816e-112	1.95919e-107	0.021	0.577	3
Copg1	0.201224	0.94329	-1.61776	-0.481042	down	2.02933e-158	4.79126e-154	0.018	0.676	3
Pcsk2os1	0	0.618888	-1.61889	-0.48174	down	1.84261e-104	4.3504e-100	0	0.529	3
Dusp3	0.00374116	0.626213	-1.62015	-0.48252	down	8.38064e-95	1.97867e-90	0.003	0.509	3
Atp6v0d1	0.233092	0.999029	-1.62115	-0.483137	down	5.87467e-147	1.38701e-142	0.027	0.669	3
Pgam1	0.935372	2.13851	-1.62166	-0.483448	down	4.15835e-173	9.81787e-169	0.075	0.766	3
Gabarapl1	0.230001	0.996365	-1.62306	-0.484313	down	1.12751e-151	2.66205e-147	0.018	0.662	3
Mocs2	0.0531629	0.709413	-1.62312	-0.484352	down	2.18589e-120	5.1609e-116	0.006	0.59	3
Npepps	0.172253	0.902885	-1.62327	-0.484444	down	1.54629e-148	3.65078e-144	0.015	0.656	3
Rpn2	0.798006	1.92058	-1.62434	-0.485103	down	1.53814e-192	3.63155e-188	0.063	0.765	3
Gabarap	4.19703	7.44797	-1.62554	-0.485838	down	2.17072e-177	5.12507e-173	0.248	0.888	3
Irak1	0.314418	1.13744	-1.62615	-0.486213	down	3.19489e-169	7.54314e-165	0.027	0.696	3
Twf1	0.126506	0.832804	-1.62698	-0.486726	down	1.279e-152	3.01973e-148	0.009	0.649	3
Tshz1	0.253232	1.04058	-1.62826	-0.487511	down	4.69134e-154	1.10763e-149	0.018	0.651	3
Ddx3x	0.77194	1.88573	-1.62857	-0.487701	down	6.60755e-184	1.56004e-179	0.057	0.747	3
Zfp704	0	0.628592	-1.62859	-0.487716	down	5.92286e-106	1.39839e-101	0	0.535	3
Rab12	0.0509398	0.715589	-1.63243	-0.490072	down	1.61732e-128	3.8185e-124	0.003	0.599	3
Dynll2	1.13329	2.48843	-1.63523	-0.491785	down	1.44096e-180	3.4021e-176	0.09	0.776	3
Bst2	1.3032	2.76696	-1.63554	-0.491971	down	1.79056e-87	4.22751e-83	0.093	0.578	3
Stk32a	0.0858859	0.776221	-1.63573	-0.492092	down	3.9803e-108	9.39749e-104	0.006	0.534	3
Papss2	0.0245685	0.678015	-1.63778	-0.49334	down	4.48833e-77	1.05969e-72	0.003	0.429	3
Shc1	0.202969	0.970567	-1.63809	-0.493529	down	6.54457e-133	1.54517e-128	0.018	0.621	3
S100a1	0.139799	0.868073	-1.63895	-0.494056	down	1.08556e-116	2.56302e-112	0.012	0.569	3
Desi1	0.239688	1.03457	-1.6412	-0.495427	down	1.6064e-141	3.79272e-137	0.018	0.632	3
Cenpv	0.142366	0.87485	-1.6412	-0.495427	down	3.51088e-142	8.28918e-138	0.009	0.624	3
Reep6	0.013807	0.664439	-1.64177	-0.495776	down	1.08464e-97	2.56083e-93	0.003	0.514	3
Tpm1	0.413836	1.32282	-1.64292	-0.496476	down	2.26657e-151	5.35138e-147	0.027	0.672	3
Degs1	0.339962	1.20291	-1.64401	-0.497139	down	9.55794e-147	2.25663e-142	0.027	0.656	3
Ghr	0.00298418	0.650584	-1.64567	-0.498149	down	5.94504e-110	1.40362e-105	0.003	0.562	3
Arpc1a	0.916954	2.15811	-1.64746	-0.499235	down	1.37105e-210	3.23706e-206	0.06	0.787	3
Itpr1	0.158434	0.912074	-1.65057	-0.501119	down	1.22665e-111	2.89613e-107	0.012	0.551	3
Esrp1	0	0.653246	-1.65325	-0.502741	down	1.81971e-99	4.29634e-95	0	0.511	3
Cacna1d	0	0.654701	-1.6547	-0.50362	down	1.36884e-111	3.23184e-107	0	0.554	3
Tubb2a	0	0.658168	-1.65817	-0.505713	down	3.27315e-102	7.7279e-98	0	0.521	3
Srpr	0.541229	1.55972	-1.66083	-0.507316	down	2.43912e-182	5.75876e-178	0.045	0.742	3
Celf4	0.0459242	0.738116	-1.6618	-0.507901	down	1.72063e-119	4.0624e-115	0.003	0.573	3
Arfgef1	0.315189	1.18785	-1.66353	-0.508939	down	2.87191e-164	6.78059e-160	0.03	0.701	3
Il6st	0.050828	0.749178	-1.66457	-0.509568	down	5.47118e-130	1.29174e-125	0.006	0.614	3
Cldn4	0.0363148	0.726129	-1.66564	-0.51021	down	1.68949e-89	3.98888e-85	0.003	0.478	3
Nfic	0.155933	0.925398	-1.66567	-0.510225	down	1.20882e-145	2.85401e-141	0.012	0.646	3
H2-Q2	0	0.665767	-1.66577	-0.510286	down	2.5214e-114	5.95302e-110	0	0.563	3
Spock2	0	0.666482	-1.66648	-0.510715	down	6.98559e-87	1.6493e-82	0	0.463	3
Map2	0.0981055	0.832369	-1.66866	-0.512023	down	2.21736e-132	5.2352e-128	0.006	0.604	3
Gde1	0.375455	1.29626	-1.66946	-0.512499	down	1.91303e-154	4.51666e-150	0.027	0.676	3
Trim35	0.387233	1.32051	-1.67276	-0.514477	down	8.76077e-162	2.06842e-157	0.03	0.699	3
Fth1	33.9425	57.4731	-1.67341	-0.514863	down	1.79818e-34	4.2455e-30	0.863	0.964	3
Nedd4	0.775246	1.97264	-1.6745	-0.515512	down	2.28222e-181	5.38831e-177	0.054	0.746	3
Ids	0.319861	1.21186	-1.67583	-0.516306	down	8.22376e-159	1.94163e-154	0.024	0.671	3
Irf7	0.366495	1.29217	-1.67741	-0.517252	down	7.40197e-70	1.7476e-65	0.027	0.437	3
Stat3	0.74156	1.92206	-1.67784	-0.517506	down	5.30125e-191	1.25163e-186	0.051	0.743	3
Tmc4	0	0.680019	-1.68002	-0.518805	down	1.08046e-119	2.55096e-115	0	0.581	3
Hagh	0.112558	0.86913	-1.68003	-0.518811	down	4.44014e-141	1.04832e-136	0.009	0.645	3
B4galt6	0.036537	0.743099	-1.68166	-0.519779	down	1.61206e-124	3.80607e-120	0.003	0.592	3
Anxa4	0.15815	0.950269	-1.68395	-0.521143	down	9.74826e-140	2.30156e-135	0.015	0.651	3
Hs6st1	0	0.687028	-1.68703	-0.522969	down	3.18689e-107	7.52425e-103	0	0.539	3
Ivns1abp	0.401118	1.36524	-1.68811	-0.523608	down	1.5286e-150	3.60902e-146	0.033	0.693	3
Mvp	0.109194	0.874458	-1.68993	-0.524686	down	5.4853e-134	1.29508e-129	0.012	0.629	3
Cryba2	0.0861198	0.836093	-1.69051	-0.525028	down	6.1945e-71	1.46252e-66	0.006	0.404	3
Ank	0.132066	0.914174	-1.69087	-0.525242	down	2.27769e-130	5.37762e-126	0.009	0.603	3
Cldn3	0.07766	0.824247	-1.69279	-0.526375	down	1.49736e-97	3.53528e-93	0.006	0.506	3
Tmed10	1.59444	3.39451	-1.69381	-0.526983	down	1.79932e-202	4.2482e-198	0.116	0.829	3
Rufy3	0	0.694692	-1.69469	-0.527501	down	9.19308e-123	2.17049e-118	0	0.59	3
Foxa2	0	0.695539	-1.69554	-0.528001	down	2.39865e-116	5.66322e-112	0	0.57	3
Golim4	0.155758	0.96408	-1.69939	-0.530267	down	7.31763e-135	1.72769e-130	0.015	0.636	3
mt-Nd1	10.7824	19.061	-1.70263	-0.532176	down	1.8723e-75	4.4205e-71	0.478	0.902	3
Bicd1	0	0.702725	-1.70273	-0.53223	down	1.17892e-118	2.78342e-114	0	0.577	3
Cdh2	0	0.70405	-1.70405	-0.533008	down	1.62263e-116	3.83103e-112	0	0.57	3
Pdia6	1.22099	2.78523	-1.7043	-0.533154	down	4.13063e-184	9.75241e-180	0.099	0.8	3
Slc35b1	0.107926	0.890229	-1.7061	-0.534209	down	1.1745e-134	2.77299e-130	0.018	0.648	3
Arg1	0.106868	0.888454	-1.70612	-0.534224	down	9.14865e-53	2.16e-48	0.009	0.33	3
Gmpr	0	0.707399	-1.7074	-0.534971	down	1.8752e-117	4.42735e-113	0	0.573	3
Sat1	0.608555	1.74859	-1.70873	-0.535753	down	4.14738e-84	9.79197e-80	0.051	0.525	3
Slc43a2	0.0561902	0.804934	-1.70891	-0.535856	down	4.97741e-116	1.17517e-111	0.006	0.577	3
Zfp516	0.0419252	0.781324	-1.70965	-0.536287	down	1.49771e-126	3.53608e-122	0.003	0.599	3
Lrp11	0.0491775	0.794137	-1.71004	-0.536518	down	2.56674e-132	6.06008e-128	0.003	0.609	3
Rps4l	0.23408	1.11406	-1.71306	-0.538284	down	4.88549e-123	1.15346e-118	0.018	0.59	3
Cd164	2.06903	4.26077	-1.71415	-0.538916	down	9.13626e-161	2.15707e-156	0.134	0.793	3
Deptor	0	0.714154	-1.71415	-0.538919	down	2.04201e-115	4.82118e-111	0	0.567	3
St18	0.0480688	0.800925	-1.71833	-0.541351	down	7.30954e-121	1.72578e-116	0.003	0.579	3
Slc25a39	0.489249	1.56318	-1.72113	-0.542979	down	7.60781e-182	1.7962e-177	0.039	0.737	3
Disp2	0.119614	0.927541	-1.72161	-0.543261	down	8.07304e-133	1.90604e-128	0.009	0.602	3
Cnn3	0.113249	0.917698	-1.72261	-0.543843	down	3.16421e-132	7.47069e-128	0.006	0.606	3
Fuom	0.131165	0.948904	-1.72292	-0.544019	down	1.24491e-126	2.93924e-122	0.012	0.606	3
Ttc3	0.396144	1.40546	-1.72293	-0.544028	down	1.16822e-168	2.75817e-164	0.03	0.703	3
Fkbp9	0	0.72443	-1.72443	-0.544896	down	7.9261e-129	1.87135e-124	0	0.609	3
Fam20c	0	0.724676	-1.72468	-0.545039	down	1.0189e-125	2.40562e-121	0	0.599	3
Manf	1.39896	3.14169	-1.72645	-0.546069	down	3.19865e-187	7.552e-183	0.099	0.804	3
Ahi1	0.0819086	0.868919	-1.72743	-0.546633	down	7.11857e-129	1.6807e-124	0.006	0.599	3
Fam135a	0	0.727699	-1.7277	-0.546791	down	1.09717e-116	2.59041e-112	0	0.571	3
Ndn	0	0.727959	-1.72796	-0.546941	down	3.35227e-110	7.91471e-106	0	0.549	3
Stxbp1	0.103045	0.906557	-1.72845	-0.547225	down	2.96357e-149	6.997e-145	0.006	0.645	3
Uso1	0.140696	0.972571	-1.72927	-0.547699	down	1.68893e-157	3.98756e-153	0.012	0.677	3
Atraid	0.292757	1.236	-1.72964	-0.547912	down	4.63655e-162	1.09469e-157	0.027	0.704	3
Kif12	0	0.730817	-1.73082	-0.548593	down	1.5401e-117	3.63618e-113	0	0.574	3
Slc7a8	0	0.732083	-1.73208	-0.549325	down	1.32592e-100	3.13049e-96	0	0.515	3
Znhit1	0.108508	0.921002	-1.73296	-0.549831	down	1.18686e-142	2.80218e-138	0.012	0.654	3
Cxxc4	0	0.73524	-1.73524	-0.551146	down	3.05683e-114	7.21718e-110	0	0.563	3
Inpp5f	0.0119308	0.756527	-1.73582	-0.551479	down	1.30986e-111	3.09258e-107	0.003	0.564	3
Hepacam2	0	0.736547	-1.73655	-0.551899	down	1.72101e-113	4.06331e-109	0	0.56	3
Sel1l	0.0594128	0.840595	-1.73737	-0.552374	down	7.21065e-121	1.70243e-116	0.006	0.595	3
Slc25a4	0.913268	2.32659	-1.7387	-0.553135	down	1.38619e-192	3.27279e-188	0.072	0.787	3
C1qtnf4	0.181712	1.05612	-1.73995	-0.553857	down	6.80103e-148	1.60572e-143	0.012	0.642	3
Ostc	1.12749	2.71391	-1.74568	-0.557143	down	7.7629e-194	1.83282e-189	0.081	0.795	3
Atp8b1	0	0.746577	-1.74658	-0.557658	down	2.80882e-124	6.63162e-120	0	0.595	3
Nbea	0.0407797	0.819845	-1.74854	-0.558781	down	1.94507e-130	4.5923e-126	0.003	0.61	3
Esd	1.92869	4.13786	-1.75432	-0.562081	down	4.78895e-165	1.13067e-160	0.128	0.805	3
Srxn1	0.0525541	0.846812	-1.7546	-0.562241	down	4.74588e-106	1.1205e-101	0.003	0.535	3
Nkx6-1	0	0.755524	-1.75552	-0.562767	down	5.04827e-85	1.1919e-80	0	0.456	3
Lpp	0.401541	1.46324	-1.75753	-0.563907	down	3.68205e-167	8.69332e-163	0.027	0.702	3
Cnpy2	0.704895	1.99762	-1.75824	-0.564315	down	1.45824e-201	3.4429e-197	0.045	0.77	3
Fabp5	0.303554	1.29199	-1.75827	-0.564328	down	1.69181e-46	3.99437e-42	0.027	0.334	3
Kif1b	0.183965	1.08399	-1.76018	-0.565414	down	3.48458e-159	8.22709e-155	0.015	0.683	3
Prss53	0.0598211	0.869925	-1.76438	-0.567798	down	4.76895e-67	1.12595e-62	0.003	0.377	3
Sowahc	0.0483805	0.851302	-1.76587	-0.568643	down	1.26694e-107	2.99125e-103	0.003	0.541	3
Tmod2	0	0.766954	-1.76695	-0.569257	down	1.38247e-122	3.26401e-118	0	0.59	3
Celf3	0	0.767521	-1.76752	-0.569578	down	4.42376e-126	1.04445e-121	0	0.6	3
Prox1	0	0.770785	-1.77079	-0.571423	down	1.17311e-113	2.7697e-109	0	0.561	3
Cbfa2t3	0.0446867	0.851501	-1.7723	-0.57228	down	4.02238e-121	9.49685e-117	0.003	0.584	3
Enah	0	0.772559	-1.77256	-0.572424	down	1.5617e-131	3.68718e-127	0	0.617	3
Rph3al	0.00374116	0.780152	-1.77352	-0.572965	down	1.79523e-119	4.23855e-115	0.003	0.593	3
Pcsk1	0.0597421	0.879494	-1.77354	-0.572977	down	1.15164e-75	2.71903e-71	0.006	0.432	3
Atp6v1a	0.207088	1.14131	-1.77394	-0.573205	down	1.091e-139	2.57586e-135	0.018	0.651	3
Tceal8	0	0.778131	-1.77813	-0.575563	down	2.74354e-132	6.47749e-128	0	0.619	3
G6pc2	0.106138	0.968631	-1.77973	-0.576464	down	1.30522e-67	3.08161e-63	0.006	0.384	3
Nav1	0.0894494	0.940299	-1.78099	-0.57717	down	3.5854e-130	8.46514e-126	0.009	0.615	3
Cxcl16	0	0.78247	-1.78247	-0.578	down	9.64376e-37	2.27689e-32	0	0.224	3
Arl3	0.235625	1.21318	-1.79114	-0.582851	down	1.05504e-173	2.49095e-169	0.015	0.705	3
Ero1lb	0.221017	1.18914	-1.79288	-0.583826	down	2.02375e-108	4.77806e-104	0.015	0.54	3
Prdx1	3.92766	7.83486	-1.79291	-0.583841	down	1.74831e-153	4.12777e-149	0.248	0.868	3
Slc2a5	0.0985647	0.969887	-1.79315	-0.583972	down	9.63705e-134	2.27531e-129	0.006	0.609	3
Asns	0.126237	1.02057	-1.79409	-0.584498	down	3.28215e-115	7.74916e-111	0.009	0.564	3
Hexa	0.335392	1.4019	-1.79865	-0.587035	down	1.73264e-175	4.09077e-171	0.021	0.712	3
Eprs	0.958519	2.52521	-1.79993	-0.58775	down	3.25732e-167	7.69054e-163	0.066	0.748	3
Daam1	0.0388176	0.871724	-1.80178	-0.588777	down	2.4633e-133	5.81586e-129	0.003	0.62	3
Zdbf2	0.0636902	0.916976	-1.80219	-0.589005	down	1.91017e-104	4.50991e-100	0.006	0.536	3
Slc6a6	0.323691	1.38781	-1.8039	-0.589953	down	2.88533e-167	6.81226e-163	0.024	0.707	3
Ociad2	0.0983233	0.983237	-1.8057	-0.590946	down	3.70132e-109	8.73883e-105	0.009	0.553	3
Sec31a	0.259518	1.2747	-1.80601	-0.591121	down	8.47699e-166	2.00142e-161	0.027	0.714	3
Avpi1	0	0.807614	-1.80761	-0.592008	down	8.23466e-76	1.9442e-71	0	0.417	3
Kcnk3	0	0.808594	-1.80859	-0.59255	down	8.52767e-62	2.01338e-57	0	0.354	3
Bex1	0.115733	1.01946	-1.80998	-0.593317	down	3.44312e-130	8.1292e-126	0.009	0.608	3
Cxxc5	0.0480688	0.897778	-1.81074	-0.593734	down	5.01152e-141	1.18322e-136	0.003	0.639	3
Wsb2	0.0782262	0.952598	-1.81094	-0.593844	down	1.72451e-142	4.07156e-138	0.009	0.656	3
Ang	0.0509398	0.905395	-1.81304	-0.595004	down	5.1888e-119	1.22508e-114	0.003	0.578	3
Gsn	0	0.815475	-1.81547	-0.596347	down	4.89949e-77	1.15677e-72	0	0.423	3
Rab1a	0.332502	1.41997	-1.81611	-0.596696	down	1.51761e-179	3.58307e-175	0.027	0.738	3
Mid1ip1	0.133175	1.05875	-1.8168	-0.597078	down	2.29532e-140	5.41926e-136	0.012	0.643	3
Trp53inp2	0.0283097	0.871463	-1.81994	-0.598804	down	3.76468e-129	8.88842e-125	0.006	0.625	3
Zfhx3	0	0.821772	-1.82177	-0.599809	down	2.61265e-109	6.16846e-105	0	0.546	3
Ddb1	0.263223	1.3053	-1.82494	-0.601547	down	1.41067e-167	3.33059e-163	0.027	0.723	3
Gstm1	0.156068	1.11106	-1.82607	-0.602166	down	5.76355e-125	1.36077e-120	0.009	0.592	3
Usp9x	0.56731	1.86263	-1.82646	-0.602379	down	8.94903e-193	2.11287e-188	0.036	0.747	3
Syt11	0.0162409	0.856706	-1.82703	-0.602693	down	1.63676e-123	3.86438e-119	0.003	0.601	3
Syp	0	0.827081	-1.82708	-0.60272	down	1.90071e-127	4.48757e-123	0	0.605	3
Rgs17	0.0503385	0.920062	-1.82804	-0.603245	down	1.61316e-109	3.80866e-105	0.003	0.548	3
Stard10	0.290525	1.36077	-1.82931	-0.603937	down	7.6638e-166	1.80942e-161	0.021	0.691	3
Map1lc3a	0.245885	1.27992	-1.82996	-0.604293	down	8.75112e-164	2.06614e-159	0.018	0.698	3
Laptm4a	1.05124	2.75935	-1.83272	-0.6058	down	2.02516e-205	4.7814e-201	0.078	0.811	3
Rrbp1	1.11817	2.88329	-1.83332	-0.60613	down	1.00367e-201	2.36967e-197	0.069	0.802	3
Rtn4	0.731003	2.17419	-1.83373	-0.606352	down	1.40472e-176	3.31654e-172	0.063	0.771	3
Fndc3b	0.0955681	1.01	-1.83466	-0.60686	down	3.66588e-148	8.65515e-144	0.006	0.653	3
Ocrl	0.0425224	0.915173	-1.83706	-0.608165	down	6.31744e-118	1.49155e-113	0.003	0.577	3
Tmem238	0.0696276	0.966284	-1.83829	-0.608835	down	1.70332e-132	4.02153e-128	0.009	0.629	3
Nav2	0.187482	1.18841	-1.8429	-0.61134	down	1.6056e-138	3.79081e-134	0.012	0.631	3
Sez6l	0.141366	1.10445	-1.8438	-0.611829	down	4.04455e-94	9.54918e-90	0.009	0.494	3
Pmepa1	0.244288	1.29609	-1.84531	-0.612646	down	4.22912e-29	9.98495e-25	0.027	0.25	3
Ubl3	0.975411	2.64647	-1.84593	-0.612984	down	6.08608e-182	1.43692e-177	0.078	0.782	3
Ifi30	0.284925	1.37409	-1.84765	-0.613912	down	8.02864e-76	1.89556e-71	0.03	0.475	3
Enho	0.0991186	1.03098	-1.84783	-0.61401	down	2.89307e-97	6.83054e-93	0.006	0.501	3
Twsg1	0.0168839	0.880525	-1.8493	-0.614808	down	4.78403e-136	1.12951e-131	0.003	0.636	3
Fermt2	0	0.851942	-1.85194	-0.616235	down	1.16585e-114	2.75256e-110	0	0.564	3
Snap25	0	0.85444	-1.85444	-0.617583	down	3.50448e-128	8.27407e-124	0	0.607	3
Pclo	0	0.85468	-1.85468	-0.617712	down	6.39843e-100	1.51067e-95	0	0.513	3
Mageh1	0.0388176	0.926985	-1.85498	-0.617874	down	1.37638e-128	3.24964e-124	0.003	0.61	3
Epb41l3	0.0168839	0.886766	-1.85544	-0.618121	down	4.38668e-125	1.0357e-120	0.003	0.605	3
Lamp1	1.33675	3.33791	-1.85638	-0.61863	down	3.56939e-208	8.42734e-204	0.099	0.833	3
Mia3	0.447862	1.68903	-1.85724	-0.619092	down	1.0913e-173	2.57656e-169	0.036	0.735	3
Bex4	0	0.857731	-1.85773	-0.619356	down	3.50448e-128	8.27407e-124	0	0.607	3
Ccdc88a	0	0.859366	-1.85937	-0.620236	down	8.14376e-132	1.92274e-127	0	0.618	3
Fam174b	0.00633236	0.873949	-1.86216	-0.621735	down	9.70528e-127	2.29142e-122	0.003	0.615	3
Fxyd6	0	0.862771	-1.86277	-0.622065	down	2.11023e-105	4.98226e-101	0	0.533	3
Camk2n2	0.0298082	0.92067	-1.86508	-0.623302	down	5.17286e-134	1.22131e-129	0.006	0.636	3
Nfasc	0	0.865499	-1.8655	-0.623528	down	1.85889e-124	4.38884e-120	0	0.595	3
Egr1	0.217148	1.2715	-1.86625	-0.623929	down	6.9111e-90	1.63171e-85	0.018	0.504	3
Mafa	0	0.86894	-1.86894	-0.625371	down	1.08468e-56	2.56093e-52	0	0.329	3
Ppm1l	0	0.869404	-1.8694	-0.62562	down	3.97432e-130	9.38338e-126	0	0.613	3
Creb3l2	0	0.872399	-1.8724	-0.62722	down	1.68169e-130	3.97048e-126	0	0.614	3
mt-Nd4	10.651	20.8649	-1.87666	-0.629492	down	2.71883e-68	6.41916e-64	0.516	0.914	3
Tuba1a	0.435098	1.69339	-1.8768	-0.629569	down	1.11299e-161	2.62776e-157	0.036	0.713	3
Asah1	0.0486792	0.97262	-1.88105	-0.631831	down	8.29754e-135	1.95905e-130	0.009	0.646	3
Camk2b	0.0976662	1.06585	-1.88204	-0.632354	down	1.65779e-137	3.91403e-133	0.009	0.639	3
Mtch1	0.814476	2.42643	-1.88838	-0.635722	down	7.3784e-188	1.74204e-183	0.063	0.787	3
Kif5b	1.10768	2.98051	-1.88857	-0.63582	down	1.3816e-198	3.26196e-194	0.072	0.793	3
Lman1	0.558727	1.94442	-1.88899	-0.636042	down	3.95916e-185	9.34759e-181	0.039	0.745	3
Cd200	0	0.889262	-1.88926	-0.636187	down	1.67125e-108	3.94582e-104	0	0.543	3
Fkbp2	0.967705	2.72446	-1.89279	-0.638054	down	2.36209e-187	5.57689e-183	0.072	0.794	3
Atp6v0b	1.36865	3.48874	-1.89506	-0.639253	down	9.41013e-206	2.22173e-201	0.096	0.828	3
Rnf11	0.279717	1.42665	-1.89624	-0.639872	down	2.71555e-171	6.41141e-167	0.027	0.728	3
Gnai2	3.77866	8.06812	-1.89763	-0.640606	down	9.91945e-148	2.34198e-143	0.233	0.867	3
Rap1gap2	0.0592277	1.01063	-1.89821	-0.640909	down	2.37313e-145	5.60295e-141	0.003	0.649	3
4833439L19Rik	0.0123147	0.922308	-1.89892	-0.641287	down	7.93113e-144	1.87254e-139	0.003	0.66	3
Hspa9	0.811727	2.4415	-1.89957	-0.641626	down	4.06392e-163	9.59493e-159	0.057	0.739	3
Chic1	0.216896	1.3124	-1.90024	-0.641982	down	4.08342e-147	9.64096e-143	0.015	0.657	3
Pja2	0.103255	1.09733	-1.90104	-0.6424	down	4.25496e-152	1.0046e-147	0.012	0.684	3
Atp6v0c	2.14171	4.97921	-1.90317	-0.643522	down	5.44347e-187	1.2852e-182	0.152	0.854	3
Tshz2	0.0585309	1.01938	-1.90772	-0.645909	down	1.1125e-118	2.62661e-114	0.003	0.577	3
Cacna2d1	0	0.908806	-1.90881	-0.646478	down	6.64051e-137	1.56782e-132	0	0.632	3
Sez6l2	0.273443	1.43299	-1.91056	-0.647397	down	1.01275e-169	2.3911e-165	0.018	0.693	3
Ugt2b34	0.0916715	1.08969	-1.91421	-0.649304	down	8.01998e-91	1.89352e-86	0.006	0.487	3
Gars	0.301818	1.4957	-1.91708	-0.650805	down	1.28337e-158	3.03003e-154	0.024	0.697	3
Cpq	0.0268201	0.968767	-1.91734	-0.65094	down	2.97323e-129	7.01979e-125	0.003	0.616	3
Upp1	0.0436651	1.00113	-1.9174	-0.650973	down	2.30164e-106	5.43418e-102	0.006	0.552	3
Xbp1	0.533663	1.94192	-1.91823	-0.651402	down	2.97231e-187	7.01762e-183	0.036	0.76	3
Ndrg1	0	0.922111	-1.92211	-0.653424	down	2.29334e-128	5.41458e-124	0	0.607	3
Tpd52	0.430166	1.75211	-1.92433	-0.654577	down	4.03149e-173	9.51835e-169	0.036	0.737	3
Clic4	0.159633	1.2329	-1.92552	-0.655197	down	3.16731e-122	7.47801e-118	0.018	0.616	3
Gnaq	0.0380476	1.00102	-1.92767	-0.656313	down	2.99971e-148	7.08233e-144	0.006	0.674	3
Mast4	0.174024	1.26581	-1.92995	-0.657494	down	3.92209e-141	9.26004e-137	0.021	0.676	3
Pkdcc	0	0.931944	-1.93194	-0.658527	down	2.40884e-131	5.68727e-127	0	0.616	3
Ank2	0	0.934423	-1.93442	-0.659809	down	6.42093e-112	1.51598e-107	0	0.555	3
Plxnb2	0.112645	1.15267	-1.93473	-0.659968	down	6.92938e-157	1.63603e-152	0.006	0.675	3
Ywhae	1.72818	4.27854	-1.93482	-0.660014	down	8.83747e-185	2.08653e-180	0.131	0.835	3
Agap1	0.00374116	0.942944	-1.9357	-0.66047	down	9.78758e-120	2.31085e-115	0.003	0.594	3
Id1	0.0993704	1.13188	-1.93918	-0.662266	down	2.4726e-37	5.8378e-33	0.012	0.269	3
Bri3	0.866167	2.62347	-1.94166	-0.663545	down	4.0709e-191	9.6114e-187	0.069	0.8	3
Spint1	0	0.945141	-1.94514	-0.665335	down	1.77952e-138	4.20145e-134	0	0.637	3
Sorbs2	0	0.945536	-1.94554	-0.665537	down	1.0189e-125	2.40562e-121	0	0.599	3
Pebp1	2.1035	5.03883	-1.94581	-0.665679	down	1.13313e-182	2.67531e-178	0.149	0.84	3
Gstp1	0.245604	1.42875	-1.94986	-0.667755	down	1.05841e-112	2.4989e-108	0.024	0.595	3
Txnrd1	0.755357	2.42591	-1.95169	-0.668696	down	1.08923e-172	2.57167e-168	0.063	0.769	3
H2bc4	0.627423	2.18419	-1.95658	-0.6712	down	1.06142e-159	2.50601e-155	0.03	0.703	3
Tspan3	0.0960653	1.14511	-1.9571	-0.671465	down	1.59753e-159	3.77176e-155	0.009	0.697	3
Ncam1	0.0406686	1.04047	-1.96073	-0.673316	down	2.14639e-125	5.06764e-121	0.003	0.601	3
Calr	2.43815	5.74168	-1.96085	-0.673376	down	1.17214e-179	2.76743e-175	0.158	0.849	3
Blvrb	0.0943023	1.14615	-1.96121	-0.67356	down	1.3661e-54	3.22537e-50	0.006	0.337	3
Cdh1	0.0375009	1.03515	-1.96159	-0.673755	down	6.29465e-138	1.48617e-133	0.003	0.636	3
Rcan3	0.0175482	0.997664	-1.96321	-0.674582	down	1.84062e-137	4.3457e-133	0.006	0.651	3
Hap1	0.0363148	1.03548	-1.96415	-0.675058	down	7.52663e-130	1.77704e-125	0.003	0.615	3
Nucb2	0	0.964612	-1.96461	-0.675295	down	1.90237e-125	4.49149e-121	0	0.599	3
Abcd3	0	0.965019	-1.96502	-0.675502	down	3.4844e-146	8.22667e-142	0	0.658	3
Unc80	0	0.967135	-1.96714	-0.676578	down	5.30173e-134	1.25174e-129	0	0.624	3
Zwint	0.24478	1.45135	-1.9693	-0.677679	down	1.26574e-161	2.9884e-157	0.027	0.724	3
Slc38a4	0.0418664	1.05265	-1.97017	-0.678118	down	1.46759e-110	3.46499e-106	0.003	0.555	3
Smim22	0.14538	1.25849	-1.97182	-0.678959	down	2.93995e-155	6.94123e-151	0.009	0.671	3
Hspa5	3.47183	7.82621	-1.97374	-0.679929	down	1.90117e-162	4.48867e-158	0.206	0.869	3
Lgmn	0.023486	1.0246	-1.97814	-0.682157	down	1.44134e-60	3.403e-56	0.003	0.362	3
Smim10l1	0.226298	1.43747	-1.98767	-0.686961	down	3.48887e-165	8.23722e-161	0.018	0.711	3
Fndc3a	0.385355	1.75813	-1.99092	-0.688596	down	1.99978e-181	4.72148e-177	0.03	0.742	3
Slc40a1	0.0414594	1.08226	-1.99936	-0.692829	down	8.96416e-107	2.11644e-102	0.003	0.543	3
Ppp1r1a	0	1.00161	-2.00161	-0.693951	down	4.71328e-86	1.11281e-81	0	0.46	3
Rps27l	1.45217	3.91431	-2.00407	-0.695178	down	1.10762e-195	2.61509e-191	0.104	0.839	3
Wipi1	0	1.00912	-2.00912	-0.697694	down	6.61525e-103	1.56186e-98	0	0.524	3
Slc7a2	0	1.00931	-2.00931	-0.697792	down	5.75581e-93	1.35895e-88	0	0.487	3
Chka	0.108083	1.22881	-2.01141	-0.698835	down	2.44796e-132	5.77963e-128	0.015	0.643	3
Bace2	0.108395	1.23024	-2.01214	-0.699198	down	1.20925e-88	2.85505e-84	0.006	0.472	3
Nfe2l1	0.199747	1.41572	-2.01353	-0.699889	down	3.75088e-167	8.85583e-163	0.015	0.708	3
Pgrmc1	0.244308	1.52022	-2.0254	-0.705766	down	1.18365e-177	2.7946e-173	0.015	0.727	3
Cd24a	0.0488739	1.12944	-2.03021	-0.70814	down	5.2858e-38	1.24798e-33	0.006	0.259	3
Dnajc12	0.101041	1.23794	-2.03256	-0.709298	down	5.97244e-129	1.41009e-124	0.009	0.624	3
Khdrbs3	0.0268201	1.088	-2.03346	-0.70974	down	1.5747e-147	3.71787e-143	0.003	0.666	3
Fam183b	0.0506804	1.13721	-2.03412	-0.710063	down	9.97277e-139	2.35457e-134	0.003	0.637	3
Lrrc58	0.0701966	1.18097	-2.03791	-0.711927	down	3.16777e-153	7.47911e-149	0.009	0.693	3
Hmgn1	0.674221	2.41368	-2.03897	-0.712443	down	5.0588e-182	1.19438e-177	0.063	0.791	3
Mir6236	0.644283	2.36023	-2.04358	-0.714705	down	7.5141e-132	1.77408e-127	0.045	0.673	3
Dnajb9	0.239129	1.53742	-2.04775	-0.716741	down	1.01185e-146	2.38897e-142	0.021	0.677	3
Gpx1	1.11584	3.34101	-2.05167	-0.718656	down	1.33116e-162	3.14286e-158	0.084	0.775	3
Hdlbp	0.362081	1.80388	-2.05853	-0.72199	down	5.12798e-171	1.21072e-166	0.039	0.748	3
Arfgef3	0.0457834	1.15792	-2.06345	-0.724381	down	3.69969e-140	8.73497e-136	0.003	0.64	3
Ninj1	0.219608	1.52221	-2.06805	-0.726605	down	1.09688e-164	2.58973e-160	0.015	0.713	3
Sdc4	0.0329135	1.13981	-2.07162	-0.728331	down	1.84561e-133	4.35748e-129	0.006	0.639	3
Ece1	0.181169	1.44992	-2.07415	-0.729552	down	1.03313e-169	2.43923e-165	0.012	0.71	3
Tmsb15b2	0	1.07568	-2.07568	-0.73029	down	2.50895e-70	5.92363e-66	0	0.393	3
Auts2	0	1.07626	-2.07626	-0.73057	down	4.49145e-114	1.06043e-109	0	0.562	3
Ptov1	0.0885205	1.26488	-2.0807	-0.732704	down	2.38989e-163	5.64253e-159	0.009	0.708	3
Prlr	0	1.08456	-2.08456	-0.73456	down	3.3196e-67	7.83758e-63	0	0.379	3
Atp6v1b2	0.203447	1.51162	-2.08702	-0.735737	down	1.9575e-167	4.62165e-163	0.015	0.71	3
Lmna	0.0541293	1.20235	-2.08926	-0.736809	down	9.5953e-152	2.26545e-147	0.006	0.683	3
Serp1	0.722844	2.60253	-2.09104	-0.737661	down	5.42624e-181	1.28114e-176	0.06	0.784	3
Rpn1	0.384169	1.89593	-2.09218	-0.738208	down	2.25199e-172	5.31695e-168	0.039	0.753	3
Rundc3a	0.0338444	1.17433	-2.10315	-0.743438	down	8.57418e-145	2.02436e-140	0.003	0.656	3
Glp1r	0	1.10629	-2.10629	-0.744926	down	1.02353e-79	2.41657e-75	0	0.434	3
Gna11	0.104913	1.33193	-2.11051	-0.74693	down	2.54945e-170	6.01926e-166	0.009	0.721	3
Ctnnb1	0.650412	2.49914	-2.12016	-0.751492	down	6.65236e-184	1.57062e-179	0.048	0.774	3
Scnn1b	0.00298418	1.13133	-2.12499	-0.753768	down	2.07612e-114	4.90173e-110	0.003	0.577	3
Gsdma	0.0993745	1.33942	-2.12795	-0.75516	down	4.47724e-90	1.05708e-85	0.006	0.485	3
Uqcrq	1.62564	4.59169	-2.12965	-0.755957	down	6.93453e-188	1.63724e-183	0.119	0.843	3
Pnmal2	0.181486	1.51866	-2.13177	-0.756954	down	1.55276e-145	3.66606e-141	0.012	0.658	3
[truncated: 180 more rows]

## Sheet: cluster4(beta-2)
cluster4 (beta-2)
gene_symbol	avg.exp.cluster	avg.exp.remaining	avg_FC	avg_logFC	up_down	p_val	p_val_adj	pct.1	pct.2	cluster.num
Lars2	9.16457	1.61726	3.88367	1.35678	up	1.44815e-192	3.41908e-188	0.585	0.687	4
Mir6236	8.97444	1.60845	3.8239	1.34127	up	2.26857e-164	5.35608e-160	0.526	0.629	4
CT010467.1	142.837	40.9268	3.43068	1.23276	up	2.24319e-186	5.29618e-182	1	0.975	4
GFP	47.4589	15.4611	2.94384	1.07971	up	1.92999e-38	4.55671e-34	0.538	0.522	4
Gcg	976.072	439.835	2.21641	0.795889	up	8.70958e-31	2.05633e-26	0.871	0.936	4
mt-Rnr1	18.6577	8.3994	2.09138	0.737824	up	6.25517e-86	1.47684e-81	0.705	0.898	4
Ins1	683.237	326.477	2.08942	0.736886	up	4.40206e-28	1.03933e-23	0.975	0.95	4
Ttr	68.1764	32.3005	2.07734	0.731088	up	9.18703e-33	2.16906e-28	0.695	0.707	4
mt-Rnr2	64.4654	32.386	1.96086	0.673386	up	1.04103e-51	2.45787e-47	0.895	0.98	4
Ins2	1702.69	901.257	1.88826	0.635654	up	4.94654e-28	1.16788e-23	0.988	0.996	4
Resp18	24.2929	12.6793	1.849	0.614643	up	1.15653e-27	2.73057e-23	0.702	0.725	4
Scg5	11.6133	6.05364	1.7882	0.58121	up	2.74106e-67	6.47165e-63	0.637	0.714	4
Iapp	315.986	191.208	1.64919	0.500281	up	5.55017e-22	1.31039e-17	0.969	0.895	4
Bex2	4.87009	2.57242	1.64317	0.496626	up	1.51282e-93	3.57176e-89	0.403	0.69	4
Chga	34.6098	21.2925	1.59739	0.468371	up	7.06444e-13	1.66791e-08	0.828	0.751	4
Pcsk1n	21.39	13.0251	1.59642	0.467766	up	1.58046e-20	3.73147e-16	0.738	0.748	4
Sst	189.923	119.527	1.58407	0.459996	up	2.02657e-32	4.78473e-28	0.566	0.794	4
H2bc4	3.47102	1.92488	1.52862	0.424363	up	1.37404e-103	3.24411e-99	0.32	0.675	4
Rbp4	12.0717	7.62936	1.5148	0.415282	up	9.76338e-29	2.30513e-24	0.425	0.607	4
Cltrn	8.72168	5.42366	1.51342	0.41437	up	8.78758e-38	2.07475e-33	0.548	0.699	4
Pcsk2os1	1.25689	0.504462	1.50013	0.405554	up	4.74776e-130	1.12095e-125	0.209	0.509	4
Ppy	117.087	80.1601	1.45499	0.374998	up	1.53957e-36	3.63494e-32	0.618	0.842	4
Mycbp	0.740969	0.209147	1.43983	0.364527	up	5.18428e-109	1.22401e-104	0.058	0.278	4
Aga	1.329	0.631504	1.42752	0.355935	up	9.46185e-132	2.23394e-127	0.222	0.567	4
Mt1	26.8256	18.5457	1.42361	0.353199	up	1.19193e-19	2.81414e-15	0.655	0.721	4
Bex1	1.66898	0.877668	1.42143	0.351667	up	6.56706e-128	1.55048e-123	0.203	0.589	4
Scg2	11.7248	7.95949	1.42026	0.350837	up	1.01691e-18	2.40093e-14	0.597	0.704	4
Ctsl	6.40325	4.23007	1.41552	0.347496	up	2.9712e-76	7.01499e-72	0.446	0.791	4
Fuom	1.56451	0.818105	1.41054	0.343972	up	2.91613e-154	6.88499e-150	0.16	0.591	4
Smim22	1.93073	1.09531	1.39871	0.335552	up	2.34075e-134	5.52652e-130	0.222	0.65	4
Erh	1.94826	1.1233	1.38852	0.328242	up	3.19566e-155	7.54496e-151	0.172	0.663	4
Cisd1	2.23339	1.32899	1.38832	0.328095	up	6.41367e-181	1.51427e-176	0.225	0.714	4
Fmo1	0.815004	0.319469	1.37556	0.318858	up	2.01283e-44	4.7523e-40	0.089	0.244	4
Ddit3	3.61778	2.37077	1.36995	0.314772	up	5.67248e-57	1.33927e-52	0.24	0.531	4
Atp6v1f	5.70669	3.91725	1.36391	0.310357	up	2.61877e-105	6.18292e-101	0.446	0.834	4
Epcam	5.26567	3.6057	1.36041	0.30779	up	2.54122e-58	5.99983e-54	0.4	0.707	4
Ss18l2	1.60885	0.936627	1.34711	0.29796	up	6.99533e-146	1.6516e-141	0.172	0.638	4
Chchd10	3.05073	2.00701	1.3471	0.297952	up	4.90111e-99	1.15715e-94	0.234	0.665	4
Cpe	12.5592	9.13272	1.33816	0.291293	up	9.19866e-25	2.1718e-20	0.652	0.743	4
Pyy	288.581	216.042	1.33422	0.288343	up	6.49372e-10	1.53317e-05	0.865	0.906	4
Med29	1.1101	0.587696	1.32903	0.284452	up	1.02883e-155	2.42906e-151	0.092	0.539	4
Mif	3.86218	2.66327	1.32728	0.283131	up	1.921e-98	4.53548e-94	0.286	0.731	4
Ndufab1	1.58281	0.94665	1.3268	0.282769	up	2.67427e-170	6.31394e-166	0.154	0.66	4
Mafa	1.30859	0.749188	1.31981	0.277486	up	2.75832e-45	6.5124e-41	0.111	0.318	4
Mien1	2.8513	1.92361	1.31731	0.275591	up	6.86595e-129	1.62105e-124	0.302	0.761	4
Fh1	1.02371	0.541972	1.31242	0.27187	up	3.74031e-118	8.83086e-114	0.12	0.501	4
Khdrbs3	1.54367	0.94904	1.30509	0.266272	up	1.23676e-151	2.91999e-147	0.182	0.648	4
Hagh	1.29768	0.76076	1.30494	0.266156	up	7.65871e-143	1.80822e-138	0.151	0.63	4
Avpi1	1.20856	0.697003	1.30144	0.263475	up	1.52793e-82	3.60745e-78	0.105	0.407	4
Scg3	4.91118	3.54793	1.29975	0.262173	up	1.9251e-55	4.54515e-51	0.477	0.696	4
Bex4	1.25661	0.742671	1.29492	0.258446	up	1.52661e-118	3.60433e-114	0.197	0.587	4
Pgam1	2.83427	1.9649	1.29322	0.257136	up	4.13205e-128	9.75576e-124	0.268	0.747	4
B830017H08Rik	2.56963	1.77269	1.28742	0.252644	up	1.33766e-39	3.1582e-35	0.222	0.433	4
Dnajb9	2.05027	1.37142	1.28626	0.251742	up	3.18532e-110	7.52055e-106	0.246	0.655	4
Upf3b	0.304654	0.675776	-1.28446	-0.250339	down	1.5305e-95	3.61352e-91	0.058	0.575	4
Birc2	0.152302	0.480407	-1.28474	-0.250556	down	4.18154e-62	9.8726e-58	0.055	0.467	4
Zc3h18	0.113115	0.430067	-1.28474	-0.250559	down	4.47997e-72	1.05772e-67	0.031	0.47	4
Coro1c	0.107531	0.422989	-1.28483	-0.250626	down	1.10139e-82	2.60038e-78	0.022	0.461	4
Nfic	0.474236	0.89473	-1.28523	-0.250937	down	9.22571e-111	2.17819e-106	0.074	0.639	4
Zswim8	0.184246	0.522213	-1.28539	-0.251059	down	6.84183e-88	1.61536e-83	0.049	0.541	4
Got2	0.331215	0.711151	-1.28541	-0.251074	down	8.4146e-102	1.98669e-97	0.065	0.593	4
Kpna1	0.0574206	0.359486	-1.28566	-0.251274	down	4.63373e-67	1.09402e-62	0.025	0.441	4
Kcmf1	0.46304	0.881028	-1.2857	-0.251302	down	3.5776e-112	8.4467e-108	0.086	0.637	4
Eapp	0.108283	0.425016	-1.28579	-0.251371	down	8.54686e-63	2.01791e-58	0.028	0.421	4
Cdkn1b	0.294282	0.664257	-1.28585	-0.251423	down	2.03603e-81	4.80706e-77	0.055	0.526	4
Mrpl18	0.278732	0.644607	-1.28612	-0.251633	down	9.33557e-73	2.20413e-68	0.055	0.496	4
Golim4	0.501284	0.930863	-1.28614	-0.251646	down	8.10354e-116	1.91325e-111	0.068	0.629	4
Gclm	1.39269	2.07772	-1.2863	-0.251771	down	1.78201e-123	4.20733e-119	0.166	0.747	4
Safb2	0.247042	0.604156	-1.28637	-0.251824	down	2.46183e-99	5.81238e-95	0.046	0.565	4
Sod1	0.994299	1.56571	-1.28652	-0.251942	down	3.64652e-108	8.60944e-104	0.175	0.742	4
Kif1a	0.221652	0.572043	-1.28682	-0.252172	down	3.42975e-99	8.09765e-95	0.052	0.547	4
Lipa	0.0675904	0.373812	-1.28683	-0.252185	down	1.93858e-28	4.57699e-24	0.015	0.232	4
Arfgef1	0.673316	1.15333	-1.28686	-0.252207	down	2.53212e-118	5.97834e-114	0.111	0.692	4
Snrpb	1.32427	1.99205	-1.28731	-0.252551	down	1.38633e-137	3.27314e-133	0.148	0.77	4
Aldh2	0.177649	0.51628	-1.28755	-0.25274	down	7.58365e-37	1.7905e-32	0.018	0.267	4
Sbno2	0.142045	0.47064	-1.28772	-0.252877	down	6.14856e-69	1.45167e-64	0.015	0.408	4
Ypel2	0.0999365	0.416607	-1.2879	-0.253012	down	1.18433e-61	2.7962e-57	0.043	0.45	4
Rap1a	0.807441	1.32786	-1.28793	-0.253039	down	4.80388e-112	1.13419e-107	0.123	0.691	4
Slc7a2	0.521449	0.959763	-1.28809	-0.253161	down	2.48442e-59	5.86572e-55	0.08	0.478	4
Taok1	0.417585	0.826285	-1.28831	-0.253329	down	1.27465e-121	3.00944e-117	0.052	0.633	4
Fcho2	0.165591	0.501647	-1.28831	-0.253334	down	5.61408e-61	1.32548e-56	0.046	0.445	4
Cxxc4	0.322817	0.704261	-1.28836	-0.253368	down	4.18932e-89	9.89099e-85	0.058	0.556	4
Pak3	0.748812	1.25324	-1.28844	-0.253434	down	1.24274e-62	2.93412e-58	0.108	0.531	4
Zmym5	0.182143	0.523275	-1.28857	-0.253534	down	1.12524e-84	2.65669e-80	0.037	0.522	4
Npepps	0.455299	0.875486	-1.28873	-0.253656	down	1.53755e-107	3.63017e-103	0.086	0.648	4
Trp53	0.196646	0.542522	-1.28904	-0.253896	down	1.13212e-65	2.67293e-61	0.055	0.475	4
Smpd1	0.125612	0.450982	-1.28906	-0.253914	down	1.43002e-90	3.37627e-86	0.031	0.506	4
Zfp706	0.840778	1.37293	-1.28909	-0.253938	down	1.36026e-118	3.21158e-114	0.138	0.721	4
Naa15	0.289481	0.662556	-1.28932	-0.254117	down	4.13642e-103	9.76609e-99	0.052	0.585	4
Acly	4.44663	6.02287	-1.2894	-0.254176	down	2.49065e-47	5.88041e-43	0.369	0.757	4
App	1.29627	1.96084	-1.28941	-0.254188	down	4.22302e-99	9.97056e-95	0.191	0.735	4
Mlec	0.914312	1.46878	-1.28964	-0.254365	down	4.18637e-122	9.88401e-118	0.132	0.713	4
Smg7	0.117494	0.4413	-1.28976	-0.254457	down	4.06005e-72	9.58578e-68	0.049	0.493	4
Baz1a	0.0511653	0.355838	-1.28984	-0.254521	down	2.28066e-40	5.38464e-36	0.009	0.274	4
Soat1	0.0881459	0.403544	-1.28985	-0.254526	down	4.91662e-52	1.16081e-47	0.018	0.349	4
Tent5a	0.726617	1.22727	-1.28996	-0.254611	down	2.16839e-56	5.11957e-52	0.098	0.481	4
Impact	0.298407	0.675178	-1.29018	-0.254781	down	5.78057e-107	1.36479e-102	0.049	0.57	4
Rab8a	0.287967	0.66173	-1.2902	-0.254794	down	1.32171e-83	3.12056e-79	0.049	0.52	4
Eef2	4.83263	6.52716	-1.29052	-0.255049	down	4.83098e-68	1.14059e-63	0.425	0.848	4
Rnf11	0.838851	1.37334	-1.29066	-0.255157	down	9.31599e-126	2.19951e-121	0.129	0.717	4
Fmn2	0.0236279	0.321175	-1.29068	-0.255169	down	1.74603e-59	4.12238e-55	0.018	0.406	4
Syncrip	0.376195	0.776835	-1.29112	-0.255511	down	7.884e-108	1.86141e-103	0.068	0.608	4
Stag1	0.155068	0.491767	-1.2915	-0.255802	down	4.94423e-70	1.16733e-65	0.046	0.477	4
Cnot4	0.148939	0.484059	-1.29168	-0.255942	down	4.72883e-78	1.11648e-73	0.028	0.479	4
Larp4	0.454808	0.879649	-1.29203	-0.256211	down	7.75545e-122	1.83106e-117	0.074	0.65	4
Pik3r1	0.342033	0.733962	-1.29204	-0.256224	down	3.32829e-75	7.85809e-71	0.046	0.489	4
Fnbp1	0.0898124	0.408116	-1.29207	-0.256247	down	2.07801e-28	4.90619e-24	0.015	0.223	4
Gata6	0.0473115	0.353311	-1.29218	-0.256328	down	5.44869e-54	1.28643e-49	0.025	0.389	4
Appbp2	0.266043	0.636669	-1.29274	-0.256767	down	2.01407e-88	4.75522e-84	0.074	0.587	4
Cdc42bpa	0.187041	0.534565	-1.29277	-0.256784	down	1.25048e-93	2.95238e-89	0.031	0.522	4
Vps37b	0.120248	0.44904	-1.2935	-0.257351	down	1.70252e-30	4.01965e-26	0.028	0.261	4
Rps20	15.6395	20.5234	-1.29352	-0.257364	down	1.25968e-48	2.97412e-44	0.742	0.977	4
Syngr2	0.298043	0.67912	-1.29358	-0.257412	down	1.31096e-85	3.09518e-81	0.046	0.522	4
Lasp1	0.391896	0.800672	-1.29368	-0.257493	down	8.72863e-119	2.06083e-114	0.052	0.615	4
Wipi1	0.514933	0.960152	-1.29389	-0.257651	down	7.74957e-74	1.82967e-69	0.077	0.515	4
Zfp207	0.463395	0.89365	-1.29401	-0.257747	down	2.26912e-118	5.35738e-114	0.074	0.651	4
Znrf1	0.143233	0.479397	-1.29405	-0.257774	down	3.47797e-66	8.21149e-62	0.025	0.425	4
Rbm7	0.229045	0.59064	-1.29421	-0.257899	down	3.89689e-78	9.20056e-74	0.062	0.53	4
Sh3bgrl	0.485186	0.922625	-1.29453	-0.258151	down	1.03551e-100	2.44485e-96	0.083	0.623	4
Man2b1	0.168701	0.513021	-1.29462	-0.258216	down	3.50444e-45	8.27398e-41	0.04	0.362	4
Bicd1	0.29319	0.674493	-1.29485	-0.258399	down	7.31306e-116	1.72661e-111	0.037	0.572	4
Pan3	0.142992	0.480121	-1.29495	-0.258474	down	6.93475e-59	1.6373e-54	0.058	0.46	4
Gpcpd1	0.085871	0.407022	-1.29575	-0.259093	down	1.43702e-62	3.3928e-58	0.015	0.385	4
Grb2	0.556239	1.01706	-1.29612	-0.259371	down	2.20451e-94	5.20486e-90	0.083	0.603	4
Baz2a	0.337202	0.733777	-1.29657	-0.259723	down	1.64143e-108	3.87543e-104	0.055	0.598	4
Itgb5	0.112663	0.442743	-1.29666	-0.25979	down	2.17299e-66	5.13044e-62	0.012	0.39	4
2900027M19Rik	0.118631	0.450753	-1.2969	-0.259978	down	2.6471e-78	6.2498e-74	0.022	0.463	4
Rnpepl1	0.24121	0.610823	-1.29778	-0.260658	down	1.42227e-101	3.35799e-97	0.055	0.583	4
Zfp652	0.194515	0.550232	-1.29779	-0.260664	down	1.36039e-75	3.21189e-71	0.052	0.517	4
Dhx9	0.310538	0.701253	-1.29813	-0.260927	down	1.5952e-93	3.76627e-89	0.055	0.562	4
Rpl36	7.78723	10.4096	-1.29843	-0.261159	down	3.43124e-78	8.10115e-74	0.566	0.945	4
Wdr33	0.328336	0.724913	-1.29855	-0.26125	down	2.85057e-96	6.73019e-92	0.08	0.609	4
Pdcd6ip	0.650916	1.14383	-1.29857	-0.261262	down	2.62904e-111	6.20717e-107	0.108	0.683	4
Bcl10	0.144392	0.486162	-1.29865	-0.261324	down	5.24425e-56	1.23817e-51	0.031	0.396	4
Dop1a	0.0430178	0.354557	-1.29869	-0.261356	down	6.39361e-64	1.50953e-59	0.015	0.412	4
Tgfbr1	0.00787456	0.309044	-1.29882	-0.261453	down	6.07335e-51	1.43392e-46	0.006	0.335	4
Rsf1	0.386093	0.800879	-1.29925	-0.261786	down	9.25699e-102	2.18557e-97	0.062	0.606	4
Ppp2r1a	0.42018	0.845435	-1.29944	-0.261931	down	6.64644e-130	1.56922e-125	0.071	0.658	4
Irf2bp2	1.08559	1.71016	-1.29947	-0.261956	down	1.45741e-128	3.44094e-124	0.12	0.728	4
Cggbp1	0.467326	0.906795	-1.2995	-0.261982	down	7.3839e-111	1.74334e-106	0.077	0.635	4
mt-Nd4	15.4712	20.4044	-1.2995	-0.261983	down	8.37327e-27	1.97693e-22	0.662	0.9	4
Slc38a4	0.542321	1.00498	-1.29998	-0.262346	down	1.51319e-73	3.57264e-69	0.098	0.545	4
Aff4	0.606174	1.08832	-1.30018	-0.262506	down	7.33446e-125	1.73167e-120	0.092	0.68	4
Ppm1l	0.407739	0.830439	-1.30027	-0.262571	down	2.69637e-106	6.36614e-102	0.071	0.605	4
Parp14	0.129064	0.468167	-1.30034	-0.262626	down	6.96776e-65	1.64509e-60	0.018	0.409	4
Gbp7	0.174117	0.528196	-1.30157	-0.263572	down	1.49432e-53	3.52808e-49	0.025	0.364	4
Marcksl1	0.0540863	0.372021	-1.30162	-0.26361	down	1.88548e-27	4.45162e-23	0.009	0.208	4
Rbpms	0.73418	1.25776	-1.30192	-0.263837	down	5.37963e-128	1.27013e-123	0.089	0.693	4
Itga6	0.268967	0.652101	-1.30193	-0.263844	down	4.56628e-73	1.0781e-68	0.049	0.49	4
Cyfip1	0.177722	0.53332	-1.30194	-0.263854	down	3.2951e-77	7.77974e-73	0.025	0.467	4
Clk1	0.306239	0.701273	-1.30242	-0.264225	down	1.26797e-79	2.99367e-75	0.068	0.545	4
Zfp869	0.12254	0.462148	-1.30254	-0.264313	down	5.77209e-72	1.36279e-67	0.043	0.493	4
Chd1	0.0768656	0.402673	-1.30255	-0.264325	down	1.52151e-59	3.59228e-55	0.022	0.406	4
Lamp1	2.26224	3.24939	-1.3026	-0.264363	down	3.18873e-77	7.52859e-73	0.335	0.81	4
Galnt1	0.278155	0.66528	-1.30288	-0.264576	down	1.62341e-91	3.83286e-87	0.065	0.575	4
Gnaq	0.501133	0.956829	-1.30357	-0.265105	down	7.62549e-121	1.80038e-116	0.083	0.665	4
Map7d1	0.174939	0.531655	-1.3036	-0.265133	down	1.47704e-79	3.4873e-75	0.04	0.504	4
Tomm20	1.64678	2.45099	-1.30384	-0.265316	down	1.26357e-100	2.98329e-96	0.252	0.788	4
Ubxn4	1.18983	1.85526	-1.30387	-0.265338	down	1.89761e-118	4.48025e-114	0.169	0.754	4
Ints6	0.127864	0.470647	-1.30392	-0.265377	down	4.53494e-78	1.0707e-73	0.025	0.488	4
Zdhhc20	0.180119	0.539781	-1.30477	-0.266025	down	3.62594e-85	8.56084e-81	0.043	0.522	4
Eml4	0.117716	0.458572	-1.30496	-0.266171	down	1.57614e-62	3.72128e-58	0.022	0.415	4
Smad7	0.289266	0.682512	-1.30502	-0.266215	down	1.43e-59	3.37623e-55	0.043	0.419	4
Dusp11	0.291199	0.685109	-1.30507	-0.266259	down	1.6762e-85	3.95751e-81	0.062	0.55	4
Rhoa	2.76943	3.91941	-1.30508	-0.266264	down	2.52393e-109	5.959e-105	0.308	0.854	4
Nemf	0.229316	0.604767	-1.30541	-0.266521	down	1.27956e-93	3.02103e-89	0.04	0.538	4
Samd8	0.0258326	0.339299	-1.30557	-0.266642	down	8.53988e-63	2.01627e-58	0.025	0.437	4
Slc24a2	0.0664455	0.392613	-1.30585	-0.266851	down	4.73077e-64	1.11693e-59	0.034	0.446	4
Plekha6	0.153145	0.506797	-1.30669	-0.267494	down	3.70393e-77	8.74498e-73	0.052	0.519	4
Prkar2a	0.17113	0.530316	-1.3067	-0.267506	down	6.05431e-76	1.42942e-71	0.04	0.497	4
Ssh2	0.087456	0.421154	-1.30686	-0.267628	down	6.37259e-54	1.50457e-49	0.009	0.336	4
Numa1	0.31952	0.725108	-1.30738	-0.268022	down	1.12983e-110	2.66753e-106	0.052	0.608	4
Leng8	0.108146	0.448791	-1.3074	-0.268041	down	2.10198e-77	4.96277e-73	0.034	0.493	4
Trip11	0.586452	1.07421	-1.30745	-0.26808	down	4.77784e-123	1.12805e-118	0.074	0.666	4
Gria3	0.0369436	0.355788	-1.30748	-0.268105	down	8.07653e-39	1.90687e-34	0.022	0.308	4
St18	0.354732	0.771346	-1.30752	-0.268136	down	8.846e-93	2.08854e-88	0.065	0.572	4
Calu	0.0320092	0.349551	-1.30769	-0.268264	down	2.43147e-37	5.74069e-33	0.025	0.309	4
Ifrd1	0.377671	0.801657	-1.30776	-0.268312	down	1.86449e-64	4.40205e-60	0.077	0.496	4
Uba1	0.530804	1.00195	-1.30778	-0.268329	down	5.80896e-133	1.3715e-128	0.074	0.684	4
Ifngr2	0.0433849	0.364535	-1.3078	-0.268344	down	6.4064e-33	1.51255e-28	0.015	0.26	4
Mapk14	0.373311	0.796082	-1.30785	-0.268383	down	8.69041e-94	2.05181e-89	0.071	0.589	4
Gramd1a	0.0921888	0.428517	-1.30794	-0.268453	down	5.63525e-59	1.33048e-54	0.028	0.413	4
Rtf1	0.264397	0.653851	-1.30802	-0.268511	down	3.69856e-87	8.7323e-83	0.055	0.546	4
Exoc4	0.198677	0.567889	-1.30802	-0.268512	down	4.99862e-86	1.18017e-81	0.043	0.528	4
Itpkb	0.0939181	0.43087	-1.30802	-0.268517	down	6.23415e-46	1.47188e-41	0.015	0.325	4
Spag9	0.392093	0.821284	-1.30831	-0.268734	down	2.5103e-100	5.92683e-96	0.062	0.597	4
Pum2	0.621832	1.12194	-1.30836	-0.268775	down	4.72504e-120	1.11558e-115	0.095	0.689	4
Cdk4	0.548287	1.02633	-1.30875	-0.269076	down	2.45252e-114	5.79039e-110	0.095	0.664	4
Stt3b	0.202442	0.574558	-1.30947	-0.26962	down	1.04394e-84	2.46474e-80	0.062	0.554	4
Zcchc7	0.300123	0.702527	-1.30951	-0.269655	down	5.27196e-94	1.24471e-89	0.058	0.565	4
Pds5a	0.232722	0.614456	-1.30967	-0.269773	down	7.51432e-98	1.77413e-93	0.043	0.56	4
Zfp704	0.226588	0.606537	-1.30976	-0.269844	down	1.95317e-88	4.61143e-84	0.04	0.53	4
Usp9x	1.14329	1.8074	-1.30985	-0.269915	down	1.44398e-114	3.40923e-110	0.163	0.733	4
Xiap	0.244431	0.630142	-1.30995	-0.269989	down	5.53524e-95	1.30687e-90	0.034	0.546	4
Iars	0.0758726	0.409579	-1.31017	-0.270159	down	1.03548e-68	2.44478e-64	0.022	0.44	4
Eif4g1	1.10258	1.75501	-1.3103	-0.270259	down	8.10105e-119	1.91266e-114	0.154	0.747	4
Rtp4	0.156244	0.515054	-1.31032	-0.270274	down	6.41627e-47	1.51488e-42	0.022	0.329	4
Chic2	0.391469	0.823451	-1.31045	-0.270371	down	2.31853e-81	5.47404e-77	0.08	0.566	4
Slc43a2	0.355233	0.776049	-1.31051	-0.270418	down	2.98485e-87	7.04724e-83	0.08	0.568	4
Zmynd8	0.731167	1.26916	-1.31077	-0.270614	down	1.33982e-122	3.16332e-118	0.098	0.683	4
Usp16	0.298918	0.703064	-1.31114	-0.270898	down	2.3922e-89	5.64798e-85	0.071	0.583	4
Pycard	0.29591	0.699346	-1.31131	-0.27103	down	1.72246e-38	4.06673e-34	0.034	0.305	4
Sema6d	0.0324676	0.354286	-1.3117	-0.271323	down	3.11874e-24	7.36335e-20	0.012	0.201	4
Kdm5b	0.153816	0.513823	-1.31201	-0.271564	down	1.53109e-92	3.61491e-88	0.025	0.518	4
Clic4	0.664736	1.18464	-1.3123	-0.271784	down	4.38097e-96	1.03435e-91	0.089	0.608	4
Ubl3	1.72362	2.57476	-1.3125	-0.271936	down	7.40775e-103	1.74897e-98	0.225	0.767	4
Ptpn11	0.454724	0.909406	-1.31256	-0.271976	down	3.03814e-110	7.17305e-106	0.083	0.649	4
Pja2	0.56424	1.05324	-1.31261	-0.272021	down	5.47729e-108	1.29319e-103	0.105	0.674	4
Srpk2	0.421722	0.866852	-1.31309	-0.272385	down	7.87636e-110	1.85961e-105	0.074	0.638	4
Ssrp1	0.498297	0.967546	-1.31319	-0.272458	down	2.02024e-124	4.76978e-120	0.08	0.669	4
Pafah1b1	1.30387	2.02619	-1.31353	-0.272715	down	1.23409e-123	2.91369e-119	0.16	0.767	4
Vcp	1.86227	2.76016	-1.3137	-0.272846	down	9.79265e-114	2.31204e-109	0.212	0.785	4
Prdx6	1.00337	1.63214	-1.31386	-0.272966	down	5.03453e-115	1.18865e-110	0.154	0.73	4
Ubqln2	0.375935	0.807785	-1.31386	-0.272968	down	1.32988e-97	3.13986e-93	0.086	0.616	4
Tug1	0.143242	0.502162	-1.31395	-0.273037	down	1.47017e-88	3.47108e-84	0.04	0.525	4
Cxxc5	0.417137	0.862335	-1.31415	-0.273193	down	4.14478e-119	9.78582e-115	0.068	0.631	4
Gm43362	0.0368001	0.362568	-1.3142	-0.273232	down	1.02921e-51	2.42995e-47	0.025	0.381	4
Anapc1	0.0425849	0.370206	-1.31424	-0.273258	down	1.48925e-70	3.51612e-66	0.018	0.448	4
Hadha	0.272227	0.672308	-1.31447	-0.273436	down	3.10824e-108	7.33855e-104	0.043	0.591	4
Nr3c1	0.566828	1.05987	-1.31468	-0.27359	down	1.61185e-98	3.80558e-94	0.102	0.651	4
Svbp	0.0844858	0.426019	-1.31493	-0.273781	down	5.68318e-41	1.3418e-36	0.018	0.305	4
Gatad2b	0.361229	0.790195	-1.31513	-0.273937	down	1.73486e-102	4.09602e-98	0.071	0.615	4
Utrn	0.404428	0.847487	-1.31547	-0.274196	down	3.71412e-89	8.76905e-85	0.068	0.573	4
Avl9	0.178556	0.550391	-1.3155	-0.274217	down	5.38769e-99	1.27203e-94	0.028	0.536	4
Lrrfip1	0.134627	0.492647	-1.31554	-0.274247	down	1.11202e-25	2.62547e-21	0.015	0.207	4
Tshz1	0.530512	1.01355	-1.3156	-0.274295	down	2.83493e-101	6.69327e-97	0.092	0.643	4
Vgll4	0.0709416	0.409057	-1.31572	-0.274382	down	6.82403e-54	1.61115e-49	0.015	0.36	4
Hes1	0.13951	0.499326	-1.31576	-0.274417	down	9.90427e-40	2.3384e-35	0.018	0.284	4
Zdhhc2	0.880322	1.47409	-1.31578	-0.27443	down	7.2308e-84	1.70719e-79	0.111	0.591	4
Psmd7	1.01099	1.64665	-1.31609	-0.274665	down	7.85937e-110	1.8556e-105	0.175	0.751	4
Ldb1	0.0216851	0.344728	-1.31619	-0.274738	down	2.90131e-57	6.85e-53	0.022	0.405	4
Usp4	0.0792922	0.42067	-1.3163	-0.274823	down	2.36817e-84	5.59126e-80	0.022	0.482	4
Ubr2	0.318519	0.736012	-1.31664	-0.275081	down	1.02407e-97	2.41783e-93	0.071	0.599	4
Rab11fip2	0.265662	0.666586	-1.31677	-0.275182	down	4.50144e-102	1.06279e-97	0.037	0.565	4
Gigyf1	0.155808	0.522256	-1.31705	-0.275394	down	4.81875e-84	1.13771e-79	0.034	0.523	4
Rsl1d1	0.413903	0.86261	-1.31735	-0.275625	down	1.94239e-101	4.58598e-97	0.083	0.62	4
Sqstm1	1.95837	2.89735	-1.3174	-0.275659	down	2.62908e-95	6.20727e-91	0.203	0.733	4
Tardbp	0.53365	1.02077	-1.31762	-0.275829	down	8.55843e-113	2.02064e-108	0.098	0.671	4
Ifit3	0.210137	0.594565	-1.31767	-0.275868	down	2.52786e-24	5.96827e-20	0.031	0.23	4
Emsy	0.0777696	0.420436	-1.31794	-0.27607	down	2.60875e-66	6.15926e-62	0.025	0.437	4
Cdk12	0.256991	0.656831	-1.31809	-0.276186	down	1.58881e-90	3.75118e-86	0.052	0.547	4
Sgpl1	0.079469	0.423154	-1.31838	-0.276406	down	1.35913e-72	3.2089e-68	0.028	0.465	4
Chd2	0.129421	0.489078	-1.31844	-0.276452	down	1.10197e-65	2.60174e-61	0.034	0.449	4
Ppp2r2d	0.189485	0.568456	-1.3186	-0.276571	down	4.91893e-93	1.16136e-88	0.055	0.567	4
Sos2	0.0280891	0.355684	-1.31864	-0.276604	down	3.26444e-64	7.70734e-60	0.022	0.434	4
Sh3kbp1	0.0508994	0.385888	-1.31876	-0.276694	down	7.17215e-34	1.69334e-29	0.018	0.269	4
Mrpl52	1.09335	1.76134	-1.3191	-0.276953	down	9.66223e-116	2.28125e-111	0.175	0.76	4
Mia2	0.555051	1.05168	-1.31937	-0.277151	down	1.29213e-104	3.05073e-100	0.111	0.659	4
Ccdc88a	0.38153	0.822779	-1.31939	-0.277171	down	4.46292e-108	1.0537e-103	0.058	0.611	4
Synj2bp	0.287142	0.698963	-1.31995	-0.277593	down	3.88151e-101	9.16425e-97	0.055	0.592	4
Nsa2	0.815338	1.39697	-1.3204	-0.277935	down	2.49278e-106	5.88546e-102	0.142	0.702	4
Cebpb	1.79915	2.69629	-1.3205	-0.278013	down	2.09373e-79	4.94331e-75	0.182	0.656	4
Tmbim1	0.0498851	0.386533	-1.32065	-0.278125	down	5.11205e-60	1.20695e-55	0.025	0.419	4
Cdc42bpb	0.0112474	0.335597	-1.32074	-0.278194	down	8.6607e-66	2.04479e-61	0.009	0.415	4
Hnrnpul1	0.214925	0.604692	-1.32081	-0.278249	down	6.98516e-84	1.6492e-79	0.062	0.565	4
Klf4	0.0905262	0.440408	-1.32084	-0.278266	down	5.74806e-21	1.35712e-16	0.037	0.227	4
Elf2	0.189306	0.571053	-1.32098	-0.278376	down	6.91912e-79	1.6336e-74	0.046	0.513	4
Kat6a	0.156505	0.527867	-1.32111	-0.278471	down	8.81516e-68	2.08126e-63	0.046	0.475	4
Exoc6b	0.0932008	0.444285	-1.32115	-0.278504	down	1.54486e-82	3.64741e-78	0.028	0.494	4
Rab21	0.741023	1.30025	-1.32121	-0.278544	down	3.48113e-108	8.21894e-104	0.148	0.719	4
Cd200	0.400498	0.850892	-1.3216	-0.27884	down	2.89336e-67	6.83122e-63	0.092	0.534	4
Zyg11b	0.1198	0.480029	-1.32169	-0.278912	down	8.60827e-74	2.03241e-69	0.037	0.483	4
Csde1	1.54843	2.36841	-1.32176	-0.278963	down	9.4618e-116	2.23393e-111	0.197	0.776	4
Phf20l1	0.539695	1.03534	-1.32191	-0.279078	down	5.80548e-112	1.37067e-107	0.08	0.652	4
Setd2	0.191786	0.575604	-1.32205	-0.279185	down	2.91663e-82	6.88616e-78	0.043	0.516	4
Tnfaip8	0.247134	0.649454	-1.3226	-0.279596	down	2.46405e-40	5.81762e-36	0.028	0.311	4
Zfp292	0.454365	0.923927	-1.32286	-0.279799	down	1.03328e-96	2.43958e-92	0.071	0.608	4
Akap11	0.308755	0.731392	-1.32293	-0.27985	down	1.45844e-97	3.44339e-93	0.071	0.587	4
Hdlbp	1.06839	1.73656	-1.32304	-0.27993	down	1.17141e-110	2.7657e-106	0.169	0.735	4
Dbnl	0.25044	0.654608	-1.32322	-0.280068	down	6.50427e-83	1.53566e-78	0.037	0.499	4
Plxnb2	0.591922	1.10682	-1.32344	-0.280235	down	2.20442e-112	5.20463e-108	0.095	0.665	4
Eif5b	0.966192	1.60236	-1.32355	-0.280318	down	4.52993e-122	1.06952e-117	0.135	0.736	4
R3hdm1	0.524522	1.0179	-1.32363	-0.280379	down	1.09803e-109	2.59245e-105	0.089	0.653	4
Slc4a7	0.454652	0.925661	-1.32379	-0.280502	down	3.33895e-101	7.88327e-97	0.062	0.588	4
Poldip3	0.131892	0.498596	-1.32397	-0.280638	down	9.40845e-88	2.22134e-83	0.034	0.525	4
Cacna1a	0.138386	0.507379	-1.32414	-0.280761	down	1.96778e-84	4.64593e-80	0.018	0.481	4
Eif3d	0.504025	0.991786	-1.3243	-0.280887	down	1.41802e-105	3.34795e-101	0.102	0.661	4
Trp53i11	0.164412	0.542261	-1.3245	-0.281033	down	8.84343e-43	2.08793e-38	0.025	0.316	4
Klf3	0.22183	0.61848	-1.32464	-0.281138	down	5.36398e-74	1.26643e-69	0.031	0.454	4
Mapk6	0.0999498	0.457365	-1.32494	-0.281365	down	4.95121e-72	1.16898e-67	0.034	0.476	4
Mettl1	0.303715	0.727894	-1.32536	-0.281685	down	7.76365e-105	1.833e-100	0.068	0.613	4
Rab5b	0.096148	0.453206	-1.32574	-0.28197	down	1.41817e-94	3.3483e-90	0.015	0.509	4
Fermt2	0.369767	0.81643	-1.32609	-0.282232	down	2.45317e-78	5.79194e-74	0.071	0.556	4
Tgoln1	1.79745	2.71176	-1.32683	-0.282796	down	7.09336e-88	1.67474e-83	0.262	0.764	4
Zfhx2	0.452182	0.928304	-1.32787	-0.283573	down	3.57457e-108	8.43956e-104	0.071	0.615	4
Pnrc1	1.01127	1.67121	-1.32812	-0.283762	down	1.80684e-98	4.26595e-94	0.132	0.675	4
Maml3	0.145993	0.522031	-1.32813	-0.283774	down	1.14785e-81	2.71007e-77	0.034	0.509	4
Exoc5	0.158909	0.539468	-1.32838	-0.283958	down	5.13395e-80	1.21212e-75	0.043	0.52	4
Alcam	0.728382	1.29615	-1.3285	-0.28405	down	2.43974e-75	5.76023e-71	0.126	0.602	4
[truncated: 654 more rows]

## Sheet: cluster5(beta-3)
cluster5 (beta-3)
[truncated: 300 more rows]

## Sheet: cluster6(pancreatic polypeptide
cluster6 (pancreatic polypeptide)
[truncated: 630 more rows]

[truncated: 9 more sheets: cluster7(immune-2), cluster8(immune-3), cluster9(Procr(+)&stellate), cluster10(endothelial), cluster11(acinar), cluster12(immune-4), cluster13(duct), cluster14(immune-5), cluster15(immune-6)]
