# Supplementary material for: Characterisation of Ppy-lineage cells clarifies the functional heterogeneity of pancreatic beta cells in mice
Source: Diabetologia. 2021 Sep 9;64(12):2803–16. doi: 10.1007/s00125-021-05560-x (PMC8563568; doi:10.1007/s00125-021-05560-x)
Supplement: Supplementary file 3 — (XLSX 86 kb) [file 125_2021_5560_MOESM3_ESM.xlsx]

## Sheet: Readme
ESM Table 3: Differentially expressed genes analysis between Ppy-lineage and non-Ppy-lineage beta cells
gene_symbol: The abbreviation of each gene.
avg.exp.cluster: Average expression levels of each gene in the clusters 4 and 6.
avg.exp.remaining: Average expression levels of each gene in the clusters 0, 1, 2, and 5.
avg.FC: (Avg.exp.cluster+1)/(avg.exp.remaining+1).
avg_logFC: log(avg_FC)
up or down: Upregulation or downregulation of average expression levels of each gene in the clusters 4 and 6 compared with the clusters 0, 1, 2, and 5.
p_val: P value.
p_val_adj: Adjusted P value.
pct.1: The percentage of the cells in the clusters 4 and 6 expressing each gene (0 - 1).
pct.2: The percentage of the cells in the clusters 0, 1, 2, and 5 expressing each gene (0 - 1).
cluster: The clusters 4 and 6.

## Sheet: nonPpy(0+1+2+5)_vs_Ppy(4+6)
Ppy (4+6) versus non-Ppy (0+1+2+5)
gene_symbol	avg.exp.cluster1	avg.exp.cluster2	avg_FC	avg_logFC	up_down	p_val	p_val_adj	pct.1	pct.2	cluster.num
Ppy	117.545	6.7416	15.3127	2.72869	up	1.2997e-272	3.06859e-268	0.894	0.919	Ppy(4+6)
Pyy	241.936	17.7087	12.9852	2.56381	up	7.09507e-218	1.67515e-213	0.917	0.964	Ppy(4+6)
Gcg	247.796	20.228	11.7202	2.46131	up	7.02515e-217	1.65864e-212	0.961	0.973	Ppy(4+6)
Cd74	8.55686	0.0942604	8.73363	2.16718	up	3.0183e-78	7.12621e-74	0.717	0.16	Ppy(4+6)
Sst	74.1472	8.40683	7.98858	2.07801	up	6.62908e-235	1.56513e-230	0.878	0.885	Ppy(4+6)
Ttr	26.0606	3.05882	6.66712	1.89719	up	2.52225e-184	5.95502e-180	0.85	0.855	Ppy(4+6)
Tmsb4x	39.6325	5.16792	6.58771	1.88521	up	2.98093e-77	7.03797e-73	0.961	0.903	Ppy(4+6)
Ccl5	8.14989	0.583221	5.77929	1.75428	up	1.16318e-45	2.74627e-41	0.583	0.141	Ppy(4+6)
Ifitm3	5.32931	0.144752	5.52898	1.71	up	5.07797e-85	1.19891e-80	0.789	0.105	Ppy(4+6)
H2-Eb1	3.51715	0.0131139	4.45868	1.49485	up	1.79168e-67	4.23015e-63	0.544	0.032	Ppy(4+6)
Fabp4	3.60625	0.0359253	4.44651	1.49212	up	4.74432e-30	1.12013e-25	0.322	0.036	Ppy(4+6)
H2-Ab1	3.32214	0.0210041	4.23323	1.44296	up	2.93965e-64	6.94052e-60	0.572	0.053	Ppy(4+6)
H2-Aa	3.12043	0.0303389	3.9991	1.38607	up	6.94766e-73	1.64034e-68	0.572	0.031	Ppy(4+6)
Apoe	3.41649	0.106751	3.9905	1.38392	up	4.49044e-50	1.06019e-45	0.617	0.128	Ppy(4+6)
Ctrb1	5.92964	0.886928	3.67245	1.30086	up	3.68634e-98	8.70344e-94	0.828	0.555	Ppy(4+6)
Ctla2a	2.62456	0.0387826	3.48924	1.24968	up	2.41615e-57	5.70453e-53	0.483	0.028	Ppy(4+6)
Egfl7	2.57982	0.0278574	3.4828	1.24784	up	1.03915e-47	2.45342e-43	0.444	0.035	Ppy(4+6)
Id3	3.17742	0.284963	3.251	1.17896	up	1.2077e-62	2.85139e-58	0.817	0.188	Ppy(4+6)
Esm1	2.26602	0.00860263	3.23816	1.17501	up	3.19749e-42	7.54928e-38	0.35	0.017	Ppy(4+6)
Id1	2.40374	0.0562558	3.22246	1.17014	up	9.22672e-81	2.17843e-76	0.628	0.034	Ppy(4+6)
Rbp4	5.69835	1.18132	3.07077	1.12193	up	7.39752e-83	1.74655e-78	0.828	0.562	Ppy(4+6)
Fth1	40.4306	12.7076	3.02245	1.10607	up	2.09293e-66	4.94142e-62	0.972	0.958	Ppy(4+6)
Actb	20.9444	6.50994	2.92205	1.07228	up	6.03041e-85	1.42378e-80	0.967	0.932	Ppy(4+6)
Plk2	2.0963	0.0932026	2.83232	1.0411	up	9.65075e-15	2.27854e-10	0.333	0.109	Ppy(4+6)
Vim	1.90461	0.0465502	2.77541	1.0208	up	6.68459e-86	1.57823e-81	0.611	0.021	Ppy(4+6)
Gng11	1.75046	0.0106215	2.72156	1.0012	up	3.43421e-37	8.10818e-33	0.339	0.024	Ppy(4+6)
Pmepa1	1.95364	0.124726	2.6261	0.965498	up	5.35422e-26	1.26413e-21	0.522	0.201	Ppy(4+6)
Sparc	1.62199	0.0113209	2.59264	0.952676	up	2.34779e-62	5.54314e-58	0.5	0.027	Ppy(4+6)
Rhoc	1.94491	0.146702	2.56816	0.943188	up	1.09312e-26	2.58085e-22	0.583	0.205	Ppy(4+6)
Igfbp7	2.90248	0.551751	2.51489	0.922229	up	4.57073e-42	1.07915e-37	0.85	0.614	Ppy(4+6)
Prss2	2.21673	0.338787	2.40272	0.876602	up	1.77311e-54	4.18631e-50	0.789	0.271	Ppy(4+6)
Ier3	2.05232	0.270461	2.40253	0.87652	up	8.40408e-22	1.9842e-17	0.672	0.306	Ppy(4+6)
Rhob	1.90329	0.20928	2.40084	0.87582	up	1.21898e-16	2.878e-12	0.522	0.276	Ppy(4+6)
Emcn	1.39662	0.00821195	2.3771	0.865883	up	1.44216e-47	3.40494e-43	0.378	0.016	Ppy(4+6)
Gngt2	1.43387	0.0352497	2.351	0.854841	up	8.52393e-50	2.0125e-45	0.367	0.01	Ppy(4+6)
Try4	1.91784	0.24828	2.33749	0.849076	up	5.69814e-54	1.34533e-49	0.767	0.252	Ppy(4+6)
Sat1	3.17257	0.812418	2.30221	0.83387	up	6.85629e-11	1.61877e-06	0.828	0.662	Ppy(4+6)
Arpc1b	3.02864	0.776535	2.2677	0.818764	up	4.28062e-22	1.01065e-17	0.883	0.711	Ppy(4+6)
Jun	4.19957	1.33632	2.22554	0.799998	up	1.17228e-08	0.000276776	0.861	0.652	Ppy(4+6)
Cyba	1.3601	0.0713719	2.20288	0.789764	up	1.58343e-65	3.73848e-61	0.572	0.041	Ppy(4+6)
Tyrobp	1.19756	0.0194721	2.15558	0.768062	up	5.83352e-36	1.37729e-31	0.289	0.011	Ppy(4+6)
Ifitm2	1.67507	0.241221	2.1552	0.767882	up	3.0914e-41	7.2988e-37	0.778	0.298	Ppy(4+6)
Cd52	1.44552	0.138851	2.14735	0.764237	up	4.49233e-57	1.06064e-52	0.444	0.019	Ppy(4+6)
Txn1	4.66446	1.66424	2.12611	0.754293	up	5.88631e-30	1.38976e-25	0.9	0.853	Ppy(4+6)
Gnas	16.3238	7.23394	2.10395	0.743819	up	2.52317e-101	5.95721e-97	0.9	0.959	Ppy(4+6)
Sox4	1.76083	0.348629	2.04714	0.716443	up	4.91871e-13	1.16131e-08	0.661	0.411	Ppy(4+6)
Anxa2	1.1706	0.061758	2.04435	0.71508	up	3.89754e-34	9.2021e-30	0.478	0.085	Ppy(4+6)
Srgn	1.40359	0.181218	2.03484	0.710419	up	1.60626e-58	3.79238e-54	0.439	0.015	Ppy(4+6)
Pnlip	1.27564	0.122411	2.02746	0.706784	up	5.04006e-50	1.18996e-45	0.667	0.168	Ppy(4+6)
Esd	4.74544	1.84257	2.02121	0.703698	up	3.94188e-27	9.30678e-23	0.906	0.874	Ppy(4+6)
Clu	4.62313	1.78385	2.01991	0.703053	up	5.61409e-60	1.32549e-55	0.828	0.809	Ppy(4+6)
Cela3b	1.34914	0.163789	2.01853	0.70237	up	9.83931e-55	2.32306e-50	0.711	0.165	Ppy(4+6)
Pfn1	5.91869	2.46757	1.99526	0.690773	up	2.82655e-35	6.67348e-31	0.933	0.895	Ppy(4+6)
Tmsb10	3.5274	1.29019	1.97686	0.681512	up	2.79082e-38	6.58913e-34	0.911	0.707	Ppy(4+6)
Ctsz	2.35323	0.703527	1.9684	0.677222	up	6.4157e-57	1.51475e-52	0.839	0.663	Ppy(4+6)
Ecscr	0.97491	0.00446314	1.96613	0.676069	up	4.88857e-37	1.15419e-32	0.272	0.006	Ppy(4+6)
Fxyd5	1.07965	0.058617	1.96449	0.675235	up	5.93597e-32	1.40148e-27	0.394	0.052	Ppy(4+6)
Cela1	1.38984	0.22141	1.95663	0.671222	up	2.51576e-54	5.93971e-50	0.756	0.213	Ppy(4+6)
B2m	5.66425	2.45809	1.92715	0.65604	up	3.3038e-18	7.80028e-14	0.906	0.782	Ppy(4+6)
Col4a1	1.05842	0.0733225	1.9178	0.651179	up	1.20766e-10	2.85129e-06	0.311	0.121	Ppy(4+6)
S100a16	0.936341	0.0105241	1.91617	0.650331	up	6.95403e-52	1.64185e-47	0.422	0.019	Ppy(4+6)
Msn	0.992117	0.0397759	1.91591	0.650193	up	1.37498e-36	3.24633e-32	0.306	0.013	Ppy(4+6)
Dusp1	1.25559	0.187419	1.89957	0.641628	up	1.03664e-09	2.4475e-05	0.456	0.244	Ppy(4+6)
Resp18	16.3103	8.21796	1.87789	0.630147	up	7.15628e-54	1.6896e-49	0.839	0.926	Ppy(4+6)
Cela2a	1.53286	0.357053	1.86644	0.624035	up	3.28336e-46	7.75202e-42	0.706	0.186	Ppy(4+6)
Blvrb	1.14559	0.151924	1.86262	0.621982	up	3.98738e-24	9.41421e-20	0.617	0.263	Ppy(4+6)
Tspan8	1.30649	0.246453	1.85045	0.615427	up	1.47629e-45	3.48552e-41	0.761	0.272	Ppy(4+6)
Junb	3.22858	1.3136	1.82771	0.603064	up	1.43076e-07	0.00337802	0.856	0.722	Ppy(4+6)
Cst3	11.0576	5.65183	1.81268	0.594805	up	7.41451e-67	1.75057e-62	0.894	0.939	Ppy(4+6)
Ctss	0.86964	0.0316333	1.81231	0.594602	up	2.72683e-39	6.43805e-35	0.322	0.013	Ppy(4+6)
Lgals3	0.837916	0.0184973	1.80454	0.590304	up	4.64847e-51	1.0975e-46	0.483	0.044	Ppy(4+6)
Cpa1	0.96488	0.0956929	1.79328	0.584044	up	9.09323e-54	2.14691e-49	0.644	0.115	Ppy(4+6)
Fcer1g	0.933611	0.0834702	1.78465	0.57922	up	2.14985e-26	5.07578e-22	0.411	0.084	Ppy(4+6)
Pecam1	0.822584	0.0274197	1.77394	0.573205	up	2.74014e-24	6.46947e-20	0.261	0.024	Ppy(4+6)
H3f3b	11.1046	5.82711	1.77301	0.572681	up	2.67828e-21	6.32341e-17	0.956	0.93	Ppy(4+6)
Rpl7a	7.13759	3.60182	1.76834	0.570042	up	1.83675e-34	4.33657e-30	0.944	0.934	Ppy(4+6)
Basp1	0.933892	0.0957732	1.76487	0.568074	up	3.54604e-79	8.37219e-75	0.644	0.041	Ppy(4+6)
Tcf4	2.05842	0.733054	1.76476	0.568014	up	0.0213988	1	0.739	0.701	Ppy(4+6)
Mgp	0.7731	0.0169128	1.74361	0.555958	up	2.00215e-29	4.72708e-25	0.339	0.051	Ppy(4+6)
Cd9	0.804007	0.0349693	1.74305	0.555638	up	6.52604e-76	1.5408e-71	0.639	0.046	Ppy(4+6)
Ier5	1.33162	0.338096	1.74249	0.555314	up	0.000934794	1	0.522	0.432	Ppy(4+6)
Try5	0.973856	0.133529	1.74134	0.554654	up	3.44495e-57	8.13353e-53	0.75	0.188	Ppy(4+6)
Prdx1	6.66871	3.42032	1.73488	0.550936	up	5.7052e-28	1.347e-23	0.911	0.909	Ppy(4+6)
Eng	0.744836	0.00779852	1.73133	0.548892	up	1.94748e-28	4.598e-24	0.267	0.019	Ppy(4+6)
Hspb1	1.07783	0.202117	1.72848	0.547241	up	4.51462e-50	1.0659e-45	0.589	0.084	Ppy(4+6)
Dynll1	2.07029	0.788005	1.71716	0.540673	up	2.11258e-23	4.9878e-19	0.872	0.75	Ppy(4+6)
Zfp36l1	0.729291	0.00842114	1.71485	0.539325	up	8.04667e-29	1.89982e-24	0.222	0.006	Ppy(4+6)
Itm2b	8.59366	4.60104	1.71284	0.53815	up	4.74388e-51	1.12003e-46	0.9	0.938	Ppy(4+6)
Gstp1	1.56387	0.499457	1.70986	0.536413	up	9.16254e-27	2.16328e-22	0.806	0.508	Ppy(4+6)
Nfkbia	2.09598	0.816272	1.70458	0.533319	up	4.63165e-17	1.09353e-12	0.833	0.508	Ppy(4+6)
Rpl36a	4.40275	2.17106	1.70377	0.532842	up	1.49568e-26	3.5313e-22	0.933	0.895	Ppy(4+6)
Hes1	0.878004	0.105305	1.69908	0.530088	up	2.98298e-06	0.070428	0.372	0.224	Ppy(4+6)
Phlda1	0.899325	0.120193	1.69553	0.527998	up	3.05275e-13	7.20754e-09	0.411	0.159	Ppy(4+6)
Hexim1	1.27546	0.34507	1.69171	0.525737	up	0.0761687	1	0.533	0.484	Ppy(4+6)
Ppia	11.9782	6.69618	1.68632	0.522547	up	4.18189e-28	9.87344e-24	0.961	0.955	Ppy(4+6)
Rpl7	6.88172	3.69427	1.67901	0.518204	up	3.86099e-32	9.11581e-28	0.933	0.92	Ppy(4+6)
Bnip2	0.908062	0.13998	1.67377	0.515078	up	1.0215e-07	0.00241176	0.317	0.286	Ppy(4+6)
C1qb	0.679874	0.00526816	1.67107	0.513464	up	8.81032e-37	2.08012e-32	0.311	0.015	Ppy(4+6)
Crip2	0.695174	0.0217642	1.65907	0.506255	up	5.82786e-18	1.37596e-13	0.217	0.026	Ppy(4+6)
Plvap	0.658812	0.00534095	1.65	0.500775	up	2.6439e-50	6.24224e-46	0.389	0.014	Ppy(4+6)
Wsb1	0.763489	0.0730936	1.64337	0.496749	up	4.53625e-08	0.00107101	0.283	0.158	Ppy(4+6)
Ctsh	0.666079	0.0147085	1.64193	0.495871	up	4.60401e-29	1.08701e-24	0.333	0.038	Ppy(4+6)
Cpb1	0.729436	0.0541136	1.64065	0.495095	up	6.72257e-57	1.5872e-52	0.611	0.081	Ppy(4+6)
Rps2	22.2286	13.1688	1.63942	0.494343	up	2.24335e-27	5.29655e-23	0.961	0.968	Ppy(4+6)
Sh3bgrl3	2.05754	0.86545	1.63904	0.49411	up	1.96556e-13	4.64069e-09	0.839	0.67	Ppy(4+6)
Cstb	2.83437	1.3598	1.62487	0.485429	up	1.00348e-13	2.36922e-09	0.861	0.82	Ppy(4+6)
Higd1a	0.76794	0.0883834	1.62437	0.485122	up	8.92903e-74	2.10814e-69	0.711	0.079	Ppy(4+6)
Rpl35	6.6737	3.7391	1.61923	0.481952	up	1.02e-24	2.40823e-20	0.933	0.929	Ppy(4+6)
Hhex	0.698999	0.0521618	1.61477	0.479192	up	1.98977e-56	4.69786e-52	0.472	0.026	Ppy(4+6)
H2-D1	7.31141	4.14871	1.61427	0.478883	up	2.6523e-26	6.26209e-22	0.939	0.923	Ppy(4+6)
2210010C04Rik	0.801931	0.122559	1.6052	0.473249	up	7.17653e-51	1.69438e-46	0.683	0.145	Ppy(4+6)
Rpl23	17.3303	10.4543	1.60029	0.470188	up	1.21527e-29	2.86925e-25	0.956	0.964	Ppy(4+6)
Rps18	16.348	9.84992	1.59891	0.469321	up	1.83627e-31	4.33543e-27	0.956	0.961	Ppy(4+6)
Myl12a	1.34343	0.466899	1.59754	0.468466	up	5.40772e-12	1.27676e-07	0.75	0.587	Ppy(4+6)
Sertad1	0.73045	0.0842279	1.59602	0.467513	up	4.63728e-10	1.09486e-05	0.372	0.176	Ppy(4+6)
H2-Q7	1.1169	0.327126	1.5951	0.466939	up	3.11753e-15	7.36049e-11	0.589	0.273	Ppy(4+6)
H3f3a	8.94177	5.27904	1.58333	0.459528	up	6.3594e-31	1.50145e-26	0.944	0.94	Ppy(4+6)
Lpar6	0.799939	0.136911	1.58318	0.459438	up	0.000719616	1	0.306	0.22	Ppy(4+6)
Crip1	0.937029	0.224418	1.582	0.458689	up	4.72342e-19	1.1152e-14	0.672	0.351	Ppy(4+6)
Rps4x	13.2686	8.0231	1.58134	0.458274	up	1.90489e-28	4.49744e-24	0.956	0.963	Ppy(4+6)
Rps16	12.1475	7.3346	1.57746	0.455814	up	2.09131e-31	4.93759e-27	0.928	0.957	Ppy(4+6)
Etv1	0.723821	0.100446	1.56647	0.448827	up	9.23573e-58	2.18056e-53	0.706	0.136	Ppy(4+6)
Rps5	12.6972	7.74797	1.56576	0.448368	up	4.49123e-28	1.06038e-23	0.944	0.954	Ppy(4+6)
Mir6236	3.04241	1.59012	1.5607	0.445136	up	0.0392631	1	0.644	0.714	Ppy(4+6)
Fau	16.9144	10.4809	1.56037	0.444925	up	1.23352e-24	2.91234e-20	0.972	0.965	Ppy(4+6)
Ier2	0.866779	0.197785	1.55853	0.443741	up	7.2901e-17	1.72119e-12	0.6	0.277	Ppy(4+6)
Psma5	1.65634	0.707123	1.55603	0.44214	up	1.67202e-08	0.000394764	0.828	0.726	Ppy(4+6)
Isg15	0.911853	0.229303	1.55523	0.441625	up	1.16898e-35	2.75997e-31	0.65	0.178	Ppy(4+6)
Atp5h	4.70692	2.67954	1.55099	0.438892	up	4.73375e-30	1.11764e-25	0.9	0.923	Ppy(4+6)
Eef1b2	5.70036	3.33876	1.5443	0.434572	up	1.78441e-20	4.213e-16	0.911	0.919	Ppy(4+6)
Cald1	0.750221	0.135997	1.54069	0.432231	up	6.24509e-17	1.47447e-12	0.539	0.221	Ppy(4+6)
Clps	0.680804	0.0928553	1.53799	0.430479	up	4.11295e-40	9.71067e-36	0.556	0.115	Ppy(4+6)
Tgfb1	0.563309	0.0165251	1.5379	0.430415	up	3.51956e-18	8.30969e-14	0.228	0.031	Ppy(4+6)
Upp1	1.26284	0.474863	1.53427	0.428054	up	1.99939e-16	4.72055e-12	0.789	0.552	Ppy(4+6)
Rpl9	19.8017	12.5633	1.53367	0.427666	up	1.93622e-32	4.57141e-28	0.95	0.974	Ppy(4+6)
Psma2	2.88615	1.53653	1.53207	0.426621	up	9.85826e-19	2.32754e-14	0.878	0.859	Ppy(4+6)
Clec2d	0.55082	0.0126734	1.53141	0.42619	up	6.99607e-20	1.65177e-15	0.239	0.03	Ppy(4+6)
Rps3	12.0165	7.52542	1.52679	0.423168	up	1.03797e-28	2.45064e-24	0.944	0.951	Ppy(4+6)
Cd24a	0.685194	0.105303	1.52464	0.421761	up	6.16022e-78	1.45443e-73	0.694	0.062	Ppy(4+6)
Cdc42	3.49314	1.94842	1.52392	0.421283	up	7.59901e-09	0.000179413	0.911	0.889	Ppy(4+6)
1700086L19Rik	1.2458	0.474443	1.52315	0.420783	up	5.67493e-33	1.33985e-28	0.789	0.56	Ppy(4+6)
Rplp0	15.236	9.66593	1.52223	0.420177	up	1.05062e-24	2.48052e-20	0.95	0.968	Ppy(4+6)
Rpl11	13.723	8.67942	1.52106	0.419409	up	1.89154e-40	4.46593e-36	0.944	0.961	Ppy(4+6)
Cfl1	4.8719	2.86596	1.51887	0.417969	up	6.28479e-16	1.48384e-11	0.917	0.911	Ppy(4+6)
Anxa3	0.526786	0.00571433	1.51811	0.417467	up	7.66821e-29	1.81046e-24	0.261	0.015	Ppy(4+6)
Rbms1	0.871419	0.234676	1.51572	0.415888	up	0.000352718	1	0.489	0.419	Ppy(4+6)
Plin2	0.741992	0.149912	1.51489	0.415344	up	1.14955e-07	0.00271409	0.467	0.281	Ppy(4+6)
Ddah2	0.534374	0.0128626	1.51489	0.415342	up	3.13742e-20	7.40744e-16	0.25	0.032	Ppy(4+6)
C1qa	1.0628	0.363013	1.51341	0.414364	up	1.47151e-08	0.000347424	0.694	0.477	Ppy(4+6)
Tgfbi	0.523687	0.00720258	1.51279	0.413956	up	4.36315e-23	1.03014e-18	0.244	0.021	Ppy(4+6)
Rpl29	8.75731	5.46014	1.51039	0.412366	up	2.64095e-24	6.23527e-20	0.933	0.941	Ppy(4+6)
Tm4sf1	0.516531	0.00429258	1.51005	0.412142	up	2.83739e-33	6.69907e-29	0.25	0.006	Ppy(4+6)
Ptma	13.6593	8.71233	1.50935	0.411677	up	1.81574e-15	4.28696e-11	0.95	0.95	Ppy(4+6)
Pcsk1n	14.9963	9.61193	1.50739	0.410381	up	3.22269e-52	7.60876e-48	0.844	0.952	Ppy(4+6)
Irf7	1.61746	0.736487	1.50733	0.41034	up	8.08151e-22	1.90804e-17	0.828	0.446	Ppy(4+6)
Clic1	2.97464	1.6435	1.50355	0.40783	up	2.74298e-15	6.47617e-11	0.889	0.864	Ppy(4+6)
Plpp3	0.579381	0.0506666	1.50322	0.407608	up	3.19286e-07	0.00753834	0.222	0.1	Ppy(4+6)
Ifngr1	0.745794	0.161545	1.50299	0.407458	up	0.021939	1	0.294	0.285	Ppy(4+6)
Ppp1r14b	2.63714	1.42399	1.50047	0.405782	up	3.99645e-12	9.43562e-08	0.872	0.835	Ppy(4+6)
Cdc42ep3	0.558751	0.0389312	1.50034	0.405693	up	2.44275e-10	5.76734e-06	0.233	0.072	Ppy(4+6)
Tubb5	2.05955	1.04202	1.4983	0.404329	up	1.82837e-10	4.31677e-06	0.872	0.733	Ppy(4+6)
Txnip	0.902432	0.270053	1.49792	0.404075	up	1.0699e-24	2.52605e-20	0.672	0.264	Ppy(4+6)
Rpl19	23.3326	15.2794	1.49469	0.401916	up	2.56234e-34	6.04968e-30	0.972	0.979	Ppy(4+6)
Gpx3	6.43272	3.9898	1.48958	0.398496	up	3.96709e-18	9.3663e-14	0.828	0.77	Ppy(4+6)
Uqcrb	3.57265	2.07043	1.48925	0.398275	up	1.82526e-23	4.30945e-19	0.9	0.895	Ppy(4+6)
Actg1	9.61933	6.13287	1.48879	0.397962	up	4.43492e-21	1.04708e-16	0.939	0.934	Ppy(4+6)
Rps27a	16.9667	11.0698	1.48857	0.397819	up	1.59281e-31	3.76063e-27	0.967	0.973	Ppy(4+6)
Rps24	25.6999	16.941	1.48821	0.397574	up	8.54222e-30	2.01682e-25	0.961	0.982	Ppy(4+6)
Rpsa	13.9177	9.03372	1.48676	0.396599	up	1.31967e-21	3.11575e-17	0.944	0.955	Ppy(4+6)
Rps26	7.49399	4.71359	1.48663	0.396511	up	6.45894e-14	1.52496e-09	0.939	0.934	Ppy(4+6)
Tpm4	1.52896	0.702298	1.48561	0.395828	up	0.0152304	1	0.756	0.683	Ppy(4+6)
Rps3a1	19.3478	12.6994	1.48531	0.395622	up	4.18603e-28	9.88321e-24	0.95	0.973	Ppy(4+6)
Ubald2	0.764068	0.18868	1.48406	0.39478	up	1.21118e-06	0.028596	0.489	0.333	Ppy(4+6)
Rps19	7.06249	4.44203	1.48152	0.39307	up	5.26243e-17	1.24246e-12	0.933	0.936	Ppy(4+6)
Tmsb15b2	0.837867	0.24163	1.48021	0.392181	up	3.53704e-34	8.35095e-30	0.756	0.313	Ppy(4+6)
Rps7	8.12476	5.16893	1.47915	0.391467	up	3.02199e-24	7.13493e-20	0.933	0.949	Ppy(4+6)
Cd81	1.9902	1.02233	1.47859	0.39109	up	6.17219e-23	1.45725e-18	0.839	0.45	Ppy(4+6)
Cited2	1.30218	0.559822	1.47592	0.389283	up	0.0046459	1	0.678	0.549	Ppy(4+6)
Sgk1	0.507268	0.0216616	1.47531	0.388868	up	3.72434e-15	8.79318e-11	0.217	0.035	Ppy(4+6)
Rpl34	10.105	6.53758	1.47329	0.387498	up	7.92103e-27	1.87015e-22	0.95	0.953	Ppy(4+6)
Ctrl	0.589437	0.0817275	1.46935	0.384821	up	6.04551e-40	1.42735e-35	0.578	0.123	Ppy(4+6)
Psmb3	1.91193	0.984014	1.4677	0.383694	up	3.98677e-16	9.41275e-12	0.85	0.795	Ppy(4+6)
Uchl1	0.65432	0.128129	1.46643	0.38283	up	6.93241e-26	1.63674e-21	0.561	0.171	Ppy(4+6)
Rpl18	9.14179	5.91758	1.46609	0.382597	up	2.91468e-31	6.88155e-27	0.922	0.953	Ppy(4+6)
Rpl39	9.62797	6.2494	1.46605	0.38257	up	1.38637e-24	3.27323e-20	0.928	0.948	Ppy(4+6)
Btg1	2.07767	1.10165	1.46441	0.38145	up	0.00380558	1	0.839	0.764	Ppy(4+6)
Cryba2	0.604871	0.0959446	1.46437	0.381427	up	9.71623e-53	2.294e-48	0.717	0.194	Ppy(4+6)
Fosl2	0.609506	0.100171	1.46296	0.380462	up	0.000104289	1	0.289	0.177	Ppy(4+6)
Rps29	16.1736	10.7585	1.46053	0.378797	up	6.70181e-27	1.5823e-22	0.978	0.963	Ppy(4+6)
Rpl22	5.50013	3.45315	1.45967	0.378211	up	8.47134e-16	2.00008e-11	0.928	0.929	Ppy(4+6)
Rpl10a	5.40048	3.38766	1.45875	0.377577	up	3.67003e-31	8.66494e-27	0.883	0.939	Ppy(4+6)
Rpl32	20.2506	13.5761	1.45791	0.377003	up	1.80675e-25	4.26574e-21	0.956	0.972	Ppy(4+6)
Arpc3	2.4733	1.38244	1.45787	0.376979	up	4.47525e-10	1.05661e-05	0.878	0.842	Ppy(4+6)
Rps9	10.9588	7.20867	1.45685	0.376277	up	4.23881e-17	1.00078e-12	0.956	0.951	Ppy(4+6)
Rpl18a	11.6637	7.69743	1.45603	0.375715	up	3.5361e-19	8.34872e-15	0.944	0.957	Ppy(4+6)
Mafb	2.54693	1.43788	1.45492	0.374954	up	4.47806e-11	1.05727e-06	0.828	0.57	Ppy(4+6)
Map4k4	1.24748	0.54511	1.45457	0.374712	up	0.0112712	1	0.589	0.67	Ppy(4+6)
Rpl27a	5.50581	3.47407	1.45412	0.374398	up	6.97773e-19	1.64744e-14	0.917	0.93	Ppy(4+6)
Rps11	12.0865	8.01608	1.45146	0.372572	up	1.03525e-21	2.44423e-17	0.95	0.957	Ppy(4+6)
Ube2i	1.69486	0.85728	1.45097	0.372234	up	6.4835e-07	0.0153075	0.839	0.801	Ppy(4+6)
Acp5	0.453343	0.00577828	1.44499	0.368105	up	1.7086e-43	4.03401e-39	0.333	0.011	Ppy(4+6)
Reg1	0.57834	0.0940028	1.44272	0.36653	up	1.53798e-43	3.63118e-39	0.561	0.094	Ppy(4+6)
Fabp5	0.75389	0.216304	1.44198	0.36602	up	1.05157e-29	2.48275e-25	0.689	0.257	Ppy(4+6)
Psma7	4.05825	2.50852	1.4417	0.365826	up	9.71292e-15	2.29322e-10	0.894	0.907	Ppy(4+6)
Rpl35a	9.2967	6.1432	1.44147	0.365663	up	1.02146e-32	2.41167e-28	0.917	0.951	Ppy(4+6)
Rpl13	18.7314	12.6944	1.44084	0.365225	up	3.83145e-32	9.04606e-28	0.95	0.962	Ppy(4+6)
Psmc4	1.27318	0.577963	1.44058	0.365045	up	5.26543e-06	0.124317	0.794	0.687	Ppy(4+6)
H2-T23	1.67706	0.858505	1.44044	0.364949	up	1.25836e-11	2.971e-07	0.844	0.665	Ppy(4+6)
Pak1ip1	1.16487	0.503259	1.44012	0.364724	up	0.00582701	1	0.672	0.642	Ppy(4+6)
Lrrfip1	0.633781	0.136921	1.43702	0.362573	up	1.42948e-05	0.3375	0.311	0.234	Ppy(4+6)
Pdlim7	0.556236	0.0832753	1.4366	0.362281	up	5.70038e-12	1.34586e-07	0.389	0.16	Ppy(4+6)
Icam1	0.53651	0.0700692	1.4359	0.36179	up	1.18312e-09	2.79334e-05	0.222	0.06	Ppy(4+6)
Csrp2	0.57463	0.0971842	1.43516	0.361273	up	1.96228e-08	0.000463295	0.378	0.198	Ppy(4+6)
Ly6a	0.562702	0.089796	1.43394	0.360426	up	2.5127e-28	5.93249e-24	0.283	0.022	Ppy(4+6)
Rps12	11.5155	7.73727	1.43242	0.359368	up	5.75378e-15	1.35847e-10	0.944	0.961	Ppy(4+6)
Zfp36	0.645214	0.14907	1.43178	0.358918	up	0.00249903	1	0.311	0.228	Ppy(4+6)
Rps20	17.0521	11.6102	1.43155	0.358757	up	2.11151e-23	4.98528e-19	0.956	0.973	Ppy(4+6)
Svbp	0.646718	0.151906	1.42956	0.357366	up	4.59393e-07	0.0108463	0.478	0.304	Ppy(4+6)
Atp5e	6.53357	4.27668	1.42771	0.356073	up	4.83521e-31	1.14159e-26	0.889	0.933	Ppy(4+6)
Rplp1	20.8507	14.3106	1.42716	0.355684	up	5.32724e-20	1.25776e-15	0.95	0.969	Ppy(4+6)
Pdcd5	1.53965	0.780631	1.42626	0.355057	up	5.46499e-08	0.00129028	0.833	0.747	Ppy(4+6)
Ogfrl1	0.573074	0.104484	1.42426	0.353653	up	0.00165288	1	0.278	0.164	Ppy(4+6)
Rpl36	9.33499	6.26752	1.42208	0.35212	up	3.308e-20	7.8102e-16	0.933	0.947	Ppy(4+6)
Rplp2	8.9026	5.97174	1.42039	0.350932	up	2.11701e-24	4.99826e-20	0.933	0.95	Ppy(4+6)
Psmb6	2.53025	1.48928	1.41818	0.349374	up	1.1086e-16	2.6174e-12	0.883	0.871	Ppy(4+6)
Bcl2l11	0.548671	0.0929188	1.417	0.348545	up	2.89113e-07	0.00682595	0.35	0.187	Ppy(4+6)
Rpl38	8.47855	5.69291	1.41621	0.347983	up	7.0084e-30	1.65468e-25	0.933	0.954	Ppy(4+6)
Plekho1	0.448968	0.0234045	1.41583	0.347716	up	2.28952e-15	5.40555e-11	0.267	0.06	Ppy(4+6)
Ubl5	2.8261	1.70439	1.41478	0.346971	up	8.60153e-23	2.03082e-18	0.861	0.891	Ppy(4+6)
Bcl2a1b	0.429951	0.0141031	1.41006	0.343635	up	1.48753e-29	3.51205e-25	0.244	0.01	Ppy(4+6)
Pdgfb	0.528812	0.0845389	1.40964	0.343336	up	3.72447e-05	0.879348	0.261	0.141	Ppy(4+6)
Procr	0.426627	0.0124747	1.40905	0.342915	up	8.779e-52	2.07272e-47	0.383	0.011	Ppy(4+6)
Gadd45a	0.943721	0.381476	1.40699	0.341452	up	6.54775e-05	1	0.628	0.46	Ppy(4+6)
Prdx5	2.08994	1.19986	1.4046	0.339756	up	8.19873e-12	1.93572e-07	0.856	0.844	Ppy(4+6)
Rpl28	12.2082	8.42047	1.40207	0.337951	up	1.0793e-23	2.54824e-19	0.95	0.959	Ppy(4+6)
Btf3	6.53843	4.38133	1.40085	0.337079	up	1.72208e-13	4.06584e-09	0.933	0.929	Ppy(4+6)
Rack1	8.06722	5.48243	1.39874	0.33557	up	1.46828e-16	3.46662e-12	0.928	0.948	Ppy(4+6)
Rps21	11.9212	8.23996	1.3984	0.335329	up	2.50151e-21	5.90606e-17	0.944	0.958	Ppy(4+6)
Cd200	0.978691	0.41559	1.39779	0.334889	up	2.10069e-05	0.495972	0.667	0.547	Ppy(4+6)
Rpl6	8.98206	6.15149	1.3958	0.333469	up	4.72982e-27	1.11671e-22	0.928	0.956	Ppy(4+6)
Bola2	1.59328	0.860367	1.39396	0.33215	up	5.70314e-05	1	0.833	0.793	Ppy(4+6)
Gnb2	3.80155	2.44641	1.3932	0.331604	up	1.17294e-17	2.76931e-13	0.894	0.893	Ppy(4+6)
Tspo	0.998119	0.435433	1.392	0.33074	up	7.19471e-15	1.69867e-10	0.75	0.507	Ppy(4+6)
Cavin3	0.40319	0.00866876	1.39113	0.330117	up	1.06668e-25	2.51844e-21	0.256	0.019	Ppy(4+6)
S100a11	3.08876	1.94411	1.38879	0.328433	up	1.03297e-21	2.43884e-17	0.856	0.869	Ppy(4+6)
Ostf1	0.892955	0.363693	1.38811	0.327943	up	5.42239e-06	0.128023	0.656	0.502	Ppy(4+6)
Tubb4b	1.94305	1.12121	1.38743	0.327457	up	4.33096e-05	1	0.85	0.778	Ppy(4+6)
Rps13	10.3991	7.22822	1.38537	0.325965	up	6.5405e-24	1.54421e-19	0.928	0.962	Ppy(4+6)
Calm1	11.6498	8.13318	1.38503	0.325725	up	5.28157e-10	1.24698e-05	0.95	0.942	Ppy(4+6)
Apbb2	0.787798	0.291559	1.38422	0.325135	up	0.000560379	1	0.456	0.461	Ppy(4+6)
Litaf	1.13059	0.539381	1.38405	0.325017	up	0.000256741	1	0.706	0.548	Ppy(4+6)
Frmd4a	0.627854	0.176946	1.38312	0.324339	up	0.000680219	1	0.417	0.351	Ppy(4+6)
Rps23	11.4484	8.0166	1.38061	0.322526	up	7.12672e-23	1.68262e-18	0.928	0.962	Ppy(4+6)
Tuba1a	2.07543	1.23021	1.37899	0.32135	up	5.83423e-10	1.37746e-05	0.861	0.786	Ppy(4+6)
Rpl26	14.3778	10.1653	1.37728	0.32011	up	4.23786e-18	1.00056e-13	0.944	0.957	Ppy(4+6)
Wasf2	0.938499	0.407806	1.37696	0.319882	up	0.0118011	1	0.639	0.584	Ppy(4+6)
Ldha	0.446481	0.0518542	1.37517	0.318579	up	4.87865e-30	1.15185e-25	0.361	0.044	Ppy(4+6)
Spint2	3.51856	2.28748	1.37447	0.318071	up	1.52192e-35	3.59326e-31	0.839	0.91	Ppy(4+6)
Hdac7	0.439708	0.0475636	1.37434	0.317973	up	7.11893e-08	0.00168078	0.256	0.117	Ppy(4+6)
Anxa5	3.07928	1.96987	1.37355	0.317402	up	1.0661e-08	0.000251707	0.889	0.894	Ppy(4+6)
Bax	2.44786	1.51109	1.37305	0.317037	up	1.91266e-10	4.51579e-06	0.883	0.848	Ppy(4+6)
Csnk2b	1.0078	0.46229	1.37305	0.317035	up	9.55185e-08	0.00225519	0.761	0.614	Ppy(4+6)
Rpl15	3.5219	2.29382	1.37284	0.316883	up	1.02138e-13	2.41148e-09	0.889	0.906	Ppy(4+6)
Rpl21	12.2414	8.64785	1.37248	0.316616	up	8.50885e-28	2.00894e-23	0.939	0.963	Ppy(4+6)
Mrpl52	1.98793	1.1828	1.36885	0.31397	up	2.93352e-09	6.92604e-05	0.861	0.837	Ppy(4+6)
Trp53i11	0.552658	0.135815	1.367	0.312618	up	1.7187e-08	0.000405786	0.439	0.222	Ppy(4+6)
Cox4i1	5.41018	3.69079	1.36654	0.312285	up	3.73756e-22	8.82438e-18	0.906	0.938	Ppy(4+6)
Rpl37a	13.1234	9.33935	1.36599	0.311877	up	8.2243e-23	1.94176e-18	0.944	0.964	Ppy(4+6)
Slc38a2	1.59129	0.897027	1.36597	0.311868	up	0.624897	1	0.789	0.759	Ppy(4+6)
Ndufb1-ps	2.67787	1.69391	1.36525	0.311341	up	3.19898e-14	7.5528e-10	0.878	0.881	Ppy(4+6)
Polr2k	1.09755	0.537898	1.36391	0.310352	up	3.01552e-07	0.00711964	0.767	0.655	Ppy(4+6)
Aldh2	0.471561	0.0794983	1.36319	0.309828	up	1.27365e-06	0.0300709	0.361	0.19	Ppy(4+6)
Atf3	0.600911	0.174689	1.36284	0.309569	up	0.00932855	1	0.283	0.182	Ppy(4+6)
Cdkn1a	1.24068	0.644183	1.36279	0.309535	up	2.75895e-08	0.000651389	0.711	0.479	Ppy(4+6)
Nhp2	0.872521	0.374192	1.36263	0.30942	up	3.18635e-06	0.0752296	0.683	0.519	Ppy(4+6)
Psmc2	1.87197	1.10849	1.36209	0.309024	up	9.59005e-05	1	0.844	0.815	Ppy(4+6)
S100a10	1.85979	1.1002	1.36168	0.308716	up	1.93598e-06	0.0457085	0.817	0.719	Ppy(4+6)
Dbpht2	0.795266	0.318638	1.36146	0.308554	up	1.09556e-18	2.58662e-14	0.722	0.44	Ppy(4+6)
Tpm3	1.49004	0.829663	1.36093	0.308166	up	0.108711	1	0.817	0.779	Ppy(4+6)
Uba52	1.17934	0.602818	1.35969	0.30726	up	1.12315e-09	2.65175e-05	0.811	0.697	Ppy(4+6)
Rpl14	8.55815	6.03119	1.35939	0.307038	up	4.58494e-25	1.0825e-20	0.906	0.948	Ppy(4+6)
Marcksl1	0.432957	0.0551106	1.35811	0.306095	up	7.7726e-16	1.83511e-11	0.294	0.067	Ppy(4+6)
Psmb8	1.94321	1.16768	1.35777	0.305846	up	3.55884e-07	0.00840243	0.872	0.74	Ppy(4+6)
Myl6	5.48652	3.78033	1.35692	0.305218	up	8.46001e-23	1.99741e-18	0.883	0.931	Ppy(4+6)
Srsf3	2.52572	1.59949	1.35631	0.30477	up	1.5027e-07	0.00354786	0.872	0.852	Ppy(4+6)
Serf2	3.13489	2.04935	1.35599	0.304533	up	1.22928e-06	0.0290233	0.906	0.899	Ppy(4+6)
Psmb5	2.43364	1.5328	1.35567	0.304297	up	4.90952e-10	1.15914e-05	0.872	0.841	Ppy(4+6)
Ifi27l2a	0.43396	0.0581889	1.35511	0.303881	up	7.71917e-38	1.82249e-33	0.35	0.023	Ppy(4+6)
AW112010	0.71817	0.268388	1.35461	0.303513	up	6.3766e-21	1.50551e-16	0.428	0.114	Ppy(4+6)
Klf4	0.464987	0.0840139	1.35145	0.301176	up	0.000333633	1	0.239	0.147	Ppy(4+6)
Bsg	5.96578	4.15475	1.35133	0.301092	up	1.01087e-25	2.38667e-21	0.85	0.93	Ppy(4+6)
Spp1	3.95543	2.6692	1.35055	0.300512	up	1.62519e-24	3.83706e-20	0.772	0.413	Ppy(4+6)
Atp5j	3.35308	2.22341	1.35046	0.300444	up	1.0371e-15	2.4486e-11	0.883	0.904	Ppy(4+6)
Gc	0.597422	0.182898	1.35043	0.300424	up	5.6497e-35	1.33389e-30	0.672	0.211	Ppy(4+6)
Sdcbp	1.91525	1.16341	1.34752	0.298269	up	0.0150941	1	0.872	0.811	Ppy(4+6)
Mylip	0.470499	0.0926272	1.34584	0.297017	up	0.00101299	1	0.228	0.203	Ppy(4+6)
Jpt1	0.753767	0.304369	1.34453	0.296046	up	2.10152e-12	4.96168e-08	0.728	0.444	Ppy(4+6)
Tax1bp3	0.456084	0.0864913	1.34017	0.292797	up	1.60394e-05	0.378691	0.278	0.154	Ppy(4+6)
Rpl30	7.16271	5.09083	1.34016	0.292793	up	3.63435e-20	8.5807e-16	0.922	0.93	Ppy(4+6)
Taldo1	2.02545	1.25905	1.33926	0.292116	up	8.35349e-11	1.97226e-06	0.867	0.836	Ppy(4+6)
Naca	7.02771	5.00381	1.3371	0.290506	up	8.45404e-14	1.996e-09	0.922	0.942	Ppy(4+6)
Med21	0.859086	0.390691	1.33681	0.290284	up	6.78651e-05	1	0.683	0.557	Ppy(4+6)
Lgmn	0.58558	0.186384	1.33648	0.29004	up	9.32222e-12	2.20098e-07	0.578	0.304	Ppy(4+6)
Fkbp1a	3.87962	2.65416	1.33536	0.289202	up	5.04884e-05	1	0.9	0.91	Ppy(4+6)
Id2	1.30408	0.72559	1.33524	0.289113	up	1.04418e-18	2.46532e-14	0.789	0.434	Ppy(4+6)
Arg1	0.474824	0.104864	1.33485	0.288817	up	1.33257e-50	3.14621e-46	0.6	0.088	Ppy(4+6)
Hspa2	0.678265	0.257636	1.33446	0.288526	up	0.0235272	1	0.461	0.357	Ppy(4+6)
Pdcd6	1.63364	0.974951	1.33352	0.287825	up	0.000179615	1	0.85	0.803	Ppy(4+6)
Tpst2	0.686906	0.266687	1.33175	0.286491	up	0.0136312	1	0.567	0.486	Ppy(4+6)
Rnase1	0.362561	0.0241288	1.33046	0.285524	up	1.17954e-50	2.78488e-46	0.478	0.038	Ppy(4+6)
Snap23	0.59512	0.199656	1.32965	0.284914	up	0.00479493	1	0.406	0.396	Ppy(4+6)
Commd4	0.821511	0.370226	1.32935	0.28469	up	1.30041e-05	0.307026	0.683	0.54	Ppy(4+6)
Tpt1	33.5134	24.9672	1.32911	0.284512	up	4.38764e-11	1.03592e-06	0.989	0.981	Ppy(4+6)
Pomp	3.50159	2.38747	1.32889	0.284346	up	4.58328e-11	1.08211e-06	0.889	0.909	Ppy(4+6)
Rps15a	8.266	5.97452	1.32855	0.284089	up	3.79548e-18	8.96113e-14	0.917	0.952	Ppy(4+6)
Nedd8	2.53273	1.6592	1.32849	0.284046	up	1.52784e-09	3.60723e-05	0.861	0.87	Ppy(4+6)
Uqcrh	3.51029	2.40128	1.32606	0.28221	up	3.17415e-13	7.49417e-09	0.872	0.911	Ppy(4+6)
Snrpd1	1.45847	0.855227	1.32516	0.281531	up	1.96793e-05	0.464627	0.822	0.747	Ppy(4+6)
Atp5md	2.23869	1.44452	1.32488	0.281323	up	2.31235e-12	5.45945e-08	0.856	0.859	Ppy(4+6)
Fyn	0.44796	0.0930363	1.32471	0.281196	up	0.000852379	1	0.267	0.201	Ppy(4+6)
Frmd4b	0.483513	0.120765	1.32366	0.280401	up	0.0767553	1	0.283	0.247	Ppy(4+6)
Chic2	0.990304	0.504803	1.32263	0.279626	up	0.168291	1	0.694	0.647	Ppy(4+6)
Rnf34	0.533686	0.163232	1.31847	0.276472	up	0.0256055	1	0.367	0.347	Ppy(4+6)
Mpc2	1.76486	1.09788	1.31793	0.276063	up	5.17365e-11	1.2215e-06	0.85	0.819	Ppy(4+6)
Zfand5	1.54514	0.932329	1.31714	0.275459	up	0.473272	1	0.794	0.767	Ppy(4+6)
Rpl8	16.684	12.4283	1.31692	0.275297	up	8.09795e-22	1.91193e-17	0.944	0.971	Ppy(4+6)
Psma4	1.55889	0.943163	1.31687	0.275257	up	0.000956146	1	0.828	0.777	Ppy(4+6)
Esam	0.359835	0.0332081	1.31613	0.274694	up	1.44836e-15	3.41957e-11	0.311	0.081	Ppy(4+6)
Slbp	0.61684	0.228641	1.31596	0.274565	up	0.0135639	1	0.478	0.369	Ppy(4+6)
Snrpe	1.38352	0.813227	1.31452	0.273472	up	1.10108e-07	0.00259965	0.822	0.754	Ppy(4+6)
Sycn	0.360569	0.0351237	1.3144	0.273382	up	4.44826e-35	1.05023e-30	0.444	0.066	Ppy(4+6)
St3gal4	0.366239	0.0395476	1.31426	0.273276	up	6.30026e-06	0.148749	0.211	0.1	Ppy(4+6)
H2az2	1.35927	0.795129	1.31426	0.273274	up	9.02684e-06	0.213124	0.811	0.683	Ppy(4+6)
Tpt1-ps3	0.496663	0.138922	1.31411	0.273156	up	0.00504024	1	0.383	0.295	Ppy(4+6)
Gtf2b	0.875753	0.42781	1.31373	0.272868	up	0.00322748	1	0.639	0.592	Ppy(4+6)
Cox5a	2.72974	1.84114	1.31276	0.272134	up	9.97317e-05	1	0.883	0.864	Ppy(4+6)
Ptp4a3	0.923572	0.466533	1.31165	0.271283	up	6.455e-06	0.152402	0.717	0.616	Ppy(4+6)
Ciao2a	0.7822	0.3589	1.3115	0.271173	up	3.16588e-05	0.747464	0.65	0.579	Ppy(4+6)
Cnih4	0.580527	0.205305	1.31131	0.271026	up	5.25159e-05	1	0.522	0.373	Ppy(4+6)
Atpif1	3.73042	2.60824	1.311	0.270792	up	9.47952e-22	2.23811e-17	0.867	0.921	Ppy(4+6)
Kcnk3	0.341154	0.023047	1.31094	0.270745	up	3.46603e-57	8.1833e-53	0.528	0.042	Ppy(4+6)
Taf10	2.52213	1.68747	1.31058	0.270467	up	6.34477e-09	0.0001498	0.878	0.878	Ppy(4+6)
Mcl1	1.2486	0.716296	1.31015	0.270141	up	0.106416	1	0.728	0.714	Ppy(4+6)
Eny2	1.4583	0.878747	1.30848	0.268864	up	4.60195e-05	1	0.828	0.773	Ppy(4+6)
Pold4	0.745611	0.337619	1.30501	0.266213	up	0.000170708	1	0.639	0.554	Ppy(4+6)
Rps10	2.23285	1.47784	1.30471	0.265979	up	9.12675e-10	2.15482e-05	0.861	0.866	Ppy(4+6)
Ubb	13.8832	10.4083	1.30459	0.265887	up	8.12265e-23	1.91776e-18	0.917	0.968	Ppy(4+6)
Fam110a	0.498766	0.149454	1.30389	0.265355	up	0.0119525	1	0.383	0.301	Ppy(4+6)
Kctd12	0.580323	0.212058	1.30383	0.26531	up	7.18299e-05	1	0.411	0.25	Ppy(4+6)
Pitpnc1	0.675825	0.286045	1.30308	0.264734	up	0.000424456	1	0.539	0.386	Ppy(4+6)
Rpl37	10.3253	7.69828	1.30201	0.26391	up	1.4987e-13	3.53844e-09	0.917	0.958	Ppy(4+6)
Sptan1	0.921548	0.477184	1.30082	0.262994	up	0.147363	1	0.611	0.646	Ppy(4+6)
Fgb	0.429336	0.0988272	1.30078	0.262967	up	2.18713e-59	5.16382e-55	0.594	0.064	Ppy(4+6)
Sf3b6	2.16076	1.43076	1.30032	0.262607	up	1.779e-07	0.00420021	0.872	0.866	Ppy(4+6)
Ss18	0.499871	0.153783	1.29996	0.262333	up	0.000913802	1	0.4	0.342	Ppy(4+6)
Il11	0.319844	0.0158753	1.29922	0.261763	up	3.27629e-13	7.73532e-09	0.217	0.043	Ppy(4+6)
Rpl10	17.6855	13.3918	1.29835	0.261091	up	1.60074e-16	3.77936e-12	0.956	0.979	Ppy(4+6)
Prdx4	0.493972	0.151525	1.29738	0.260351	up	3.21561e-22	7.59207e-18	0.661	0.298	Ppy(4+6)
Rpl31	2.95886	2.05389	1.29633	0.259539	up	1.42454e-06	0.0336334	0.894	0.899	Ppy(4+6)
Serpinh1	0.329973	0.026237	1.29597	0.25926	up	2.76283e-29	6.52305e-25	0.35	0.042	Ppy(4+6)
Rpl27	2.30052	1.54725	1.29572	0.259065	up	6.61694e-08	0.00156226	0.867	0.872	Ppy(4+6)
Cltrn	3.81314	2.71541	1.29545	0.258861	up	4.48871e-22	1.05978e-17	0.822	0.899	Ppy(4+6)
Pxn	0.38658	0.0704059	1.29538	0.258802	up	3.41443e-05	0.806148	0.278	0.176	Ppy(4+6)
Bst2	1.73544	1.11214	1.29511	0.258592	up	8.35709e-12	1.97311e-07	0.828	0.571	Ppy(4+6)
Rps8	17.4114	13.2276	1.29407	0.25779	up	2.57012e-09	6.06806e-05	0.95	0.972	Ppy(4+6)
Rps27	10.5084	7.8972	1.29349	0.257344	up	1.55297e-13	3.66655e-09	0.944	0.952	Ppy(4+6)
Ndufb7	2.38034	1.61343	1.29345	0.257312	up	1.28245e-15	3.02786e-11	0.856	0.885	Ppy(4+6)
CT010467.1	43.8904	33.7104	1.29328	0.257183	up	0.0958855	1	0.989	0.998	Ppy(4+6)
Rps25	4.27929	3.08249	1.29316	0.257086	up	9.94372e-10	2.34771e-05	0.917	0.921	Ppy(4+6)
Magoh	0.957617	0.514314	1.29274	0.256765	up	2.43907e-06	0.0575864	0.772	0.653	Ppy(4+6)
tdTomato	7.15686	5.3162	1.29142	0.255742	up	6.94326e-24	1.6393e-19	0.822	0.857	Ppy(4+6)
Errfi1	0.738196	0.34643	1.29097	0.255391	up	0.000597073	1	0.589	0.437	Ppy(4+6)
Rpl3	10.7421	8.09602	1.2909	0.255343	up	3.56603e-18	8.4194e-14	0.933	0.969	Ppy(4+6)
Eif3f	2.4579	1.67904	1.29072	0.255202	up	5.13379e-09	0.000121209	0.867	0.884	Ppy(4+6)
Psmc3	1.23972	0.73526	1.29071	0.255191	up	0.0417705	1	0.739	0.74	Ppy(4+6)
Fgfr1	0.382349	0.0711902	1.29048	0.255014	up	0.000884175	1	0.256	0.16	Ppy(4+6)
Lars2	2.47979	1.69819	1.28968	0.254393	up	0.169639	1	0.767	0.814	Ppy(4+6)
Cox6c	3.13862	2.20945	1.28951	0.25426	up	1.51294e-21	3.57205e-17	0.85	0.903	Ppy(4+6)
Trp53	0.671253	0.296687	1.28886	0.253761	up	0.000693943	1	0.617	0.498	Ppy(4+6)
Sumo2	4.4422	3.22253	1.28885	0.253748	up	2.71906e-10	6.41971e-06	0.878	0.919	Ppy(4+6)
Ndufb3	1.47458	0.921591	1.28778	0.252916	up	2.25612e-09	5.32671e-05	0.839	0.793	Ppy(4+6)
Cox18	0.579476	0.227006	1.28726	0.252516	up	0.0456345	1	0.483	0.423	Ppy(4+6)
Pnp	0.891141	0.471104	1.28553	0.251167	up	0.000382264	1	0.733	0.606	Ppy(4+6)
1110038B12Rik	0.552187	0.207654	1.28529	0.250986	up	2.11709e-05	0.499844	0.5	0.322	Ppy(4+6)
Npc2	2.72086	1.89655	1.28459	0.250436	up	3.90877e-14	9.22861e-10	0.861	0.903	Ppy(4+6)
Chd7	0.28446	0.650355	-1.28486	-0.250653	down	1.83473e-11	4.3318e-07	0.522	0.701	Ppy(4+6)
Zfhx2	0.633344	1.09885	-1.285	-0.250762	down	8.04435e-12	1.89927e-07	0.7	0.797	Ppy(4+6)
Avpi1	1.0582	1.64497	-1.28509	-0.250831	down	6.88979e-06	0.162668	0.778	0.735	Ppy(4+6)
4932438A13Rik	0.607616	1.06605	-1.28516	-0.250885	down	1.79934e-14	4.24823e-10	0.667	0.774	Ppy(4+6)
Ireb2	0.433442	0.842319	-1.28524	-0.250947	down	4.42761e-09	0.000104536	0.656	0.74	Ppy(4+6)
Abhd17c	0.521709	0.955972	-1.28538	-0.251053	down	5.96869e-14	1.40921e-09	0.65	0.772	Ppy(4+6)
Vegfa	1.40284	2.08938	-1.28572	-0.25132	down	5.44872e-13	1.28644e-08	0.806	0.88	Ppy(4+6)
Gm27168	0.310359	0.684914	-1.28584	-0.251413	down	3.52074e-10	8.31246e-06	0.539	0.405	Ppy(4+6)
Resf1	0.526932	0.964231	-1.28639	-0.251841	down	2.76026e-09	6.51698e-05	0.606	0.727	Ppy(4+6)
Selenot	1.85524	2.67385	-1.2867	-0.252083	down	3.80205e-10	8.97663e-06	0.833	0.88	Ppy(4+6)
Slc24a2	0.256195	0.616426	-1.28676	-0.25213	down	2.57139e-17	6.07106e-13	0.528	0.705	Ppy(4+6)
Scnn1b	1.25234	1.89903	-1.28712	-0.252404	down	2.15882e-05	0.509698	0.806	0.859	Ppy(4+6)
Atp8b1	0.546524	0.990986	-1.28739	-0.25262	down	3.18654e-10	7.52343e-06	0.689	0.794	Ppy(4+6)
Rsad2	0.270703	0.636348	-1.28775	-0.252896	down	1.32163e-07	0.00312037	0.494	0.374	Ppy(4+6)
Ffar1	0.385686	0.785132	-1.28827	-0.253297	down	5.28452e-12	1.24768e-07	0.628	0.673	Ppy(4+6)
Nfe2l1	1.37032	2.05576	-1.28917	-0.254002	down	1.19072e-12	2.81129e-08	0.811	0.881	Ppy(4+6)
Csde1	1.89854	2.737	-1.28927	-0.254076	down	1.64889e-13	3.89303e-09	0.844	0.888	Ppy(4+6)
Chic1	0.813284	1.33798	-1.28936	-0.254147	down	8.92126e-07	0.0210631	0.772	0.824	Ppy(4+6)
Glg1	0.693682	1.18484	-1.28999	-0.254636	down	1.77116e-14	4.18172e-10	0.722	0.827	Ppy(4+6)
A330076H08Rik	0.307836	0.687806	-1.29053	-0.255056	down	1.36746e-10	3.22857e-06	0.606	0.656	Ppy(4+6)
Srrm1	0.745143	1.25298	-1.291	-0.255415	down	1.28282e-08	0.000302875	0.772	0.845	Ppy(4+6)
Gng12	2.35152	3.32716	-1.2911	-0.255497	down	4.07367e-07	0.00961793	0.844	0.906	Ppy(4+6)
Atf6	0.386518	0.790183	-1.29114	-0.255523	down	9.16393e-14	2.1636e-09	0.617	0.739	Ppy(4+6)
Slc2a2	0.215945	0.570072	-1.29124	-0.2556	down	3.28281e-07	0.00775072	0.428	0.531	Ppy(4+6)
Rragd	0.365744	0.763913	-1.29154	-0.255835	down	2.45498e-11	5.79621e-07	0.6	0.713	Ppy(4+6)
Ucn3	0.466755	0.894399	-1.29156	-0.255849	down	2.35796e-09	5.56715e-05	0.661	0.605	Ppy(4+6)
Ptpn11	0.65556	1.13939	-1.29224	-0.25638	down	4.6499e-13	1.09784e-08	0.733	0.831	Ppy(4+6)
Rcbtb1	0.471274	0.901489	-1.29241	-0.256509	down	2.15475e-12	5.08736e-08	0.706	0.788	Ppy(4+6)
Ttc28	0.751745	1.2644	-1.29266	-0.256699	down	1.36741e-11	3.22846e-07	0.678	0.75	Ppy(4+6)
Stat3	1.62788	2.39846	-1.29323	-0.257145	down	4.27639e-09	0.000100966	0.806	0.871	Ppy(4+6)
Ghr	0.478931	0.912699	-1.2933	-0.257196	down	6.38788e-10	1.50818e-05	0.694	0.801	Ppy(4+6)
Uso1	0.695711	1.19489	-1.29438	-0.258029	down	2.5847e-12	6.10248e-08	0.75	0.844	Ppy(4+6)
Hsp90b1	5.48909	7.40596	-1.2954	-0.258819	down	3.52744e-05	0.83283	0.844	0.93	Ppy(4+6)
Derl1	1.01847	1.61592	-1.29599	-0.259277	down	1.02664e-08	0.000242391	0.806	0.848	Ppy(4+6)
Srpr	1.09203	1.7119	-1.2963	-0.259515	down	1.20275e-08	0.00028397	0.806	0.869	Ppy(4+6)
Akap9	0.691386	1.19304	-1.29659	-0.259739	down	1.21673e-12	2.87271e-08	0.728	0.825	Ppy(4+6)
Daam1	0.574397	1.04146	-1.29666	-0.259793	down	1.29342e-11	3.05376e-07	0.733	0.772	Ppy(4+6)
Sfxn1	0.626397	1.10932	-1.29693	-0.26	down	1.83209e-10	4.32557e-06	0.733	0.82	Ppy(4+6)
Pde5a	0.316701	0.709012	-1.29795	-0.260786	down	3.18268e-13	7.5143e-09	0.556	0.717	Ppy(4+6)
Sh3pxd2a	0.368687	0.777231	-1.29849	-0.261204	down	2.16513e-14	5.11187e-10	0.567	0.733	Ppy(4+6)
Il1r1	1.26046	1.9358	-1.29876	-0.261412	down	0.000906737	1	0.8	0.826	Ppy(4+6)
Cyb5r1	0.68658	1.19049	-1.29878	-0.261424	down	1.58955e-10	3.75292e-06	0.733	0.695	Ppy(4+6)
Ociad2	0.950045	1.53281	-1.29885	-0.261478	down	1.08078e-07	0.00255172	0.783	0.845	Ppy(4+6)
Entpd3	0.884269	1.44752	-1.29892	-0.261534	down	2.94131e-06	0.0694442	0.756	0.799	Ppy(4+6)
Casc4	0.335895	0.735365	-1.29903	-0.261616	down	1.99553e-13	4.71145e-09	0.617	0.745	Ppy(4+6)
Wls	1.0825	1.70528	-1.29906	-0.261637	down	1.15014e-11	2.71547e-07	0.794	0.864	Ppy(4+6)
Ncoa7	0.626799	1.11621	-1.30084	-0.263013	down	3.5066e-09	8.27909e-05	0.739	0.785	Ppy(4+6)
Ubn2	0.769072	1.30134	-1.30087	-0.263035	down	1.74588e-13	4.12201e-09	0.756	0.823	Ppy(4+6)
Eml5	0.314752	0.710734	-1.30118	-0.263275	down	4.89177e-11	1.15495e-06	0.572	0.7	Ppy(4+6)
Zfp106	0.583051	1.06031	-1.30148	-0.263502	down	1.22755e-18	2.89824e-14	0.733	0.825	Ppy(4+6)
Tor1b	0.788183	1.32759	-1.30165	-0.263632	down	1.2246e-10	2.89128e-06	0.772	0.834	Ppy(4+6)
Rab11fip2	0.436399	0.870029	-1.30189	-0.263815	down	1.96576e-12	4.64115e-08	0.683	0.724	Ppy(4+6)
Man1a	0.547417	1.01678	-1.30332	-0.264914	down	8.82681e-11	2.08401e-06	0.7	0.778	Ppy(4+6)
Creg1	2.29407	3.29443	-1.30368	-0.265194	down	1.43816e-07	0.00339549	0.833	0.907	Ppy(4+6)
Ins2	1930.43	2517.4	-1.3039	-0.265361	down	2.65278e-19	6.26322e-15	0.994	0.999	Ppy(4+6)
Mettl7a1	0.481676	0.932857	-1.30451	-0.265825	down	2.56706e-11	6.06083e-07	0.683	0.715	Ppy(4+6)
Slc25a1	0.678029	1.18975	-1.30495	-0.266166	down	9.72164e-09	0.000229528	0.733	0.818	Ppy(4+6)
Clcn3	0.654404	1.15936	-1.30522	-0.26637	down	5.29236e-11	1.24953e-06	0.75	0.813	Ppy(4+6)
Dsp	0.252449	0.634999	-1.30544	-0.266542	down	7.68141e-13	1.81358e-08	0.522	0.666	Ppy(4+6)
Eif5b	0.974303	1.57977	-1.30667	-0.267485	down	1.00815e-10	2.38025e-06	0.783	0.86	Ppy(4+6)
Pdyn	0.21193	0.584049	-1.30705	-0.26777	down	1.53272e-17	3.61875e-13	0.467	0.278	Ppy(4+6)
Hspa9	2.83204	4.01319	-1.30823	-0.268675	down	3.67831e-06	0.086845	0.861	0.892	Ppy(4+6)
H1f2	1.70483	2.54019	-1.30884	-0.26914	down	0.0348851	1	0.806	0.847	Ppy(4+6)
Calr	4.53725	6.24978	-1.30927	-0.269473	down	1.39416e-06	0.0329161	0.85	0.929	Ppy(4+6)
Slc4a7	0.738584	1.2796	-1.31118	-0.270929	down	5.38197e-10	1.27068e-05	0.728	0.806	Ppy(4+6)
Atxn7l3b	1.18395	1.86386	-1.31132	-0.271035	down	1.55213e-11	3.66459e-07	0.817	0.878	Ppy(4+6)
Peg3	3.6194	5.06374	-1.31267	-0.272063	down	0.0120068	1	0.828	0.891	Ppy(4+6)
Mthfd2	0.790726	1.35639	-1.31589	-0.274511	down	1.32813e-10	3.13571e-06	0.739	0.79	Ppy(4+6)
Neat1	2.13711	3.13344	-1.31759	-0.275807	down	9.28739e-08	0.00219275	0.789	0.838	Ppy(4+6)
Pabpc1	2.37067	3.44211	-1.31787	-0.276019	down	1.17764e-08	0.00027804	0.856	0.902	Ppy(4+6)
Rora	0.471072	0.939815	-1.31864	-0.276601	down	3.39175e-09	8.00792e-05	0.656	0.733	Ppy(4+6)
Fndc3a	1.2117	1.91938	-1.31997	-0.27761	down	6.83571e-14	1.61391e-09	0.817	0.876	Ppy(4+6)
Gnai2	9.03911	12.2546	-1.3203	-0.277855	down	1.29471e-05	0.305681	0.9	0.942	Ppy(4+6)
Itga6	0.392673	0.839178	-1.32061	-0.278094	down	2.8597e-11	6.75176e-07	0.628	0.695	Ppy(4+6)
Ap3d1	0.491755	0.973164	-1.32271	-0.279685	down	1.17695e-09	2.77878e-05	0.672	0.781	Ppy(4+6)
Ubl3	1.86042	2.7849	-1.32319	-0.280049	down	1.92111e-12	4.53574e-08	0.839	0.895	Ppy(4+6)
Arhgef12	1.18628	1.89336	-1.32342	-0.28022	down	1.53386e-16	3.62144e-12	0.8	0.865	Ppy(4+6)
Lcorl	0.240832	0.642542	-1.32374	-0.280463	down	4.11948e-16	9.72609e-12	0.5	0.709	Ppy(4+6)
Pdap1	1.14989	1.84805	-1.32474	-0.281219	down	3.98688e-07	0.00941302	0.794	0.874	Ppy(4+6)
Washc5	0.470439	0.948718	-1.32526	-0.281611	down	1.18025e-08	0.000278657	0.656	0.666	Ppy(4+6)
Eea1	0.401603	0.857681	-1.3254	-0.281712	down	2.0274e-11	4.78668e-07	0.594	0.735	Ppy(4+6)
Stk32a	0.478911	0.963819	-1.32788	-0.283585	down	9.4828e-12	2.23889e-07	0.672	0.769	Ppy(4+6)
Serinc1	1.17805	1.89344	-1.32845	-0.284014	down	4.23031e-13	9.98776e-09	0.822	0.891	Ppy(4+6)
Cpeb1	0.491967	0.984162	-1.3299	-0.285101	down	1.99462e-12	4.7093e-08	0.667	0.779	Ppy(4+6)
Nucb2	0.883242	1.5085	-1.33201	-0.286691	down	1.80728e-11	4.26698e-07	0.778	0.842	Ppy(4+6)
Ntrk2	0.478195	0.977581	-1.33784	-0.291053	down	7.80534e-14	1.84284e-09	0.667	0.778	Ppy(4+6)
Sphkap	0.798598	1.40747	-1.33853	-0.29157	down	7.52285e-10	1.77615e-05	0.761	0.83	Ppy(4+6)
Fgl2	0.90537	1.55518	-1.34104	-0.293448	down	8.97955e-07	0.0212007	0.772	0.74	Ppy(4+6)
Huwe1	0.626013	1.18086	-1.34123	-0.293586	down	4.00941e-13	9.46621e-09	0.711	0.813	Ppy(4+6)
Scg3	3.63975	5.22758	-1.34222	-0.294327	down	5.35015e-11	1.26317e-06	0.833	0.936	Ppy(4+6)
Tcea1	0.795765	1.41083	-1.34251	-0.29454	down	9.16244e-09	0.000216325	0.778	0.802	Ppy(4+6)
Neurod1	1.50146	2.35841	-1.34258	-0.294592	down	3.68127e-06	0.0869148	0.806	0.863	Ppy(4+6)
Bicd1	0.380524	0.856001	-1.34442	-0.295961	down	2.99759e-16	7.07731e-12	0.639	0.758	Ppy(4+6)
Ttc3	0.824694	1.45401	-1.34489	-0.296311	down	5.98734e-13	1.41361e-08	0.75	0.846	Ppy(4+6)
Eif5	3.39096	4.90678	-1.34521	-0.296553	down	5.54381e-08	0.00130889	0.867	0.915	Ppy(4+6)
Ash1l	0.804829	1.42845	-1.34553	-0.296786	down	2.80209e-14	6.61574e-10	0.772	0.837	Ppy(4+6)
Hdlbp	1.45871	2.3142	-1.34794	-0.298581	down	8.59585e-16	2.02948e-11	0.811	0.889	Ppy(4+6)
Gsdma	1.90479	2.91561	-1.34798	-0.29861	down	4.41353e-05	1	0.817	0.849	Ppy(4+6)
Tspyl4	0.392472	0.877085	-1.34802	-0.298639	down	2.53902e-14	5.99462e-10	0.639	0.737	Ppy(4+6)
Insm1	1.5073	2.3821	-1.3489	-0.299291	down	1.42051e-07	0.00335383	0.822	0.858	Ppy(4+6)
Hadh	1.58102	2.48195	-1.34906	-0.299408	down	6.74967e-10	1.5936e-05	0.822	0.888	Ppy(4+6)
Disp2	0.870334	1.52778	-1.35151	-0.301226	down	2.47296e-13	5.83865e-09	0.761	0.833	Ppy(4+6)
Trib3	0.522995	1.06	-1.3526	-0.302029	down	2.97682e-14	7.02827e-10	0.661	0.631	Ppy(4+6)
Syt7	1.31534	2.13412	-1.35363	-0.302792	down	9.74271e-10	2.30025e-05	0.806	0.855	Ppy(4+6)
Atp2c1	0.579364	1.13788	-1.35364	-0.302794	down	1.24332e-15	2.93547e-11	0.711	0.828	Ppy(4+6)
Tmbim6	2.63852	3.92618	-1.3539	-0.302988	down	3.81085e-08	0.000899743	0.844	0.909	Ppy(4+6)
Syt13	1.97214	3.02415	-1.35396	-0.303032	down	7.19405e-10	1.69852e-05	0.828	0.905	Ppy(4+6)
Epb41l3	0.669034	1.26213	-1.35535	-0.30406	down	1.40399e-13	3.31483e-09	0.722	0.829	Ppy(4+6)
Gtpbp2	0.485118	1.01484	-1.35669	-0.305046	down	1.51878e-13	3.58585e-09	0.633	0.768	Ppy(4+6)
Cacna1d	0.40322	0.904947	-1.35755	-0.305684	down	4.87943e-12	1.15203e-07	0.628	0.748	Ppy(4+6)
Nectin3	0.483544	1.01486	-1.35814	-0.306117	down	1.74958e-12	4.13075e-08	0.694	0.79	Ppy(4+6)
Socs2	0.626464	1.20978	-1.35864	-0.306485	down	3.42763e-13	8.09263e-09	0.733	0.771	Ppy(4+6)
Saraf	1.49741	2.39585	-1.35975	-0.307301	down	1.58452e-09	3.74105e-05	0.817	0.895	Ppy(4+6)
Snx10	1.10958	1.86897	-1.35997	-0.307466	down	7.53631e-14	1.77932e-09	0.794	0.844	Ppy(4+6)
Zmynd8	0.745269	1.37552	-1.36112	-0.308308	down	5.20054e-13	1.22785e-08	0.756	0.835	Ppy(4+6)
Ero1lb	1.57889	2.51563	-1.36323	-0.30986	down	4.31505e-12	1.01878e-07	0.806	0.89	Ppy(4+6)
Ddc	0.691786	1.30805	-1.36427	-0.310619	down	3.50399e-09	8.27293e-05	0.739	0.731	Ppy(4+6)
Vldlr	0.333975	0.82144	-1.36542	-0.311464	down	1.33384e-13	3.14919e-09	0.556	0.704	Ppy(4+6)
Tram1	1.46234	2.36959	-1.36845	-0.313676	down	3.53306e-14	8.34157e-10	0.817	0.895	Ppy(4+6)
Chga	26.5304	36.7298	-1.37048	-0.315159	down	1.32132e-08	0.000311963	0.85	0.965	Ppy(4+6)
Ncor1	1.23013	2.06022	-1.37222	-0.31643	down	2.96906e-17	7.00994e-13	0.817	0.874	Ppy(4+6)
Sdk2	0.337712	0.840485	-1.37585	-0.319068	down	4.58291e-16	1.08203e-11	0.539	0.734	Ppy(4+6)
Smim10l1	1.23842	2.08019	-1.37606	-0.319222	down	1.77414e-10	4.18874e-06	0.817	0.861	Ppy(4+6)
Atp6v1b2	1.25447	2.11035	-1.37963	-0.321818	down	1.36692e-15	3.2273e-11	0.794	0.882	Ppy(4+6)
Ankrd12	0.709341	1.35888	-1.37999	-0.322078	down	4.91978e-17	1.16156e-12	0.767	0.818	Ppy(4+6)
Ccdc47	1.04967	1.83213	-1.38175	-0.323351	down	1.37116e-09	3.23731e-05	0.756	0.845	Ppy(4+6)
Sorbs2	0.633512	1.26137	-1.38436	-0.325237	down	5.38877e-16	1.27229e-11	0.772	0.802	Ppy(4+6)
Golgb1	1.47192	2.42235	-1.38449	-0.325332	down	1.28463e-17	3.03301e-13	0.811	0.867	Ppy(4+6)
Nktr	1.41077	2.33854	-1.38485	-0.325589	down	6.59038e-14	1.55599e-09	0.811	0.868	Ppy(4+6)
mt-Rnr1	4.50875	6.64608	-1.38799	-0.327856	down	7.57029e-28	1.78735e-23	0.9	0.928	Ppy(4+6)
Luc7l2	1.70499	2.75498	-1.38817	-0.327984	down	1.251e-13	2.9536e-09	0.822	0.887	Ppy(4+6)
Tshz1	0.729521	1.40209	-1.38887	-0.328492	down	4.37318e-19	1.03251e-14	0.761	0.841	Ppy(4+6)
Chd4	1.1377	1.96922	-1.38898	-0.328571	down	1.01229e-12	2.39002e-08	0.806	0.86	Ppy(4+6)
Papss2	0.83342	1.55961	-1.39609	-0.333672	down	1.44076e-14	3.40164e-10	0.772	0.847	Ppy(4+6)
Kif5b	2.33036	3.65621	-1.39811	-0.33512	down	1.74591e-18	4.12209e-14	0.85	0.903	Ppy(4+6)
Esrp1	0.630916	1.28524	-1.4012	-0.337329	down	2.03746e-13	4.81044e-09	0.706	0.81	Ppy(4+6)
Tgoln1	2.32272	3.65656	-1.40143	-0.337494	down	9.41731e-14	2.22343e-09	0.828	0.906	Ppy(4+6)
Hspa5	6.72146	9.82113	-1.40144	-0.337498	down	0.000167511	1	0.872	0.934	Ppy(4+6)
Jade1	0.83025	1.56711	-1.4026	-0.338329	down	1.45341e-17	3.4315e-13	0.772	0.828	Ppy(4+6)
Lman1	1.50455	2.51364	-1.40291	-0.338546	down	2.47465e-14	5.84264e-10	0.811	0.891	Ppy(4+6)
Spock2	0.693907	1.37925	-1.40459	-0.339748	down	3.64884e-17	8.61492e-13	0.728	0.838	Ppy(4+6)
Ddit3	3.56304	5.41383	-1.4056	-0.340467	down	0.243366	1	0.844	0.814	Ppy(4+6)
Arfgef3	0.862329	1.61835	-1.40595	-0.340716	down	3.46309e-16	8.17634e-12	0.761	0.841	Ppy(4+6)
Prrc2b	1.03942	1.87774	-1.41106	-0.344339	down	5.84393e-18	1.37975e-13	0.828	0.865	Ppy(4+6)
Bace2	1.74351	2.87151	-1.41115	-0.344408	down	7.90923e-15	1.86737e-10	0.811	0.902	Ppy(4+6)
Gabbr2	0.436141	1.02742	-1.41172	-0.344807	down	2.20695e-17	5.21062e-13	0.65	0.7	Ppy(4+6)
Sytl4	0.646491	1.32571	-1.41253	-0.345379	down	3.09489e-15	7.30703e-11	0.728	0.809	Ppy(4+6)
Cyfip2	1.05064	1.90023	-1.4143	-0.346636	down	1.82692e-17	4.31335e-13	0.806	0.864	Ppy(4+6)
Ptprf	1.34627	2.3207	-1.41531	-0.347349	down	4.22474e-17	9.97462e-13	0.806	0.863	Ppy(4+6)
Dynll2	2.39352	3.80633	-1.41633	-0.348066	down	4.26392e-13	1.00671e-08	0.833	0.923	Ppy(4+6)
Fam135a	0.52052	1.15538	-1.41753	-0.348915	down	3.09359e-15	7.30397e-11	0.667	0.809	Ppy(4+6)
Wnt4	3.55428	5.46491	-1.41952	-0.350321	down	0.000130638	1	0.817	0.887	Ppy(4+6)
Gfpt1	1.53224	2.59836	-1.42102	-0.351375	down	1.62347e-16	3.83301e-12	0.822	0.891	Ppy(4+6)
Ins1	657.986	937.197	-1.4237	-0.353258	down	1.3914e-15	3.2851e-11	0.983	0.999	Ppy(4+6)
Rgs4	2.79198	4.3991	-1.42382	-0.353344	down	0.0141582	1	0.817	0.824	Ppy(4+6)
Prss53	1.20203	2.13853	-1.42529	-0.354373	down	2.46783e-14	5.82656e-10	0.806	0.869	Ppy(4+6)
Cd164	4.13868	6.3294	-1.42632	-0.355097	down	7.08556e-15	1.6729e-10	0.861	0.915	Ppy(4+6)
Dst	1.51809	2.59809	-1.4289	-0.356903	down	4.57885e-17	1.08107e-12	0.811	0.876	Ppy(4+6)
Hsph1	0.440449	1.05959	-1.42982	-0.35755	down	3.32868e-07	0.00785903	0.672	0.717	Ppy(4+6)
B830017H08Rik	2.98101	4.71062	-1.43447	-0.360792	down	2.00106e-08	0.000472451	0.822	0.908	Ppy(4+6)
Pcsk1	1.11173	2.0393	-1.43925	-0.36412	down	3.43268e-13	8.10456e-09	0.783	0.873	Ppy(4+6)
Atp6v1a	0.941639	1.79558	-1.43981	-0.364509	down	1.71279e-18	4.04391e-14	0.778	0.85	Ppy(4+6)
Iapp	285.481	411.586	-1.44019	-0.364774	down	2.42401e-24	5.72308e-20	0.944	0.994	Ppy(4+6)
Ghitm	1.67998	2.89147	-1.45205	-0.372978	down	2.84945e-12	6.72756e-08	0.828	0.88	Ppy(4+6)
Ubr4	1.10846	2.06553	-1.45392	-0.374263	down	1.79021e-12	4.22668e-08	0.794	0.857	Ppy(4+6)
Acly	5.7552	8.85942	-1.45953	-0.378115	down	7.30788e-08	0.00172539	0.856	0.916	Ppy(4+6)
Fmo1	0.37005	1.00522	-1.46361	-0.380906	down	1.83433e-08	0.000433084	0.594	0.562	Ppy(4+6)
Sel1l	0.614346	1.37034	-1.4683	-0.384103	down	1.1827e-24	2.79236e-20	0.728	0.833	Ppy(4+6)
Prnp	2.46102	4.08569	-1.46942	-0.384865	down	5.73798e-18	1.35474e-13	0.822	0.908	Ppy(4+6)
Crybb3	4.19648	6.64301	-1.4708	-0.38581	down	0.000964763	1	0.794	0.672	Ppy(4+6)
Nkx6-1	0.765318	1.60227	-1.47411	-0.388052	down	1.36544e-17	3.22381e-13	0.783	0.827	Ppy(4+6)
Chka	0.894004	1.8054	-1.4812	-0.392853	down	4.6138e-13	1.08932e-08	0.744	0.824	Ppy(4+6)
Scaf11	0.815506	1.69247	-1.48304	-0.394096	down	2.34989e-20	5.54808e-16	0.783	0.86	Ppy(4+6)
Mia3	1.33471	2.47132	-1.48683	-0.396645	down	1.87282e-23	4.42173e-19	0.811	0.895	Ppy(4+6)
Wipi1	0.76295	1.62221	-1.4874	-0.39703	down	2.32671e-10	5.49337e-06	0.744	0.749	Ppy(4+6)
Malat1	79.8193	120.446	-1.50268	-0.407252	down	3.53478e-11	8.34562e-07	0.917	0.942	Ppy(4+6)
Atf5	2.86867	4.8186	-1.50403	-0.408149	down	2.73714e-09	6.46238e-05	0.828	0.869	Ppy(4+6)
Map1b	1.96886	3.47761	-1.50819	-0.41091	down	2.63858e-19	6.22968e-15	0.822	0.885	Ppy(4+6)
Agap1	0.736882	1.64459	-1.52261	-0.420423	down	3.3355e-23	7.87511e-19	0.75	0.815	Ppy(4+6)
Chgb	12.9706	20.3132	-1.52557	-0.422371	down	1.0327e-08	0.000243822	0.833	0.961	Ppy(4+6)
Camk2n1	6.43607	10.3863	-1.53122	-0.426065	down	7.19752e-16	1.69933e-11	0.856	0.932	Ppy(4+6)
Meg3	4.89129	8.02222	-1.53145	-0.426216	down	1.14682e-07	0.00270765	0.828	0.889	Ppy(4+6)
Nupr1	4.55714	7.54441	-1.53756	-0.430195	down	0.000303477	1	0.833	0.702	Ppy(4+6)
Arhgap5	1.06963	2.19034	-1.5415	-0.432758	down	6.11457e-28	1.44365e-23	0.817	0.881	Ppy(4+6)
Mt2	7.1542	11.6074	-1.54613	-0.435752	down	0.33083	1	0.817	0.858	Ppy(4+6)
Eprs	2.27137	4.06571	-1.5485	-0.437285	down	2.66094e-16	6.28248e-12	0.85	0.887	Ppy(4+6)
Cttnbp2	0.412926	1.21885	-1.57039	-0.451326	down	1.84431e-25	4.35442e-21	0.633	0.76	Ppy(4+6)
Kcnq1ot1	0.845558	1.91077	-1.57718	-0.455637	down	2.10301e-16	4.96521e-12	0.706	0.81	Ppy(4+6)
Slc7a14	0.9333	2.05748	-1.58148	-0.458362	down	5.7229e-25	1.35118e-20	0.761	0.86	Ppy(4+6)
Ank2	0.638388	1.60205	-1.58818	-0.462588	down	3.12786e-18	7.38488e-14	0.678	0.816	Ppy(4+6)
G6pc2	1.18346	2.47309	-1.59064	-0.464135	down	1.39872e-18	3.30239e-14	0.794	0.83	Ppy(4+6)
Ccnd2	5.01467	8.79874	-1.62914	-0.488052	down	1.53062e-18	3.61378e-14	0.839	0.921	Ppy(4+6)
Enpp2	1.48823	3.06906	-1.63532	-0.49184	down	1.7392e-16	4.10625e-12	0.789	0.841	Ppy(4+6)
Syt4	1.84953	3.66119	-1.63578	-0.492118	down	1.69394e-14	3.99939e-10	0.811	0.843	Ppy(4+6)
Golga4	1.0228	2.36871	-1.66537	-0.510045	down	3.52736e-39	8.32809e-35	0.806	0.881	Ppy(4+6)
Mafa	0.870281	2.11679	-1.66648	-0.510714	down	2.87559e-08	0.000678928	0.761	0.756	Ppy(4+6)
Zdhhc2	1.49675	3.23121	-1.69469	-0.527499	down	2.96498e-30	7.00031e-26	0.828	0.881	Ppy(4+6)
Pclo	0.581233	1.71389	-1.71631	-0.540178	down	1.55385e-25	3.66863e-21	0.689	0.823	Ppy(4+6)
GFP	26.3475	46.2482	-1.7277	-0.546788	down	0.0044228	1	0.85	0.833	Ppy(4+6)
Glp1r	1.12803	2.75179	-1.76304	-0.567037	down	4.07742e-25	9.62678e-21	0.794	0.877	Ppy(4+6)
Atp2a2	4.13188	8.0501	-1.76351	-0.567304	down	2.58038e-23	6.09228e-19	0.856	0.921	Ppy(4+6)
mt-Nd3	0.604847	1.88987	-1.80071	-0.588182	down	1.33583e-30	3.1539e-26	0.5	0.795	Ppy(4+6)
Igf1r	2.0894	4.68914	-1.8415	-0.610581	down	4.8508e-16	1.14527e-11	0.811	0.856	Ppy(4+6)
Prlr	1.03953	2.7803	-1.85352	-0.617085	down	8.64172e-26	2.04031e-21	0.778	0.863	Ppy(4+6)
mt-Rnr2	17.6026	34.7098	-1.91961	-0.652123	down	1.53102e-40	3.61473e-36	0.956	0.983	Ppy(4+6)
Gm38070	2.81473	6.6367	-2.0019	-0.694095	down	4.57568e-09	0.000108032	0.806	0.844	Ppy(4+6)
mt-Nd5	1.10904	4.01119	-2.37605	-0.865441	down	1.58831e-50	3.75e-46	0.722	0.88	Ppy(4+6)
mt-Cytb	17.6392	45.1258	-2.47467	-0.906107	down	1.47098e-45	3.47299e-41	0.933	0.979	Ppy(4+6)
mt-Co1	1.88041	6.77702	-2.69997	-0.99324	down	7.95872e-73	1.87905e-68	0.811	0.899	Ppy(4+6)
mt-Nd1	5.35268	16.4498	-2.74685	-1.01045	down	9.71666e-54	2.2941e-49	0.878	0.942	Ppy(4+6)
mt-Nd4	8.55703	25.5016	-2.77299	-1.01993	down	1.54033e-59	3.63671e-55	0.9	0.943	Ppy(4+6)
mt-Nd2	6.25011	19.7137	-2.85702	-1.04978	down	1.08461e-45	2.56077e-41	0.889	0.947	Ppy(4+6)
